# Supplementary material for: Low Oxygen Levels Induce Early Luteinization Associated Changes in Bovine Granulosa Cells
Source: Front Physiol. 2018 Aug 7;9:1066. doi: 10.3389/fphys.2018.01066 (PMC6090175; doi:10.3389/fphys.2018.01066)
Supplement: DATA SHEET S1 — Primers. [file Data_Sheet_1.xlsx]

## Sheet: Sheet1
Primers list
Gene Symbol		Sequence	Size (bp)	Accession No.
CYP19A1	for	GCTTTTGGAAGTGCTGAACCCAAGG	172	NM_174305
	rev	GGGCCCAATTCCCAGAAAGTAGCTG
	*me for	GAGGTTTTGAGAATGTTTTAGTGATG	506	NC_007308
	*me rev	TAAAAAATCCCCAAAATATACATTTAAAAC
	*seq	GAAATTTGGTTTTTAATTGAGAATTTAG
FSHR	for	TCACCAAGCTTCGAGTCATCCCAAA	189	NM_174061
	rev	TCTGGAAGGCATCAGGGTCGATGTA
VNN2	for	TCCCACAGCTTGGATGAACGTTTTG	267	NM_001163920
	rev	TAGGCACTCCAATTCATGGCTGGTG
VEGFA	for	AGGAGCCTCCCTCAGGGTTTCGGG	183	NM_174216.1
	rev	CGCTCCGGACCCAAAGTGCTCTGC
PCNA	for	GTGAACCTGCAGAGCATGGACTCGT	192	NM_001034494
	rev	CGTGTCCGCGTTATCTTCAGCTCTT
CCND2	for	CGCAGGGCCGTGCCGGACGCCAAC	279	NM_001076372
	rev	CACGGCCCCCAGCAGCTGCAGATGG
OXT	for	TGCGGGGACGAGCTGGGCTG	163	NM_176855
	rev	CCTCGTGGCAGCCGTCCGGG
NR5A2	for	ATGTGCAAGATGGCAGACCAGACG	177	NM_001206816.1
	rev	GATGGAGCCCTCCTTTCCGTGAAC
TBP	for	GCCTTGTGCTTACCCACCAACAGTTC	200	NM_001075742
	rev	TGTCTTCCTGAAACCCTTCAGAATAGGG
	for	forward primer
	rev	reverse primer
	*me for	primers used for methylation analysis
	*me rev
	*seq	sequencing primer
