# Supplementary material for: Low Oxygen Levels Induce Early Luteinization Associated Changes in Bovine Granulosa Cells
Source: Front Physiol. 2018 Aug 7;9:1066. doi: 10.3389/fphys.2018.01066 (PMC6090175; doi:10.3389/fphys.2018.01066)
Supplement: DATA SHEET S2 — qPCR programme. [file Data_Sheet_2.xlsx]

## Sheet: Sheet1
qPCR programme
	Step	Description	Temaparure	Time
	1	Pre incubation	95	5 min
	2	Denaturation	95	20 sec	40X
	3	Annealing	60	15 sec
	4	Extension	72	15 sec
	5	Melting	95	5 sec
			70	60 sec
			97	1 s (continues aquisition)
