# Supplementary material for: Low Oxygen Levels Induce Early Luteinization Associated Changes in Bovine Granulosa Cells
Source: Front Physiol. 2018 Aug 7;9:1066. doi: 10.3389/fphys.2018.01066 (PMC6090175; doi:10.3389/fphys.2018.01066)
Supplement: DATA SHEET S3 — Total list of annotated genes and their expression values. [file Data_Sheet_3.xlsx]

## Sheet: Sheet1
ID	NOL Avg (log2)	NOL leniar signal	LOL Avg (log2)	NOL leniar signal	NOL Standard Deviation	LOL Standard Deviation	Fold Change (LOL/NOL)	P-val	FDR P-val	Public Gene IDs	Gene Symbol	Description	Chromosome	Strand	Start	Stop
12840471	7.26	153.277	7.56	188.706	0.06	0.09	1.23	0.0014	0.0053	NM_001102215; XM_005204412; XM_005204413; XM_010803398; ENSBTAT00000043918; BC147919	ZZZ3	zinc finger, ZZ-type containing 3	chr3	+	67231237	67349981
12768639	5.15	35.5062	5.23	37.5307	0.06	0.07	1.06	0.2203	0.3286	NM_001206129; XM_005220201; XM_010815902; ENSBTAT00000061398	ZZEF1	zinc finger, ZZ-type with EF-hand domain 1	chr19	-	25229566	25322722
12852299	7.44	173.645	7.84	229.126	0.19	0.02	1.31	0.0008	0.0035	NM_001078101; XM_005205890; ENSBTAT00000023912; BC123619	ZYX	zyxin	chr4	+	107598856	107607835
12847045	7.75	215.269	7.96	249	0.08	0.04	1.15	0.0058	0.0179	NM_001102247; XM_005204604; ENSBTAT00000026228; BC151363	ZYG11B	zyg-11 family member B, cell cycle regulator	chr3	-	94123285	94197896
12845273	1.56	2.94854	1.55	2.92817	0.09	0.22	-1.01	0.9082	0.9362	NM_001205891; XM_010803506; XM_010803507; XM_010803508; ENSBTAT00000052828	ZYG11A	zyg-11 family member A, cell cycle regulator	chr3	-	94049251	94111032
12797659	4.8	27.8576	4.97	31.3414	0.06	0.25	1.13	0.0255	0.0598	XM_010818016; XM_010825234	ZXDC; LOC100851645	ZXD family zinc finger C; zinc finger protein ZXDC-like	chr22	+	61162070	61189938
12910512	4.02	16.2234	4.34	20.2521	0.09	0.17	1.25	0.0057	0.0177	XM_005228277; ENSBTAT00000044683; XM_005200789	ZXDB	zinc finger, X-linked, duplicated B	chrX	-	102587819	102590541
12819682	4.36	20.5348	4.29	19.5622	0.05	0.32	-1.05	0.4673	0.582	NM_001040529; ENSBTAT00000003439; BC110184	ZWINT	ZW10 interacting kinetochore protein	chr26	+	2850433	2855293
12690714	6.32	79.8932	5.56	47.1766	0.09	0.21	-1.69	1.63e-05	0.0001	NM_001102179; XM_005211348; XM_005211349; XM_010808959; XM_010808960; XM_010808961; XM_010808962; ENSBTAT00000006867; BC148150	ZWILCH	zwilch kinetochore protein	chr10	+	13323843	13366229
12731709	6.72	105.42	5.61	48.8403	0.06	0.19	-2.16	2.8e-07	5.81e-06	NM_001075489; XM_010812361; ENSBTAT00000026733; BC119883	ZW10	zw10 kinetochore protein	chr15	-	24616730	24652072
12897900	5.11	34.5353	4.33	20.1122	0.09	0.16	-1.71	1.02e-05	9e-05	NM_001034594; XM_005210746; ENSBTAT00000005061; BC104595	ZUFSP	zinc finger with UFM1-specific peptidase domain	chr9	+	34364851	34389670
12826592	6.11	69.0706	5.66	50.5626	0.1	0.16	-1.37	0.0009	0.0038	NM_001102149; XM_005226408; XM_005226409; XM_005226410; XM_005226411; XM_010820590; ENSBTAT00000016799; ENSBTAT00000016807	ZSWIM8	zinc finger, SWIM-type containing 8	chr28	+	29853676	29867636
12763206	5.38	41.6429	5.73	53.0765	0.12	0.06	1.28	0.0003	0.0017	NM_001197136; ENSBTAT00000061099	ZSWIM7	zinc finger, SWIM-type containing 7	chr19	+	34074742	34084352
12788072	8.38	333.144	8.41	340.144	0.07	0.05	1.03	0.5956	0.6957	XM_010816745; XM_010824726; ENSBTAT00000028278	ZSWIM6	zinc finger, SWIM-type containing 6	chr20	-	17831025	17915209
12840928	2.5	5.65685	2.41	5.31474	0.17	0.21	-1.07	0.8487	0.893	XM_010803746; XM_010827052; ENSBTAT00000033299; ENSBTAT00000065357	ZSWIM5	zinc finger, SWIM-type containing 5	chr3	+	101444027	101614401
12882177	3.92	15.1369	4.09	17.0299	0.12	0.29	1.13	0.5369	0.645	XM_001249956; XM_002688754; XM_005198855; XM_005208639	ZSWIM4	zinc finger, SWIM-type containing 4	chr7	+	12955647	12977638
12714753	2.21	4.62675	2.21	4.62675	0.2	0.12	-1	0.8549	0.8978	XM_010811793; ENSBTAT00000001267	ZSWIM3	zinc finger, SWIM-type containing 3	chr13	+	75355952	75358691
12776760	2.09	4.25748	1.77	3.41054	0.21	0.18	-1.25	0.0151	0.039	NM_001192467; ENSBTAT00000009973	ZSWIM2	zinc finger, SWIM-type containing 2	chr2	+	9502291	9523394
12714749	4.66	25.2813	4.43	21.5557	0.17	0.17	-1.18	0.0174	0.0437	NM_001103242; XM_005214651; XM_010811437; ENSBTAT00000001268; BC148871	ZSWIM1	zinc finger, SWIM-type containing 1	chr13	+	75359806	75362821
12759765	2.02	4.05584	2.1	4.28709	0.22	0.28	1.05	0.782	0.842	XM_010799867; XR_813065	ZSCAN5B; LOC783493	zinc finger and SCAN domain containing 5B; zinc finger and SCAN domain-containing protein 5B	chr18	-	63799824	63806258
12749179	2.05	4.14106	2.17	4.50023	0.02	0.1	1.09	0.0782	0.1449	XM_005195522; XM_005195523; XM_005219823; XM_005219824; XM_010815651; XM_010815652; XM_010823924; XM_010823925; ENSBTAT00000053280	ZSCAN4	zinc finger and SCAN domain containing 4	chr18	+	65278553	65280018
12802282	4.19	18.2522	4.34	20.2521	0.06	0.06	1.11	0.0407	0.0869	NM_001046237; XM_010818433; XM_010818434; ENSBTAT00000057234; BC113280	ZSCAN31	zinc finger and SCAN domain containing 31	chr23	+	30115123	30124154
12808532	2.56	5.89708	2.69	6.45313	0.05	0.06	1.09	0.0814	0.1497	NM_001205632; XM_005224005; XM_005224007; XM_005224008; XM_010818719; ENSBTAT00000013547	ZSCAN30; ZNF24	zinc finger and SCAN domain containing 30; zinc finger protein 24	chr24	+	22080087	22089004
12792395	5.94	61.3929	5.02	32.4467	0.12	0.17	-1.89	3.92e-06	4.19e-05	XM_002696806; XM_005222262; XM_005222263; XM_005222264; XM_010824928; XM_590223; ENSBTAT00000019251	ZSCAN29	zinc finger and SCAN domain containing 29	chr21	-	55629683	55639004
12805415	4.39	20.9663	4.67	25.4572	0.09	0.07	1.22	0.0017	0.0064	NM_001101957; XM_005223718; XM_005223719; XM_005223720; XM_005223721; XM_010818428; ENSBTAT00000035587; BC149068	ZSCAN26	zinc finger and SCAN domain containing 26	chr23	-	30160145	30171363
12817998	3.63	12.3805	3.84	14.3204	0.22	0.23	1.16	0.2502	0.3622	NM_001076159; BT026229	ZSCAN25	zinc finger and SCAN domain containing 25	chr25	-	37348780	37351884
12678235	2.63	6.19026	2.46	5.50217	0.23	0.26	-1.13	0.9471	0.9631	XM_005201700; XM_010801385; XM_010801386; XM_010801387; XM_010825374; XM_010825375; XM_010825376; XM_010825377; XM_010825378	ZSCAN23; LOC104976711	zinc finger and SCAN domain containing 23; zinc finger and SCAN domain-containing protein 23-like	chr1	+	95201065	95206791
12817395	4.43	21.5557	5	32	0.1	0.27	1.48	0.0054	0.0168	NM_001035368; XM_005225134; XM_005225135; ENSBTAT00000022287; BC103036	ZSCAN21	zinc finger and SCAN domain containing 21	chr25	-	36924064	36931834
12846762	4.78	27.4741	5.04	32.8996	0.2	0.1	1.2	0.0256	0.0599	XM_002686492; XM_005197949; XM_005197950; XM_005204939; XM_005204940; XM_010803828; XM_010803829; XM_010827141; XM_010827142; XM_581801; ENSBTAT00000026057	ZSCAN20	zinc finger and SCAN domain containing 20	chr3	-	112931475	112942573
12790922	4.81	28.0514	4.99	31.779	0.14	0.04	1.13	0.0099	0.0277	NM_001101190; XM_010816976; ENSBTAT00000001821; BC149260	ZSCAN2	zinc finger and SCAN domain containing 2	chr21	+	22702080	22714918
12805365	3.8	13.9288	3.69	12.9063	0.18	0.14	-1.08	0.5185	0.6287	NM_001034411; ENSBTAT00000009301; BC103279	ZSCAN16	zinc finger and SCAN domain containing 16	chr23	-	30305066	30312399
12803821	3.66	12.6407	3.93	15.2422	0.14	0.14	1.2	0.031	0.07	NM_001077138; XM_010818435; XR_814868; XR_814869; XR_814870; XR_814871; XR_814872; XR_814873; XR_814874; XR_814875; XR_814876; ENSBTAT00000011774; BC123401	ZSCAN12	zinc finger and SCAN domain containing 12	chr23	+	30079857	30091414
12817982	3.25	9.51366	3.5	11.3137	0.13	0.22	1.19	0.046	0.0954	NM_001192113; ENSBTAT00000037528	ZSCAN10	zinc finger and SCAN domain containing 10	chr25	-	2536214	2540270
12909379	3.81	14.0257	4.04	16.4498	0.14	0.15	1.17	0.0833	0.1524	XM_003584349; XM_003588204; ENSBTAT00000027211	ZRSR2	zinc finger (CCCH type), RNA-binding motif and serine/arginine rich 2	chrX	-	134994144	135018052
12777409	4.93	30.4844	5.13	35.0174	0.05	0.19	1.15	0.2085	0.3147	XM_002685411; XM_003581840; XM_005202542; XM_010802112; XM_010826526	ZRANB3	zinc finger, RAN-binding domain containing 3	chr2	+	62162398	62433860
12837426	6.15	71.0124	4.94	30.6965	0.12	0.22	-2.31	7.14e-07	1.14e-05	NM_001105346; XM_005204454; XM_010803436; ENSBTAT00000003402; BC134559	ZRANB2	zinc finger, RAN-binding domain containing 2	chr3	+	74448729	74466670
12820005	6.23	75.0614	6.99	127.116	0.12	0.09	1.69	3.88e-06	4.17e-05	NM_001101114; XM_010820134; ENSBTAT00000004401; BC149099	ZRANB1	zinc finger, RAN-binding domain containing 1	chr26	+	44841835	44885239
12731162	7.84	229.126	7.85	230.72	0.03	0.07	1	0.6844	0.7684	NM_001038504; ENSBTAT00000003433; BC109540	ZPR1	ZPR1 zinc finger	chr15	-	27860849	27869595
12681142	1.79	3.45815	1.81	3.50642	0.06	0.09	1.01	0.3669	0.4856	XM_002684729; XM_606360; ENSBTAT00000004776	ZPLD1	zona pellucida-like domain containing 1	chr1	+	47253805	47305082
12763227	5.16	35.7532	4.9	29.8571	0.08	0.1	-1.19	0.0063	0.0192	NM_001075661; XM_005220720; XM_005220722; ENSBTAT00000043078; BC120176	ZPBP2	zona pellucida binding protein 2	chr19	+	40868079	40877772
12852140	1.94	3.83706	2.05	4.14106	0.14	0.12	1.08	0.0434	0.0913	NM_001038611; XM_005205111; XM_010803965; ENSBTAT00000007229; BC109835; DQ317530	ZPBP	zona pellucida binding protein	chr4	+	5727483	5879112
12827591	1.93	3.81055	2.11	4.31691	0.16	0.16	1.13	0.0374	0.0811	NM_173975; ENSBTAT00000036982; AB042652	ZP4	zona pellucida glycoprotein 4	chr28	-	10664110	10671377
12811279	2.58	5.9794	2.99	7.94474	0.1	0.05	1.33	0.0001	0.0007	NM_173974; ENSBTAT00000019756; BC146035; BT021613; U05775	ZP3	zona pellucida glycoprotein 3 (sperm receptor)	chr25	+	34960639	34968376
12815160	2.21	4.62675	2.43	5.38893	0.14	0.17	1.16	0.0145	0.0378	NM_173973; XM_010819278; XM_010819279; ENSBTAT00000015289; AB042653; AJ271884	ZP2	zona pellucida glycoprotein 2 (sperm receptor)	chr25	-	19228385	19240185
12879317	2.14	4.40762	2.26	4.78991	0.1	0.13	1.08	0.2158	0.3232	XM_010798349; XM_010806963; ENSBTAT00000055138; BC122823	ZNRF4	zinc and ring finger 4	chr7	+	20039904	20041897
12743842	5.11	34.5353	4.58	23.9176	0.19	0.21	-1.44	0.0013	0.0051	XM_003584737; XM_010814152; XM_010823468; XM_010823469; XR_818853	ZNRF3; LOC104976533	zinc and ring finger 3; E3 ubiquitin-protein ligase ZNRF3-like	chr17	+	70478279	70537325
12855853	6.02	64.8934	5.66	50.5626	0.07	0.14	-1.28	0.0023	0.0081	NM_001105443; XM_010804305; ENSBTAT00000000325; BC142537	ZNRF2	zinc and ring finger 2, E3 ubiquitin protein ligase	chr4	-	66362577	66453938
12750553	6.13	70.0348	5.74	53.4456	0.1	0.04	-1.3	0.0002	0.001	NM_001192210; XM_005218334; XM_005218335; XM_005218336; XM_005218337; XR_812523; XR_812524; ENSBTAT00000049126	ZNRF1	zinc and ring finger 1, E3 ubiquitin protein ligase	chr18	+	2396335	2482363
12836692	3.28	9.71356	2.89	7.4127	0.24	0.13	-1.31	0.0027	0.0093	XM_002686285; XM_005197846; XM_005204423; XM_010803400; XM_010826948; XM_868080; ENSBTAT00000028038; BC116152	ZNHIT6	zinc finger, HIT-type containing 6	chr3	+	58564022	58626518
12761520	4.27	19.2929	4.1	17.1484	0.25	0.03	-1.12	0.1895	0.2925	NM_001045895; XM_005219983; XM_010815748; ENSBTAT00000048740; BC112640	ZNHIT3	zinc finger, HIT-type containing 3	chr19	+	13150586	13157515
12834674	5.31	39.6706	5.19	36.5044	0.16	0.16	-1.09	0.6772	0.7625	NM_001040560; ENSBTAT00000006686; BC109571	ZNHIT2	zinc finger, HIT-type containing 2	chr29	-	43986566	43987804
12816755	5.99	63.5579	5.84	57.2816	0.08	0.11	-1.11	0.0147	0.0382	NM_001046185; ENSBTAT00000000448; BC114191	ZNHIT1	zinc finger, HIT-type containing 1	chr25	-	36050526	36056887
12720706	5.33	40.2244	5.14	35.261	0.07	0.18	-1.14	0.1571	0.2523	NM_001205716; ENSBTAT00000026859	ZNFX1	zinc finger, NFX1-type containing 1	chr13	-	78074489	78098372
12744988	3.21	9.25351	3.13	8.75435	0.19	0.13	-1.05	0.9096	0.9371	NM_001105028; XM_010813813; ENSBTAT00000054776	ZNF891	zinc finger protein 891	chr17	-	45140911	45151805
12892496	1.52	2.86791	1.41	2.65737	0.22	0.13	-1.08	0.389	0.507	XM_010798814; XM_010808303	ZNF883	zinc finger protein 883	chr8	-	103981752	103991387
12755137	4.43	21.5557	4.62	24.59	0.1	0.1	1.14	0.015	0.0387	XM_010815504; XM_010827753	ZNF865	zinc finger protein 865	chr18	-	62377329	62380939
12848425	3.84	14.3204	4.1	17.1484	0.23	0.19	1.2	0.3969	0.5147	NM_001191280; XM_010804531; ENSBTAT00000054909	ZNF862	zinc finger protein 862	chr4	+	113495070	113525384
12742576	3.2	9.18959	3.12	8.69388	0.1	0.21	-1.06	0.8556	0.8981	XM_002694428; XM_005194989; XM_005194990; XM_005194991; XM_005217701; XM_005217702; XM_010813854; XM_010813855; XM_010813856; XM_010813857; XM_010813858; XM_010823326; XM_010823327; XM_010823328; XM_010823329; XM_010823330	ZNF84	zinc finger protein 84	chr17	+	45035094	45063289
12791195	3.56	11.7942	3.63	12.3805	0.14	0.02	1.05	0.701	0.7809	XM_010817340; XM_010817341; XM_010817342; XM_010817343; XM_010817344; XM_010817345; XM_010817346; XM_010824979; XM_010824980; XM_010824981; XM_010824982; XM_010824983; XM_010824984; XM_010824985; XR_814312; XR_814313; XR_820599; XR_820600; ENSBTAT00000014584; ENSBTAT00000065377	ZNF839	zinc finger protein 839	chr21	+	68776859	68786858
12755425	5.08	33.8246	5.38	41.6429	0.09	0.2	1.23	0.0032	0.0108	XM_005193270; XM_005193271; XM_010815674; XM_010815675	ZNF835; LOC100301148	zinc finger protein 835; ZFP28 zinc finger protein	chr18	-	64049529	64080944
12717757	2.75	6.72717	2.99	7.94474	0.12	0.05	1.18	0.008	0.0233	XM_005214941; XM_005214942; XM_010822585; XR_803232; ENSBTAT00000015842	ZNF831; LOC104968744	zinc finger protein 831; uncharacterized LOC104968744	chr13	-	57655459	57724296
12772254	4.02	16.2234	4.06	16.6795	0.11	0.11	1.02	0.1442	0.2364	NM_001082612; ENSBTAT00000027106; BC133450	ZNF830	zinc finger protein 830	chr19	-	15446156	15447896
12754960	5	32	5.12	34.7755	0.07	0.1	1.09	0.1137	0.1956	XM_002694956; XM_005219089; XM_005219090; XM_005219091; XM_005219092; XM_005219093; XM_005219094; XM_005219095; XM_010814904; XM_010814905; XM_010814906; XM_010827073; XM_010827080; XM_010827082; XM_010827085; XM_010827086; XM_010827087; XM_010827090; XM_010827093; XM_010827100; XM_010827105; XM_010827109; ENSBTAT00000021836; BC123585	ZNF829	zinc finger protein 829	chr18	+	47410896	47422875
12752750	5.12	34.7755	5.83	56.8859	0.2	0.13	1.63	2.55e-05	0.0002	NM_001038152; XM_005218638; XM_005218639; XM_010814520; XM_010814521; XR_812594; ENSBTAT00000032310; BC109947	ZNF821	zinc finger protein 821	chr18	+	39351471	39368533
12753587	4.21	18.507	4.09	17.0299	0.09	0.27	-1.09	0.3746	0.4934	NM_001076277; ENSBTAT00000053504; BC122798	ZNF814	zinc finger protein 814	chr18	+	65553126	65584485
12906409	4.88	29.446	4.28	19.4271	0.21	0.24	-1.52	0.0007	0.0029	XM_002700089; XM_010800507; XM_010821926; ENSBTAT00000007710	ZNF81	zinc finger protein 81	chrX	-	91245526	91290705
12749144	4.99	31.779	5.4	42.2243	0.09	0.16	1.33	0.0021	0.0076	XM_003583509; XM_010815622; XM_010815623; XM_010815624; XM_010823948; EF110918	ZNF805; LOC523461	zinc finger protein 805; zinc finger protein 264	chr18	+	64604635	64638329
12848472	2.05	4.14106	2.25	4.75683	0.17	0.09	1.15	0.0344	0.0759	NM_001191503; XM_010804348; ENSBTAT00000066045	ZNF804B	zinc finger protein 804B	chr4	+	73326980	73897041
12784711	1.7	3.24901	1.73	3.31728	0.14	0.11	1.03	0.7073	0.7855	XM_002685247; XM_002703574; ENSBTAT00000016310	ZNF804A	zinc finger protein 804A	chr2	-	11592761	11940242
12853783	7.21	148.056	7.2	147.033	0.07	0.03	-1	0.7707	0.8334	NM_001205671; XM_005205686; XM_010804467	ZNF800	zinc finger protein 800	chr4	-	92423262	92444888
12753904	4.24	18.8959	4.37	20.6776	0.06	0.18	1.1	0.0375	0.0813	XM_005219795; XM_005219796; XM_010815574; XM_010815575; ENSBTAT00000004508	ZNF8	zinc finger protein 8	chr18	+	65787332	65794000
12759947	4.23	18.7654	4.03	16.3362	0.08	0.18	-1.15	0.0301	0.0683	XM_010814898; XM_010814899; XM_010814900; XM_010814901; XM_010814902; XM_010814903; XM_010814968; XM_010827047; XM_010827050; XM_010827053; XM_010827057; XM_010827060; XM_010827064; XM_010827069; XM_010827110; ENSBTAT00000032175; ENSBTAT00000064067	ZNF793; LOC101907883; LOC613546	zinc finger protein 793; uncharacterized LOC101907883; zinc finger protein 568	chr18	-	47382727	47454606
12757631	5.27	38.5859	5.1	34.2968	0.09	0.07	-1.12	0.0056	0.0173	XM_010814848; XM_010826913; ENSBTAT00000017105; BC149923	ZNF792	zinc finger protein 792	chr18	-	45886299	45900972
12888194	5.09	34.0598	5.95	61.8199	0.1	0.07	1.82	3.12e-07	6.29e-06	XM_001788374; XM_002688775; XM_010798212; XM_010798213; XM_010806737; XM_010806738; ENSBTAT00000022971	ZNF791	zinc finger protein 791	chr7	-	14012124	14045022
12702562	5.51	45.5696	5.87	58.4852	0.11	0.2	1.28	0.0149	0.0386	XM_002691625; XM_003586672; XM_005194018; XM_866113; ENSBTAT00000032812; ENSBTAT00000063058; BC149289	ZNF79	zinc finger protein 79	chr11	+	98174563	98190739
12814661	3.23	9.38268	2.94	7.67411	0.13	0.14	-1.22	0.0309	0.0697	NM_001105470; NM_001244408; XM_005225247; XM_005225248; XM_010819608; XM_010819609; ENSBTAT00000063489	ZNF789	zinc finger protein 789	chr25	+	37408439	37419278
12759058	4.78	27.4741	4.78	27.4741	0.16	0.19	1	0.9095	0.9371	NM_001206139; ENSBTAT00000003771	ZNF787	zinc finger protein 787	chr18	-	63687553	63695160
12754842	3.75	13.4543	4.02	16.2234	0.14	0.36	1.2	0.1059	0.1848	NM_001099731; ENSBTAT00000021685; BC142128	ZNF784	zinc finger protein 784	chr18	+	62371838	62374877
12851265	3.68	12.8171	3.88	14.723	0.19	0.09	1.15	0.1458	0.2385	XM_005198142; XM_005198143; XM_005205935; XM_005205936	ZNF783	zinc finger family member 783	chr4	+	113133562	113151009
12854261	4.86	29.0406	5.21	37.014	0.1	0.07	1.28	0.0008	0.0034	NM_001192473; XM_005205843; XM_010804564; ENSBTAT00000003635	ZNF777	zinc finger protein 777	chr4	-	113238978	113261531
12791443	4.4	21.1121	4.58	23.9176	0.11	0.1	1.13	0.0511	0.1039	NM_001103325; XM_005221802; XM_010816941; ENSBTAT00000064291; BC148950	ZNF774	zinc finger protein 774	chr21	-	22659896	22669239
12758169	3.66	12.6407	3.8	13.9288	0.17	0.43	1.1	0.9248	0.9478	XM_005195512; XM_005219813; XM_010815629; XM_010815630; XM_010823909; XM_010823910; XM_605576; ENSBTAT00000064597	ZNF772; LOC100848472	zinc finger protein 772; zinc finger protein 304-like	chr18	-	64819878	64860145
12810866	5.79	55.3304	5.77	54.5686	0.04	0.08	-1.01	0.8464	0.8916	NM_001113729; XM_005224826; ENSBTAT00000002792; BC151714	ZNF771	zinc finger protein 771	chr25	+	26840152	26848527
12697781	5.25	38.0546	4.74	26.7228	0.17	0.2	-1.43	0.001	0.0042	XM_010809149; XM_010809150; XM_010811246; XM_010811248; ENSBTAT00000061230	ZNF770	zinc finger protein 770	chr10	-	30524768	30527330
12888550	4.21	18.507	5.43	43.1115	0.14	0.05	2.32	4.71e-08	1.68e-06	XM_001256059; XM_005196418; XM_005196419; XM_005209016; XM_005209017; XM_005209018; XM_010798332; XM_010798333; XM_010807023; XM_585399; XM_010807026; XM_010807031; XM_010825074	ZNF77; LOC508603; TLE6	zinc finger protein 77; zinc finger protein 77-like; transducin-like enhancer of split 6	chr7	-	22051192	22068534
12800988	6.57	95.0095	6.36	82.1393	0.13	0.05	-1.15	0.0076	0.0224	XM_002697199; XM_003583841; XM_005223308; XM_010825278; XM_010825279; XM_010825280; XM_010825281; ENSBTAT00000008112	ZNF76	zinc finger protein 76	chr23	+	9181368	9201734
12910124	3.99	15.8895	5.19	36.5044	0.26	0.37	2.28	7.37e-05	0.0005	NM_001078043; ENSBTAT00000054527; BC122656; XM_010799797; XR_802951; XR_806803; XR_139160	ZNF75D; LOC100849786; LOC100851913	zinc finger protein 75D; zinc finger protein 75D-like	chrX	-	18812289	18824379
12902744	4.17	18.0009	4.48	22.3159	0.27	0.19	1.23	0.0873	0.1582	NM_001105039; XM_010799705; ENSBTAT00000031011	ZNF75D	zinc finger protein 75D	chrX	+	18874922	18886471
12906346	6.15	71.0124	6.63	99.0442	0.08	0.04	1.4	9.74e-06	8.7e-05	XM_003585582; XM_005201009; XM_005201010	ZNF75D	zinc finger protein 75D	chrX	-	19094776	19099929
12810843	4.41	21.259	3.93	15.2422	0.16	0.1	-1.4	0.0003	0.0015	NM_001109965; XM_010819043; XM_010819044; XM_010819045; XM_010819046; XM_010819047; XM_010819048; XM_010819049; ENSBTAT00000053980; BC149191	ZNF75A	zinc finger protein 75a	chr25	+	2750040	2761890
12764578	3.51	11.3924	3.46	11.0043	0.14	0.15	-1.04	0.5404	0.6479	NM_001081533; ENSBTAT00000034744; BC133373	ZNF750	zinc finger protein 750	chr19	+	50475196	50483973
12854617	5.57	47.5048	5.68	51.2685	0.13	0.06	1.08	0.0449	0.0938	NM_001035341; ENSBTAT00000018668; BC107543	ZNF746	zinc finger protein 746	chr4	-	113290900	113313063
12832183	5.65	50.2134	5.62	49.18	0.13	0.13	-1.02	0.5354	0.6436	NM_001103252; XR_816481; XR_816482; XR_816483; XR_822087; XR_822088; XR_822089; BC151487	ZNF740; LOC786562	zinc finger protein 740; zinc finger protein 740 pseudogene	chr29	+	36807218	36807799
12866232	3.71	13.0864	3.64	12.4666	0.12	0.09	-1.05	0.3656	0.4843	ENSBTAT00000065154	ZNF740	zinc finger protein 740	chr5	-	26976721	26984516
12746191	4.24	18.8959	4.18	18.1261	0.12	0.13	-1.04	0.7021	0.7817	NM_001206752; XM_005218210; XM_005218215; XM_010814213; XM_010814214; XM_010814215; XM_010814216; XM_010814217; XM_010814219; XM_010814220	ZNF74	zinc finger protein 74	chr17	-	74559799	74568736
12755419	2.94	7.67411	2.9	7.46426	0.14	0.06	-1.02	0.7494	0.8173	XM_005219628; XM_005219629; XM_010815402; XM_010815403; XM_010827495; XM_010827498; XM_010827501; XM_010827506	ZNF729	zinc finger protein 729	chr18	-	60352181	60354437
12759686	2.84	7.1602	2.98	7.88986	0.13	0.05	1.1	0.11	0.1905	XM_002695320; XM_002701992; XM_005192778; XM_005219628; XM_005219629; XM_005219632; XM_005219634; XM_010815404; XM_010827495; XM_010827498; XM_010827511; XM_010827515; XR_823532; BC114142	ZNF729	zinc finger protein 729	chr18	-	60354660	60363260
12810858	3.96	15.5625	3.44	10.8528	0.08	0.25	-1.44	0.0011	0.0045	NM_001110444; ENSBTAT00000010747; BC126697	ZNF713	zinc finger protein 713	chr25	+	27875669	27895363
12908904	6.66	101.125	7.02	129.787	0.02	0.08	1.28	0.0002	0.0011	NM_001205925; XM_010821808; XM_010821809; XM_010821810; XM_010821811; ENSBTAT00000031586	ZNF711	zinc finger protein 711	chrX	-	74972458	74999240
12790955	4.02	16.2234	3.87	14.6213	0.18	0.09	-1.11	0.1277	0.2148	XM_005200189; XM_005200190; XM_005221854; XM_005221855; XM_005221856; XM_005221857; XM_010799952; XM_010799953; XM_010799954; XM_010816990; XM_010816991	ZNF710	zinc finger protein 710	chr21	+	21884240	21900083
12723444	7.17	144.007	6.85	115.36	0.11	0.07	-1.25	0.0016	0.006	NM_001199073; NM_001199074; XM_005215626; XM_010812171; ENSBTAT00000010595; ENSBTAT00000063409	ZNF706	zinc finger protein 706	chr14	+	65338359	65348431
12823310	6.14	70.5219	6.75	107.635	0.16	0.13	1.53	0.0003	0.0013	NM_001105032; ENSBTAT00000065604	ZNF705A	zinc finger protein 705A	chr27	+	4996676	5000242
12725181	6.52	91.7731	5.76	54.1917	0.09	0.02	-1.7	3.58e-07	6.88e-06	NM_001205753; XM_010812065; XR_811163	ZNF704	zinc finger protein 704	chr14	-	45995019	46182981
12824553	5.95	61.8199	6.46	88.0347	0.04	0.02	1.42	2.54e-06	3e-05	NM_001191480; ENSBTAT00000018525	ZNF703	zinc finger protein 703	chr27	+	32683065	32685824
12747807	4.53	23.1029	4.95	30.91	0.1	0.12	1.34	0.0003	0.0015	NM_001206412; XM_005218241; ENSBTAT00000065380	ZNF70	zinc finger protein 70	chr17	-	73195615	73197086
12723806	4.44	21.7057	4.15	17.7531	0.13	0.24	-1.22	0.0411	0.0875	XM_002692579; XM_003583014; XM_005192526; XM_005192527; XM_005192528; XM_005215245; XM_005215246; XM_005215247; XR_226085; XR_237200; ENSBTAT00000037366	ZNF7	zinc finger protein 7	chr14	+	1517535	1523303
12840819	5.03	32.6724	4.98	31.5594	0.11	0.1	-1.04	0.3845	0.5028	NM_001192418; XM_005204046; ENSBTAT00000054468	ZNF697	zinc finger protein 697	chr3	+	23794923	23798630
12724888	4.52	22.9433	4.88	29.446	0.2	0.15	1.28	0.0125	0.0336	XM_010811915; XM_010822655	ZNF696	zinc finger protein 696	chr14	-	2511312	2517186
12884176	4.46	22.0087	4.81	28.0514	0.19	0.19	1.27	0.022	0.053	NM_001024496; XM_005209244; XM_005209245; XM_005209246; XM_010807195; XM_010807196; XM_010807197; XM_010807199; XM_010807200; XM_010807201; XM_010807202; XM_010807203; ENSBTAT00000028133; ENSBTAT00000056101; BC126714; BT021686	ZNF692	zinc finger protein 692	chr7	-	43970320	43978409
12846071	4.79	27.6652	4.78	27.4741	0.14	0.04	-1.01	0.8258	0.8763	NM_001075962; XM_005204773; ENSBTAT00000021332; BC118218	ZNF691	zinc finger protein 691	chr3	-	103983015	103988377
12818076	6.2	73.5167	6.73	106.153	0.09	0.1	1.44	5.2e-05	0.0003	NM_001083746; ENSBTAT00000018399; BC134723	ZNF689	zinc finger protein 689	chr25	-	27014542	27018793
12818624	4.29	19.5622	4.15	17.7531	0.2	0.12	-1.11	0.5867	0.6882	NM_001081625; XM_005224970; ENSBTAT00000024083; BC133462	ZNF688	zinc finger protein 688	chr25	-	26993374	26996169
12848271	5.97	62.6829	5.8	55.7152	0.07	0.09	-1.12	0.0386	0.0833	NM_001205457; XM_005203952; XM_005203953; XM_005203954; XM_005203955; ENSBTAT00000033811	ZNF687	zinc finger protein 687	chr3	-	19552536	19560565
12776200	3.77	13.6422	3.81	14.0257	0.06	0.16	1.03	0.2002	0.3052	XM_002685763; XM_005197590; XM_005197591; XM_005203302; XM_005203303; XM_010802624; XM_010802625; XM_010826655; XM_010826656; XM_588398; ENSBTAT00000012691	ZNF683	zinc finger protein 683	chr2	+	127356739	127362240
12758928	3.75	13.4543	3.69	12.9063	0.29	0.12	-1.04	0.4278	0.544	XM_005219650; XM_010815446; XM_010815447; XM_010815448; XM_010827663	ZNF679	zinc finger protein 679	chr18	-	60952727	60971450
12752401	5.65	50.2134	5.02	32.4467	0.11	0.18	-1.54	0.0001	0.0007	NM_001102092; XM_005219619; XM_005219620; XM_010815393; ENSBTAT00000054535; BC149010	ZNF677	zinc finger protein 677	chr18	+	60330959	60344820
12908310	3.31	9.91766	3.31	9.91766	0.09	0.12	-1	0.8784	0.9155	NM_001102010; XM_005228279; XM_010822051; XM_010822052; XM_010822053; XM_010822054; XM_010822055; XM_010822057; XM_010822058; XM_010822059; XM_010822060; ENSBTAT00000003850; BC149089	ZNF674	zinc finger protein 674	chrX	-	102851709	102885917
12881088	4.1	17.1484	3.6	12.1257	0.12	0.23	-1.41	0.0089	0.0253	XM_002689109; XM_005199034; XM_005199035; XM_005199036; XM_005209249; XM_005209250; XM_010798406; XM_010798407; XM_010807208; XM_010807209; XM_010807210; XM_010807211; XM_010807212; ENSBTAT00000063733	ZNF672	zinc finger protein 672	chr7	+	43965456	43969823
12818500	4.6	24.2515	4.6	24.2515	0.09	0.11	1	0.7317	0.8038	NM_001076953; XM_005224965; XM_010819447; ENSBTAT00000008736; BC111165	ZNF668	zinc finger protein 668	chr25	-	27431637	27440674
12752293	5.53	46.2057	6.61	97.6806	0.09	0.15	2.11	2.5e-07	5.37e-06	NM_001102078; XM_005219784; XM_005219785; XM_010815569; ENSBTAT00000001064; ENSBTAT00000054078; BC148885	ZNF667	zinc finger protein 667	chr18	+	63871806	63894095
12815770	4.64	24.9333	4.3	19.6983	0.1	0.03	-1.27	0.0004	0.002	NM_001075261; XM_005225032; XM_010819497; XM_010819499; XM_010819500; ENSBTAT00000025885; BC122601; XM_010819498	ZNF655	zinc finger protein 655	chr25	-	37389783	37394656
12885528	4.61	24.4201	4.85	28.84	0.04	0.14	1.18	0.0026	0.009	XM_002688848; XM_010798287; XM_010806866; XM_010806867; ENSBTAT00000019173	ZNF653	zinc finger protein 653	chr7	-	17069808	17085059
12762877	4.8	27.8576	4.52	22.9433	0.17	0.15	-1.21	0.0398	0.0853	NM_001193118; XM_005220554; XM_010816130; XM_010816131; ENSBTAT00000002495	ZNF652	zinc finger protein 652	chr19	+	37919475	37932791
12740700	4.14	17.6305	4.32	19.9733	0.1	0.16	1.13	0.0347	0.0764	XM_002694205; XM_589215; ENSBTAT00000065937	ZNF648	zinc finger protein 648	chr16	-	64648457	64650151
12814526	4.82	28.2465	4.77	27.2843	0.05	0.09	-1.04	0.2073	0.3134	XM_002698070; XM_005224990; XM_005224991; XM_005224992; XM_005224993; XM_010825821; XM_010825822; XM_010825823; XM_010825824; XM_010825825	ZNF646	zinc finger protein 646	chr25	+	27443125	27450356
12840762	7.18	145.009	6.7	103.968	0.09	0.09	-1.39	6.35e-05	0.0004	NM_001082613; ENSBTAT00000014875; BC133353	ZNF644	zinc finger protein 644	chr3	+	52450215	52508203
12861600	2.25	4.75683	2.05	4.14106	0.31	0.4	-1.15	0.7321	0.804	XM_002687345; XM_005198282; XM_005206407; XM_010805055; XM_010827706; XM_582187; ENSBTAT00000021929	ZNF641; LOC100848234	zinc finger protein 641; olfactory receptor 8S1-like	chr5	+	32081147	32106571
12685058	3.74	13.3614	3.39	10.4831	0.12	0.22	-1.28	0.0167	0.0423	NM_001099023; XM_010801343; XM_010801344; ENSBTAT00000048967; BC142332	ZNF639	zinc finger protein 639	chr1	-	88405569	88410920
12706050	7.36	164.279	7.54	186.108	0.07	0.07	1.14	0.0158	0.0404	NM_001192476	ZNF638	zinc finger protein 638	chr11	-	13155560	13248285
12818245	4.5	22.6274	4.34	20.2521	0.11	0.19	-1.12	0.4719	0.5861	NM_001206206; XM_005224961; XM_005224962; ENSBTAT00000037326; ENSBTAT00000065680	ZNF629	zinc finger protein 629	chr25	-	27158933	27181608
12759190	3.41	10.6295	3.73	13.2691	0.11	0.13	1.25	0.004	0.0131	NM_001193058; XM_005219707; XM_010815486; XM_010815487; XM_010815488; XM_010815489; XM_010815490; XM_010815491; ENSBTAT00000057114	ZNF628	zinc finger protein 628	chr18	-	62475322	62481823
12762334	4.86	29.0406	4.78	27.4741	0.15	0.1	-1.06	0.1535	0.2477	XM_010816091; XM_010816092; XM_010816093; XM_010816094; XM_010824080; XM_010824081; XM_010824082; XM_010824083	ZNF624	zinc finger protein 624	chr19	+	33693651	33715391
12725938	4.83	28.443	4.47	22.1618	0.15	0.11	-1.29	0.0006	0.0028	XM_005192558; XM_005215274; ENSBTAT00000065602	ZNF623	zinc finger protein 623	chr14	-	2265678	2267664
12785588	6.29	78.249	6.63	99.0442	0.11	0.05	1.27	0.0002	0.001	NM_001034451; ENSBTAT00000021860; BC102394	ZNF622	zinc finger protein 622	chr20	+	56767512	56781229
12796202	4.3	19.6983	4.12	17.3878	0.15	0.11	-1.13	0.087	0.1577	NM_001075931; XM_005222477; ENSBTAT00000024037; ENSBTAT00000024707; BC116129	ZNF621	zinc finger protein 621	chr22	+	13368973	13380345
12797571	3.91	15.0324	3.75	13.4543	0.21	0.33	-1.11	0.2027	0.3081	XM_010817602; XM_010825072; ENSBTAT00000024707	ZNF619; ZNF621	zinc finger protein 619; zinc finger protein 621	chr22	+	13343706	13354414
12890865	6.72	105.42	7.49	179.769	0.05	0.11	1.7	5.75e-07	9.77e-06	XM_002689941; XM_005199297; XM_005210569; XM_607030; ENSBTAT00000036255	ZNF618	zinc finger protein 618	chr8	+	104797258	104996038
12748520	5.36	41.0696	5.09	34.0598	0.08	0.21	-1.2	0.01	0.0279	XM_001789843; XM_002707749; ENSBTAT00000004602	ZNF614	zinc finger protein 614	chr18	+	58163156	58183083
12748486	4.87	29.2426	5.17	36.0019	0.09	0.11	1.23	0.0024	0.0085	NM_001103337; XM_010815304; XM_010815305; XM_010815306; XM_010815307; XM_010815308; XM_010815309; ENSBTAT00000052047	ZNF613	zinc finger protein 613	chr18	+	58100734	58141900
12694448	6.51	91.1392	6.08	67.6492	0.04	0.07	-1.35	3.29e-05	0.0002	NM_001193023; XM_005211662; XM_010809244; XM_010809245; XM_010809246; ENSBTAT00000020995; BC149581	ZNF609	zinc finger protein 609	chr10	-	45438772	45636954
12878470	5.62	49.18	5.64	49.8665	0.08	0.12	1.01	0.6151	0.7119	NM_001206306; XM_005209104; XM_005209105; XM_005209106; XM_005209107; ENSBTAT00000021480	ZNF608	zinc finger protein 608	chr7	+	30346723	30452487
12748294	3.49	11.2356	3.34	10.1261	0.09	0.2	-1.1	0.1532	0.2474	XM_001787706; XM_002694442; XM_010813841; XM_010813842; XM_010813843; XM_010813844; XM_010813845; XM_010813846; XM_010813847; XM_010813848; XM_010813849; XM_010813850; XM_010813851; XM_010813852; XM_010823320; XM_010823321; XM_010823322; XM_010823323; XM_010823324; ENSBTAT00000006896	ZNF605	zinc finger protein 605	chr17	-	44965480	44991146
12757214	2.97	7.83536	3.34	10.1261	0.23	0.17	1.29	0.0036	0.0121	NM_001192360; XR_812762; XR_812763; XR_812764; ENSBTAT00000032217; BC120287; BT026204	ZNF599	zinc finger protein 599	chr18	-	45731750	45746037
12815525	4.91	30.0647	4.75	26.9087	0.07	0.09	-1.12	0.0817	0.1501	XM_003583999; XM_003587807; ENSBTAT00000001356	ZNF598	zinc finger protein 598	chr25	-	1551682	1562566
12814896	3.13	8.75435	3.09	8.51496	0.07	0.2	-1.03	0.9717	0.9802	XM_010799899; XM_010819247	ZNF597	zinc finger protein 597	chr25	-	2851384	2855401
12679986	4.81	28.0514	5.34	40.5042	0.06	0.27	1.44	0.0008	0.0036	NM_001101948; XM_005200897; XM_005200898; XM_010800687; XM_010800688; XM_010800689; ENSBTAT00000002795; ENSBTAT00000005967; BC149031	ZNF596	zinc finger protein 596	chr1	+	45065846	45078999
12780953	3.83	14.2215	3.83	14.2215	0.12	0.12	1	0.4945	0.6069	NM_001192186; ENSBTAT00000012578	ZNF593	zinc finger protein 593	chr2	-	127523710	127524790
12790099	5.99	63.5579	6.05	66.257	0.18	0.12	1.05	0.1936	0.2974	NM_001102036; XM_005221826; XM_010816957; XM_010816958; XM_010816959; XM_010816960; ENSBTAT00000002120; BC151249	ZNF592	zinc finger protein 592	chr21	+	22822829	22871700
12759673	4.76	27.0958	4.54	23.2636	0.12	0.21	-1.17	0.0784	0.1452	XM_002694957; XM_005192732; XM_005192737; XM_010814888; XM_010814889; XM_010814890; XM_010814891; XM_010814892; XM_010814893; XM_010814894; XM_010814895; XM_010814896; XM_010814897; XM_010827032; XM_010827033; XM_010827034; XM_010827035; XM_010827036; XM_010827039; XM_010827057; BC109582	ZNF585A; ZNF793	zinc finger protein 585A; zinc finger protein 793	chr18	-	47465298	47480804
12752680	2.92	7.56846	4.08	16.9123	0.25	0.27	2.24	2.32e-05	0.0002	XM_002695511; XM_010815659; XM_010823932; XM_609549	ZNF584	zinc finger protein 584	chr18	+	65866382	65872795
12760151	6.2	73.5167	5.37	41.3553	0.08	0.17	-1.77	1.12e-05	9.66e-05	NM_001083534; XM_005219799; XM_010815579; ENSBTAT00000000145; ENSBTAT00000053429; BC133585	ZNF583	zinc finger protein 583	chr18	-	63903403	63931283
12754948	3.14	8.81524	3.38	10.4107	0.16	0.17	1.18	0.0385	0.0831	NM_001105026; XM_005219800; XM_010815580; XM_010815581; XM_010815582; XM_010815583; ENSBTAT00000010904; ENSBTAT00000063919; BC147969	ZNF582	zinc finger protein 582	chr18	+	63941396	63953672
12759663	4.99	31.779	5.69	51.6251	0.08	0.14	1.63	8.01e-06	7.47e-05	XM_010815503; ENSBTAT00000065669	ZNF581	zinc finger protein 581	chr18	-	62346829	62348205
12756472	5.1	34.2968	5.22	37.2715	0.06	0.03	1.08	0.0311	0.0701	XM_003583498; XM_003587338	ZNF580	zinc finger protein 580	chr18	-	62350858	62353359
12754235	4.64	24.9333	5.02	32.4467	0.1	0.1	1.3	0.0016	0.0062	XM_002695381; XM_871006; ENSBTAT00000055556	ZNF579; FIZ1	zinc finger protein 579; FLT3-interacting zinc finger 1	chr18	+	62406977	62408659
12753873	5.03	32.6724	5	32	0.09	0.09	-1.02	0.7969	0.8533	NM_001076433; XM_005219345; ENSBTAT00000043784; BC120152	ZNF576	zinc finger protein 576	chr18	+	52156627	52159134
12749946	5.75	53.8174	5.79	55.3304	0.04	0.02	1.03	0.406	0.5234	NM_001040503; XM_005219184; XM_005219185; XM_005219186; XR_812836; BC109776; BC142421	ZNF575	zinc finger protein 575	chr18	+	52073369	52074916
12754292	4.33	20.1122	4.79	27.6652	0.1	0.13	1.37	0.0008	0.0035	NM_001076539; ENSBTAT00000031986; BC114139	ZNF574	zinc finger protein 574	chr18	+	51472710	51507406
12726162	3.14	8.81524	3.1	8.57419	0.02	0.06	-1.03	0.2714	0.3855	NM_001077064; XM_010811969; XM_010811970; XM_010811971; ENSBTAT00000011959; BC110014	ZNF572	zinc finger protein 572	chr14	-	16756964	16783575
12748602	5.22	37.2715	5.71	52.3457	0.08	0.36	1.41	0.0609	0.1194	NM_001191353; XM_005218896; XM_010814734; XM_010814735; ENSBTAT00000000598	ZNF570	zinc finger protein 570	chr18	+	47656764	47675769
12757715	5.51	45.5696	5.51	45.5696	0.07	0.06	-1	0.6456	0.7363	XM_010814917; XM_010827129; ENSBTAT00000031518; BC103194	ZNF569	zinc finger protein 569	chr18	-	47617965	47645174
12758422	5.12	34.7755	5.01	32.2226	0.11	0.11	-1.08	0.3343	0.4531	NM_001081599; XM_005218973; XM_010814770; XM_010814771; XM_010814772; XM_010814773; XR_226221; ENSBTAT00000018075; BC133337	ZNF567; LOC101909517	zinc finger protein 567; uncharacterized LOC101909517	chr18	-	47089346	47118008
12754336	4.42	21.4068	4.37	20.6776	0.08	0.18	-1.03	0.6577	0.7462	NM_001077017; XM_005219038; XM_005219039; XM_010814821; XM_010814822; XM_010814823; XM_010814824; XM_010814825; XM_010814826; ENSBTAT00000006397; BC105494	ZNF566	zinc finger protein 566	chr18	+	47237081	47266299
12758789	4.39	20.9663	4.49	22.4711	0.04	0.23	1.07	0.8364	0.8843	NM_001102216; XM_010814784; XM_010814785; XM_010814786; XM_010814787; XM_010814788; XM_010814789; XM_010814790; XM_010814791; XM_010814792; ENSBTAT00000012529; BC149023	ZNF565	zinc finger protein 565	chr18	-	47018464	47044484
12887137	3.16	8.9383	2.92	7.56846	0.1	0.07	-1.18	0.0031	0.0105	NM_001082449; ENSBTAT00000011050; BC133605	ZNF555	zinc finger protein 555	chr7	-	22088468	22099654
12882583	2.88	7.3615	3.02	8.11168	0.19	0.09	1.1	0.4654	0.5802	NM_001105037; XM_010807009; XM_010807010; XM_010807011; ENSBTAT00000000456; BC149043	ZNF554	zinc finger protein 554	chr7	-	22110025	22121792
12755348	3.92	15.1369	3.9	14.9285	0.13	0.13	-1.02	0.2264	0.3357	XM_005195510; XM_010815631; XM_010815632; XM_010815633; XM_010815634; XM_010815635; XM_010815636; XM_010815637; XM_010815638; XM_010815639; XM_010815640; XM_010815641; XM_010815642; XM_010823912; XM_010823913; XM_010823914; XM_010823915; XM_010823916; XM_010823917; XM_010823918	ZNF550; LOC101906235	zinc finger protein 550; zinc finger protein 549-like	chr18	-	64901139	64940608
12756223	3.87	14.6213	3.7	12.996	0.15	0.09	-1.13	0.0781	0.1447	NM_001206808	ZNF548	zinc finger protein 548	chr18	-	64782840	64790338
12748890	4.89	29.6508	4.99	31.779	0.09	0.07	1.07	0.1905	0.2937	XM_002702022; XM_005219811; XR_238549; XR_819206; BC148922	ZNF543	zinc finger protein 543	chr18	+	64654797	64673377
12758141	3.35	10.1965	3.59	12.042	0.08	0.14	1.18	0.1182	0.2019	XM_010815179; XM_010815180; XM_010815181; XM_010815182; XM_010815183; XM_010815184; XM_010823759; XM_010823760; XM_010823761; XM_010823762; XM_010823763; XM_010823764; ENSBTAT00000016738; ENSBTAT00000061246	ZNF541	zinc finger protein 541	chr18	-	54934641	54949833
12752064	4.89	29.6508	4.54	23.2636	0.18	0.21	-1.27	0.0162	0.0413	XM_005195298; XM_005195299; XM_005218882; XM_005218883; XM_005218884; XM_010814710; XM_010814711; XM_010814712; XM_010814713; XM_010814714; XM_010814715; XM_010814716; XM_010814717; XM_010814718; XM_010823649; XM_010823650; XM_010823651; XM_010823652; XM_010823653; XM_010823654; XM_010823655; XM_010823656; ENSBTAT00000009552	ZNF536	zinc finger protein 536	chr18	+	40969209	41362428
12808184	5.92	60.5477	6.41	85.0359	0.09	0.04	1.4	2.39e-05	0.0002	XM_005224363; XM_010819016; XM_010825622; XM_613386; ENSBTAT00000046420	ZNF532	zinc finger protein 532	chr24	+	58486546	58553144
12750919	2.59	6.02099	1.58	2.9897	0.25	0.24	-2.01	4.74e-05	0.0003	XM_002694950; XM_010814886; XM_010814887; XM_010827017; XM_010827022; XM_010827025; XR_812799; XR_823033	ZNF529	zinc finger protein 529	chr18	+	47180559	47199989
12753313	4.99	31.779	4.89	29.6508	0.13	0.1	-1.07	0.0695	0.1324	NM_001076914; XM_005218995; XM_010814793; XM_010814794; XM_010814795; ENSBTAT00000053874; BC123537	ZNF527	zinc finger protein 527	chr18	+	47582089	47594485
12757293	5.14	35.261	5.81	56.1028	0.18	0.13	1.59	0.0001	0.0006	NM_001101997; ENSBTAT00000027659; BC150058	ZNF526	zinc finger protein 526	chr18	-	51373916	51378873
12760130	5.17	36.0019	5.05	33.1285	0.08	0.12	-1.09	0.1553	0.2501	NM_001205463; XM_010815498; XM_010815499	ZNF524	zinc finger protein 524	chr18	-	62388930	62392363
12808491	5.02	32.4467	4.98	31.5594	0.18	0.09	-1.02	0.8671	0.9068	NM_001105419; XM_005224070; XM_010818761; XM_010818762; XM_010818763; XM_010818764; ENSBTAT00000048222; BC153228	ZNF521	zinc finger protein 521	chr24	+	31675533	32049400
12875345	5.04	32.8996	4.91	30.0647	0.09	0.14	-1.09	0.1041	0.1824	XM_002688457; XM_005198680; XM_584181	ZNF518B; LOC101908430	zinc finger protein 518B; zinc finger protein 518B-like	chr6	-	110339527	110342847
12820083	4.78	27.4741	3.97	15.6707	0.13	0.15	-1.74	2.01e-06	2.51e-05	XM_002698407; XM_010819963; XM_010825927; ENSBTAT00000051963	ZNF518A	zinc finger protein 518A	chr26	+	17367945	17372891
12821137	4.52	22.9433	4.09	17.0299	0.23	0.15	-1.35	0.0011	0.0043	XM_010825927	ZNF518A	zinc finger protein 518A	chr26	+	17347008	17349510
12807979	3.1	8.57419	3.28	9.71356	0.08	0.25	1.13	0.1371	0.2276	XM_002697653; XM_005196716; XM_005223945; XM_010818662; XM_010825518; XM_597668; ENSBTAT00000006103	ZNF516	zinc finger protein 516	chr24	+	2858679	2910446
12708458	1.28	2.42839	1.46	2.75108	0.21	0.22	1.14	0.3546	0.4738	NM_001110091; XM_005212365; XM_010809760; XM_010809761; XM_010809762; ENSBTAT00000012654; ENSBTAT00000053384; BC118221	ZNF514	zinc finger protein 514	chr11	-	1935212	1943563
12697963	5.69	51.6251	5.71	52.3457	0.13	0.13	1.01	0.7594	0.8247	NM_001191295; XM_005212917; ENSBTAT00000025999	ZNF513	zinc finger protein 513	chr11	+	72273637	72277103
12716897	4.83	28.443	4.89	29.6508	0.11	0.04	1.04	0.6904	0.7728	XM_003582943; XM_003586826; XM_005214909; ENSBTAT00000039336; ENSBTAT00000065675	ZNF512B	zinc finger protein 512B	chr13	+	54353925	54359471
12706907	5.75	53.8174	5.66	50.5626	0.06	0.06	-1.07	0.0981	0.1739	NM_001083472; XM_005213004; ENSBTAT00000032958; BC123776	ZNF512	zinc finger protein 512	chr11	-	72067121	72097173
12823170	4.77	27.2843	4.51	22.7848	0.19	0.03	-1.2	0.1175	0.201	NM_001206234; ENSBTAT00000016475	ZNF511	zinc finger protein 511	chr26	-	25937108	25941656
12753517	5.42	42.8137	5.5	45.2548	0.07	0.07	1.05	0.5399	0.6475	NM_001206198; ENSBTAT00000018782	ZNF507	zinc finger protein 507	chr18	+	42959283	43068518
12829042	5.43	43.1115	5.89	59.3016	0.04	0.15	1.38	0.0003	0.0017	XM_001256479; XM_002698918; ENSBTAT00000019284	ZNF503	zinc finger protein 503	chr28	-	31315965	31320480
12796699	3.67	12.7286	3.65	12.5533	0.11	0.32	-1.01	0.6013	0.7002	NM_001103101; XM_010817513; ENSBTAT00000004724; BC150115	ZNF502	zinc finger protein 502	chr22	+	16514156	16523812
12816236	2.63	6.19026	2.48	5.57897	0.07	0.22	-1.11	0.1455	0.2381	NM_001105353; ENSBTAT00000056680; ENSBTAT00000057301; BC147951	ZNF500	zinc finger protein 500	chr25	-	3839220	3841181
12886005	4.92	30.2738	4.85	28.84	0.08	0.1	-1.05	0.3473	0.4664	NM_001205929; XM_005209229; FN908757	ZNF496	zinc finger protein 496	chr7	-	41934327	41975664
12826411	3.5	11.3137	3.84	14.3204	0.11	0.19	1.27	0.0313	0.0704	XM_005193145; XM_005226622; XM_010801799; XM_010801808; XM_010820732; XM_010820733	ZNF488	zinc finger protein 488	chr28	+	42584696	42585670
12894898	5.15	35.5062	5.34	40.5042	0.11	0.12	1.14	0.1323	0.2208	NM_001192027; ENSBTAT00000013807	ZNF484	zinc finger protein 484	chr8	-	85201783	85243772
12891514	1.81	3.50642	1.94	3.83706	0.1	0.06	1.1	0.0272	0.063	NM_001105423; ENSBTAT00000036266; ENSBTAT00000063627; BC149450	ZNF483	zinc finger protein 483	chr8	+	102635721	102639112
12812388	3.29	9.78112	2.98	7.88986	0.24	0.23	-1.24	0.0223	0.0536	NM_001101958; XM_005224885; XM_005224886; XM_010819411; XM_010819412; ENSBTAT00000028273; BC149982	ZNF48	zinc finger protein 48	chr25	+	26831623	26835979
12754588	4.97	31.3414	4.94	30.6965	0.04	0.1	-1.02	0.2252	0.3344	XM_010815235; XM_010823800	ZNF473	zinc finger protein 473	chr18	+	56785034	56796324
12754725	5.21	37.014	7.07	134.364	0.13	0.2	3.64	9.84e-09	6.08e-07	XM_001254729; XM_010808875; XM_010815609; XM_010815610; XM_010815611; XM_010815612; ENSBTAT00000038858; ENSBTAT00000063919	ZNF471; LOC101908399; ZNF582	zinc finger protein 471; zinc finger protein 471-like; zinc finger protein 582	chr18	+	63977673	63990672
12756055	4.27	19.2929	5.23	37.5307	0.13	0.27	1.95	1.94e-05	0.0002	NM_001206754; XR_806703; XR_806705; XR_813035; XR_813036	ZNF470; LOC509356	zinc finger protein 470; uncharacterized LOC509356	chr18	-	64014211	64044997
12748930	3.46	11.0043	3.75	13.4543	0.18	0.18	1.22	0.0109	0.03	XM_002694854; XM_010800301; ENSBTAT00000063301	ZNF469	zinc finger protein 469	chr18	+	13740622	13753849
12854788	3.97	15.6707	4.37	20.6776	0.28	0.19	1.31	0.0154	0.0396	XM_003582161; XM_003586025; XM_005198148; XM_005205938; XM_010804661; XM_010804662; XM_010804663; XM_010804664; XM_010804665; XM_010804666; XM_010804667; XM_010827470; XM_010827471; XM_010827472; XM_010827473; XM_010827475; XM_010827476; ENSBTAT00000026440	ZNF467	zinc finger protein 467	chr4	-	113425036	113434214
12890349	6.75	107.635	5.78	54.9482	0.11	0.11	-1.96	3.78e-07	7.17e-06	NM_001205811; XM_005210492; XM_010808216; XM_010808217; XM_010808219; XM_010808220; XR_808518; ENSBTAT00000025536	ZNF462	zinc finger protein 462	chr8	+	98331864	98427540
12748902	2.93	7.6211	2.58	5.9794	0.27	0.15	-1.28	0.022	0.053	XM_002694949; XM_003583411; XM_005192705; XM_005192706; XM_005192707; XM_010814877; XM_010814878; XM_010814879; XM_010814880; XM_010814881; XM_010814882; XM_010814883; XM_010826990; XM_010826993; XM_010826995; XM_010827007; BC123515	ZNF461	zinc finger protein 461	chr18	+	47119396	47144869
12885978	4.16	17.8766	4.15	17.7531	0.05	0.09	-1	0.4991	0.6108	XM_002688487; XM_010798117; XM_010798118; XM_010798119; XM_010798120; XM_010798121; XM_010798122; XM_010798123; XM_010806447; XM_010806448; XM_010806449; XM_010806450; XM_010806451; XM_010806452; XM_010806453; XM_010806454; XM_604301; BC109962	ZNF454	zinc finger protein 454	chr7	-	2346375	2365228
12806044	6.41	85.0359	6.53	92.4115	0.1	0.07	1.09	0.0601	0.1181	NM_001192684; XM_005223256; XM_010818052; XM_010818053; XM_010818054; XM_010818055; ENSBTAT00000025130	ZNF451	zinc finger protein 451	chr23	-	2971191	3058878
12753490	5.73	53.0765	5.3	39.3966	0.1	0.14	-1.35	0.0005	0.0024	NM_001076213; XM_010815076; XM_010815077; XM_010815078; ENSBTAT00000043746; BC118086; BT029824	ZNF45	zinc finger protein 45	chr18	+	52429558	52446106
12903824	4.87	29.2426	4.56	23.5883	0.16	0.4	-1.24	0.02	0.049	NM_001205714; XM_005227522; XM_005227523; ENSBTAT00000024080	ZNF449	zinc finger protein 449	chrX	+	18910529	18918493
12800098	5.63	49.5221	5.59	48.1679	0.07	0.07	-1.02	0.3675	0.4862	NM_001205819; XM_005222533; XM_005222534; XM_005222535; ENSBTAT00000065626	ZNF445	zinc finger protein 445	chr22	-	16367996	16394899
12714684	4.08	16.9123	4.13	17.5087	0.07	0.11	1.03	0.6245	0.7193	NM_001143772; XM_005214331; XM_005214332; XM_005214336; XM_005214337; XM_005214338; XM_010811223; XM_010811224; XM_010811225; XM_010811226; XM_010811227; XM_010811228; XM_010811229; ENSBTAT00000021674	ZNF438	zinc finger protein 438	chr13	+	34524932	34807031
12777199	6.59	96.3358	6.39	83.8652	0.05	0.24	-1.15	0.0259	0.0604	XM_005197604; XM_005203315; XM_010802641; XM_010826677; ENSBTAT00000003359	ZNF436	zinc finger protein 436	chr2	+	130079646	130084459
12753402	4.38	20.8215	3.69	12.9063	0.22	0.27	-1.61	0.0003	0.0014	NM_001192232; XM_010815310; XM_010815311; XM_010815312; XM_010815313; XM_010815314; ENSBTAT00000031814; BC151729	ZNF432	zinc finger protein 432	chr18	+	58151318	58157607
12758947	6.05	66.257	5.81	56.1028	0.07	0.09	-1.18	0.0019	0.0071	NM_001192364; XM_010815075; ENSBTAT00000017001	ZNF428	zinc finger protein 428	chr18	-	52165404	52174453
12756497	3.8	13.9288	3.69	12.9063	0.15	0.07	-1.08	0.3563	0.4754	NM_001101893; XM_005218490; XM_010814436; XM_010823535; XM_010823536; ENSBTAT00000023130; BC148946	ZNF423; LOC100851329	zinc finger protein 423; zinc finger protein 423-like	chr18	-	18041276	18392207
12755022	3.84	14.3204	3.76	13.5479	0.09	0.05	-1.06	0.0701	0.1332	NM_001102552; XM_005218893; XM_005218894; XM_010814729; XM_010814730; XM_010814731; XM_010814732; XM_010814733; ENSBTAT00000054598	ZNF420	zinc finger protein 420	chr18	-	47700130	47727252
12750954	4.83	28.443	5.57	47.5048	0.17	0.07	1.66	1.93e-05	0.0002	NM_001101932; ENSBTAT00000023419; BC149496	ZNF419	zinc finger protein 419	chr18	+	64870965	64878300
12758399	2.95	7.72749	2.21	4.62675	0.27	0.27	-1.67	0.0008	0.0033	XM_002695492; XM_010815644; XM_010823921; XM_609455; ENSBTAT00000055561	ZNF416	zinc finger protein 416	chr18	-	64976079	64981696
12887092	4.83	28.443	4.63	24.761	0.09	0.17	-1.15	0.1931	0.2968	NM_001038175; ENSBTAT00000010078; BC109904	ZNF414	zinc finger protein 414	chr7	-	18343922	18347588
12909107	4.03	16.3362	3.99	15.8895	0.16	0.12	-1.03	0.3585	0.4777	XM_005200765; XM_005200766; XM_005228167; XM_005228169; XM_010800501; XM_010800502; XM_010800503; XM_010800504; XM_010821921; XM_010821922; XM_010821923; XM_010821924; ENSBTAT00000002726	ZNF41	zinc finger protein 41	chrX	-	91025319	91057592
12730029	4.62	24.59	5.16	35.7532	0.15	0.18	1.45	0.0006	0.0026	NM_001193157; XM_005216509; ENSBTAT00000039630	ZNF408	zinc finger protein 408	chr15	+	77516535	77521982
12810130	5.22	37.2715	4.72	26.3549	0.15	0.2	-1.41	0.0045	0.0144	XM_005223947; XM_005223948; XM_010825525; ENSBTAT00000031106	ZNF407	zinc finger protein 407	chr24	-	3840017	4197665
12749987	1.22	2.32947	1.66	3.16017	0.2	0.24	1.36	0.0091	0.0259	NM_001104965; ENSBTAT00000017164; BC149662	ZNF404	zinc finger protein 404	chr18	+	52395538	52400420
12850682	4.66	25.2813	4.52	22.9433	0.1	0.13	-1.1	0.2297	0.3393	NM_001205918; XM_005205857; ENSBTAT00000027245	ZNF398	zinc finger protein 398	chr4	+	113049664	113072673
12809357	4.64	24.9333	5.15	35.5062	0.23	0.22	1.43	0.0077	0.0225	NM_001075262; XM_005223962; XM_005223963; ENSBTAT00000013542; BC116143	ZNF397	zinc finger protein 397	chr24	-	22094898	22099724
12889942	5.48	44.6318	8.75	430.539	0.16	0.08	9.65	6.8e-12	8.74e-09	NM_001192211; ENSBTAT00000000697	ZNF395	zinc finger protein 395	chr8	+	10230447	10246574
12813124	4.38	20.8215	4.4	21.1121	0.23	0.11	1.01	0.8493	0.8934	NM_001077955; XM_005225119; XM_010825842; XM_010825873; ENSBTAT00000021549; BC103342	ZNF394; LOC104976752; LOC104968812	zinc finger protein 394; zinc finger protein 436-like; zinc finger protein 135-like	chr25	+	37450949	37463897
12805484	1.68	3.20428	1.82	3.53081	0.09	0.07	1.1	0.1261	0.2126	NM_001100352; XM_005223722; XM_010818430; XM_010818431; XM_010818432; ENSBTAT00000052672; BC149512	ZNF391	zinc finger protein 391	chr23	-	30994410	31003179
12804208	1.82	3.53081	1.8	3.4822	0.19	0.16	-1.02	0.8092	0.8631	NM_001145131; XM_010818421; XM_010818422	ZNF389	zinc finger protein 389	chr23	-	30264928	30269255
12824632	2.24	4.72397	2.56	5.89708	0.34	0.16	1.25	0.0952	0.1696	XM_003584182; XM_005197228; XM_010820401	ZNF385D	zinc finger protein 385D	chr27	+	44071556	44347063
12779047	7.02	129.787	6.68	102.537	0.13	0.08	-1.26	0.0025	0.0088	NM_001083502; XM_005202272; XM_005202277; ENSBTAT00000030828	ZNF385B	zinc finger protein 385B	chr2	+	17084639	17449870
12861880	5.59	48.1679	6.18	72.5046	0.05	0.05	1.5	2.37e-06	2.85e-05	NM_001206001; XM_005206115; XM_005206116; ENSBTAT00000038564; BC123682	ZNF385A	zinc finger protein 385A	chr5	+	25802667	25822661
12859592	6.75	107.635	7.24	151.167	0.06	0.1	1.41	2.09e-05	0.0002	NM_001192394; XM_005207139; XM_005207140; XM_005207143; XM_005207145; XM_005207146; XM_005207147; XM_005207148; XM_010805584; XM_010805585; ENSBTAT00000022702; DQ323644	ZNF384	zinc finger protein 384	chr5	+	104123599	104143236
12753450	4.63	24.761	4.78	27.4741	0.06	0.05	1.11	0.0344	0.076	NM_001102232; ENSBTAT00000024544; ENSBTAT00000052562; BC149833	ZNF383	zinc finger protein 383	chr18	+	47532346	47545035
12757485	3.92	15.1369	4.41	21.259	0.11	0.14	1.4	0.0004	0.0017	NM_001191438; XM_005218947; XM_005218948; XM_005218949; XM_005218950; XM_005218951; XM_005218952; XM_005218953; XM_005218954; XM_010814753; XM_010814754; ENSBTAT00000010632; BC109570	ZNF382	zinc finger protein 382	chr18	-	47150305	47181015
12825676	2.9	7.46426	2.95	7.72749	0.2	0.34	1.04	0.3888	0.5069	XM_010801271; XM_010801272; XM_010801275; XM_010801278; XM_010801280; XM_010801283; XM_010801284; XM_010820460; XM_010820461; XM_010820462; XM_010820463; XM_010820464; XM_010820465; XM_010820466; XR_804334; XR_816163	ZNF37A	zinc finger protein 37A	chr28	+	12963717	12978393
12895123	5.37	41.3553	5.34	40.5042	0.07	0.02	-1.02	0.6739	0.7594	NM_001206033; ENSBTAT00000008649	ZNF367	zinc finger protein 367	chr8	-	84513653	84537863
12786327	2.74	6.6807	3.14	8.81524	0.07	0.12	1.32	0.0025	0.0089	NM_001192285; XM_005221415; XM_005221416; ENSBTAT00000027448	ZNF366	zinc finger protein 366	chr20	+	9075831	9094324
12826379	5.03	32.6724	6.35	81.5719	0.11	0.22	2.5	8.77e-07	1.33e-05	XM_005197241; XM_005226318; ENSBTAT00000014000	ZNF365	zinc finger protein 365	chr28	+	18549463	18572813
12780895	5.16	35.7532	4.78	27.4741	0.1	0.11	-1.31	0.0009	0.0037	NM_001192168; XM_005202917; XM_010802402; ENSBTAT00000016763	ZNF362	zinc finger protein 362	chr2	-	121242594	121268659
12877814	7.5	181.019	6.6	97.0059	0.07	0.12	-1.86	3.54e-07	6.84e-06	XM_010798249; XM_010798250; XM_010806874; XM_010806875; ENSBTAT00000066296	ZNF358	zinc finger protein 358	chr7	+	17608986	17611850
12881893	3.12	8.69388	3.11	8.63383	0.18	0.11	-1.01	0.2658	0.3791	XM_010798249; XM_010798251; XM_010806874; XM_010806876; ENSBTAT00000003404	ZNF358	zinc finger protein 358	chr7	+	17590554	17596556
12885858	4.49	22.4711	4.62	24.59	0.21	0.13	1.09	0.319	0.437	XM_002688501; XM_010806430; XM_010806431; XM_601630; ENSBTAT00000021140	ZNF354C; ZNF879	zinc finger protein 354C; zinc finger protein 879	chr7	-	2184570	2223660
12878480	5.73	53.0765	5.43	43.1115	0.07	0.12	-1.23	0.006	0.0184	XM_005193344; XM_005193345; XM_005193346; XM_005208410; XM_005208411; XM_005208413; XM_005208414; XM_010798178; XM_010806511; XM_010806512; XM_010806513; ENSBTAT00000022760; BC122685	ZNF354B	zinc finger protein 354B	chr7	+	3419014	3444390
12885908	3.32	9.98664	3.74	13.3614	0.4	0.05	1.34	0.0591	0.1166	NM_001256565; XM_005209192; XM_010807154; XM_010807155; ENSBTAT00000008427	ZNF354A	zinc finger protein 354A	chr7	-	41154215	41179560
12751769	3.04	8.22491	3.05	8.28212	0.29	0.12	1.01	0.2163	0.3237	NM_001075708; XR_812930; XR_812931; XR_812932; XR_812933; XR_812934; ENSBTAT00000017478; BC120263	ZNF350	zinc finger protein 350	chr18	+	58212122	58220105
12797423	5.23	37.5307	4.49	22.4711	0.15	0.11	-1.67	1.99e-05	0.0002	NM_001205425; ENSBTAT00000011532	ZNF35	zinc finger protein 35	chr22	+	16494296	16503754
12880470	4.02	16.2234	4.41	21.259	0.09	0.02	1.31	0.0001	0.0007	NM_001105405; XM_005209150; XM_005209151; XM_005209152; ENSBTAT00000013938; BC134498	ZNF346	zinc finger protein 346	chr7	+	39894936	39919800
12755092	1.46	2.75108	1.54	2.90795	0.14	0.23	1.06	0.2797	0.3946	ENSBTAT00000006317	ZNF345	zinc finger protein 345	chr18	-	47753237	47764483
12757479	2.54	5.81589	2.43	5.38893	0.12	0.12	-1.08	0.1018	0.1791	NM_001035327; ENSBTAT00000006317; ENSBTAT00000026567; BC103362	ZNF345	zinc finger protein 345	chr18	-	47776663	47792652
12715630	3.72	13.1775	3.62	12.295	0.36	0.1	-1.07	0.8347	0.8833	NM_001192576; XM_010811469; XM_010811470; XM_010811471; XM_010811472; ENSBTAT00000048146; ENSBTAT00000061145; BC153285	ZNF341	zinc finger protein 341	chr13	+	63750180	63790156
12726052	3.83	14.2215	3.64	12.4666	0.34	0.27	-1.14	0.1191	0.2031	NM_001083520; XM_010811862; XM_010811863; ENSBTAT00000016390; ENSBTAT00000049839; BC114747; BC133534	ZNF34	zinc finger protein 34	chr14	-	1491981	1497904
12826366	4.58	23.9176	4.64	24.9333	0.06	0.1	1.04	0.5257	0.6354	NM_001075810; ENSBTAT00000024349; BC104558	ZNF33B	zinc finger protein 33B	chr28	+	12887159	12922598
12720558	5.09	34.0598	4.94	30.6965	0.04	0.15	-1.11	0.4728	0.5869	NM_001192859; XM_005214795; XM_005214796; XM_010811506; XM_010811507; XM_010811508; XM_010811509; XR_810692; XR_810693; ENSBTAT00000061303	ZNF335	zinc finger protein 335	chr13	-	75416913	75435377
12888576	5.12	34.7755	4.91	30.0647	0.07	0.07	-1.16	0.0032	0.0108	XM_005198844; XM_005198845; XM_005208601; XM_005208602; XM_010798191; XM_010806678; ENSBTAT00000007733	ZNF333	zinc finger protein 333	chr7	-	12164089	12193242
12757420	4.58	23.9176	4.82	28.2465	0.08	0.07	1.18	0.0043	0.0138	NM_001103251	ZNF331	zinc finger protein 331	chr18	-	61019653	61032896
12747365	5.16	35.7532	4.61	24.4201	0.14	0.31	-1.47	0.0009	0.0037	NM_001038157; XM_005217567; XM_010813746; ENSBTAT00000000370; BC109643	ZNF330	zinc finger protein 330	chr17	-	16835043	16854199
12755108	3.13	8.75435	3.23	9.38268	0.02	0.09	1.07	0.3727	0.4915	NM_001206807	ZNF329	zinc finger protein 329	chr18	-	65699309	65720585
12846213	6.69	103.25	6.94	122.786	0.1	0.15	1.19	0.0045	0.0145	NM_001206028; XM_005204298; ENSBTAT00000025469	ZNF326	zinc finger protein 326	chr3	-	53384337	53419678
12753795	4.16	17.8766	4.31	19.8353	0.24	0.16	1.11	0.1884	0.2911	XM_003583517; XM_003587360; XM_005195534; XM_005195535; XM_005195536; XM_005219833; XM_005219834; XM_010815660; XM_010815661; XM_010815662; XM_010815663; XM_010815664; XM_010815665; XM_010823934; XM_010823935; XM_010823936; XR_813063; XR_819214; ENSBTAT00000055447; BC148889	ZNF324; ZNF446	zinc finger protein 324; zinc finger protein 446	chr18	+	65898624	65910529
12803886	6.16	71.5064	5.68	51.2685	0.1	0.18	-1.39	0.0003	0.0014	XM_005223787; NM_001098155	ZNF322	zinc finger protein 322	chr23	+	31206277	31216030
12826182	5.27	38.5859	5.65	50.2134	0.27	0.2	1.3	0.0196	0.0483	NM_001046119; XM_005226564; XM_005226565; XM_005226566; XM_005226567; XM_005226568; XM_005226569; XM_005226570; XM_010820705; XM_010820706; XM_010820707; ENSBTAT00000025340; BC112772	ZNF32	zinc finger protein 32	chr28	+	46026267	46030708
12759661	4.83	28.443	5.04	32.8996	0.09	0.21	1.16	0.061	0.1195	XM_005195220; XM_005218816; XM_010814634; XM_010814635; XM_010823564; XM_010823566; ENSBTAT00000063509	ZNF319	zinc finger protein 319	chr18	-	25984646	25986558
12807105	6.04	65.7993	6.48	89.2636	0.09	0.09	1.36	0.0001	0.0006	XM_001254158; XM_010818203; XM_010818204; XM_010818205; XM_010818286; ENSBTAT00000013479; ENSBTAT00000013481	ZNF318; CRIP3	zinc finger protein 318; cysteine-rich protein 3	chr23	-	16900716	16931843
12877990	5.32	39.9466	5.54	46.5271	0.06	0.21	1.17	0.0814	0.1496	XM_002688767; XM_005198877; XM_010806756; XM_583362; ENSBTAT00000021396	ZNF317	zinc finger protein 317	chr7	+	14734726	14747581
12801436	2.93	7.6211	2.69	6.45313	0.14	0.15	-1.18	0.1203	0.2048	XM_010818437; XM_010818438; XM_010818439; XM_010818440; XM_010825371; ENSBTAT00000034329	ZNF311	zinc finger protein 311	chr23	+	29855534	29868093
12752434	4.7	25.9921	4.61	24.4201	0.12	0.13	-1.07	0.4084	0.5256	NM_001102098; XM_005219788; XM_005219789; ENSBTAT00000023758; BC147942	ZNF304	zinc finger protein 304	chr18	+	64691262	64695905
12885917	2.09	4.25748	2.11	4.31691	0.13	0.06	1.02	0.4588	0.5741	XM_010798513; XM_010807521; ENSBTAT00000035145	ZNF300	zinc finger protein 300	chr7	-	64233814	64242915
12814300	5.37	41.3553	5.12	34.7755	0.07	0.16	-1.19	0.0035	0.0117	NM_001046614; XM_005225226; ENSBTAT00000037194; BC105476; BT025442	ZNF3	zinc finger protein 3	chr25	+	36905467	36914358
12758921	4.45	21.8566	4.99	31.779	0.14	0.13	1.46	0.0002	0.0011	NM_001192262; XM_005219326; ENSBTAT00000018207	ZNF296	zinc finger protein 296	chr18	-	53154421	53158137
12901299	6.94	122.786	8.83	455.087	0.06	0.12	3.7	2.38e-10	6.83e-08	NM_001192850; XM_005210901; XM_010808531; ENSBTAT00000064161	ZNF292	zinc finger protein 292	chr9	-	63520827	63622497
12763302	4.8	27.8576	4.62	24.59	0.11	0.21	-1.13	0.0751	0.1405	NM_001205803	ZNF287	zinc finger protein 287	chr19	+	33727236	33739918
12766401	6.01	64.4452	6.22	74.5429	0.06	0.14	1.15	0.1765	0.2766	NM_001110443; XM_010816055; ENSBTAT00000001247; BC149480	ZNF286A	zinc finger protein 286A	chr19	+	33673396	33688127
12751954	3.15	8.87656	2.88	7.3615	0.23	0.32	-1.2	0.025	0.0588	XM_005219417; XM_005219418; XM_005219419; XM_005219421; XM_005219422; XM_010815135; XM_010823719; XM_010823720; ENSBTAT00000012076	ZNF283	zinc finger protein 283	chr18	+	52378432	52391794
12850742	4.11	17.2677	4.21	18.507	0.12	0.21	1.07	0.4472	0.5629	XM_005198139; XM_010804716	ZNF282	zinc finger protein 282	chr4	+	113083336	113105071
12740133	6.66	101.125	6.9	119.428	0.07	0.06	1.18	0.0032	0.011	XM_002694236; XM_610917; ENSBTAT00000065279	ZNF281	zinc finger protein 281	chr16	-	81038656	81042698
12692107	6.81	112.206	7.64	199.466	0.12	0.11	1.78	3.29e-06	3.68e-05	XM_002690858; XM_005193664; XM_005193666; XM_005193667; XM_005211757; XM_005211759; XM_005211760; XM_005211761; XM_010809306; XM_010809307; XM_010809308; XM_010812023; XM_010812025; XM_869486; ENSBTAT00000001949	ZNF280D	zinc finger protein 280D	chr10	+	53712531	53842021
12910670	5.37	41.3553	5.21	37.014	0.02	0.15	-1.12	0.0429	0.0904	XM_001253710; XM_002699530; XM_010802192; XM_010821405; XR_803519; ENSBTAT00000026492; ENSBTAT00000064722	ZNF280C; LOC100850565	zinc finger protein 280C; uncharacterized LOC100850565	chrX	-	14026506	14084894
12746819	3.59	12.042	3.22	9.31787	0.14	0.14	-1.29	0.0088	0.0252	NM_001077935; ENSBTAT00000001332; BC102316	ZNF280B	zinc finger protein 280B	chr17	-	73002286	73010751
12746842	1.83	3.55537	2.24	4.72397	0.1	0.09	1.33	0.0002	0.0011	NM_001192483; ENSBTAT00000063597	ZNF280A	zinc finger protein 280A	chr17	-	73020122	73021815
12853704	6.16	71.5064	7.22	149.086	0.15	0.07	2.07	3e-07	6.1e-06	NM_001083395; ENSBTAT00000017348; BC133467	ZNF277	zinc finger protein 277	chr4	-	55994119	56128665
12751492	4.92	30.2738	5.4	42.2243	0.1	0.14	1.4	0.0002	0.001	XM_002694768; XM_005192679; XM_005192680; XM_005218785; XM_005218786; XM_591505; ENSBTAT00000002476	ZNF276	zinc finger protein 276	chr18	+	14635148	14649699
12904825	6.83	113.772	6.32	79.8932	0.08	0.09	-1.43	2.44e-05	0.0002	XM_010800371; XM_010821576	ZNF275	zinc finger protein 275	chrX	+	39517167	39518581
12753001	3.41	10.6295	3.57	11.8762	0.03	0.22	1.12	0.1224	0.2077	NM_001101153; XM_005219792; XM_010815570; XM_010815571; XM_010815572; XM_010815573; ENSBTAT00000012662; BC149474	ZNF274	zinc finger protein 274	chr18	+	65732473	65755774
12810703	3.18	9.06307	3.24	9.44794	0.15	0.12	1.05	0.5333	0.6417	XM_010818747; XM_010825536; ENSBTAT00000065936; BC111618	ZNF271; ZNF397	zinc finger protein 271; zinc finger protein 397	chr24	-	22045063	22063071
12742235	4	16	4.11	17.2677	0.24	0.08	1.08	0.076	0.1418	XM_005217646; XM_005217648; XM_005217649; XM_010813819; ENSBTAT00000056095	ZNF268	zinc finger protein 268	chr17	+	45191289	45218104
12878358	4.25	19.0273	4.1	17.1484	0.1	0.25	-1.12	0.1631	0.2604	NM_001104968; ENSBTAT00000054432; BC149066	ZNF266	zinc finger protein 266	chr7	+	15428921	15472604
12810871	3	8	3.02	8.11168	0.05	0.14	1.01	0.3202	0.4382	NM_001205513; XM_010819050; XM_010819051; ENSBTAT00000026911	ZNF263	zinc finger protein 263	chr25	+	2733865	2740479
12754955	5.57	47.5048	5.01	32.2226	0.12	0.16	-1.48	0.0003	0.0014	XM_001257244; XM_002694953	ZNF260	zinc finger protein 260	chr18	+	47214041	47228162
12744800	3.93	15.2422	4.43	21.5557	0.15	0.24	1.42	0.0051	0.0161	XM_001253090; XM_002694427; XM_010813853; XM_010823325	ZNF26	zinc finger protein 26	chr17	+	44995402	45020364
12726289	4.07	16.7955	4.08	16.9123	0.05	0.16	1.01	0.3504	0.4697	XM_010811867; XM_010811868; XM_010811869; XM_010811870; XM_010824919; XM_010824920; XM_010824921; XM_010824925	ZNF250	zinc finger protein 250	chr14	-	1428887	1436384
12826575	5.1	34.2968	5.37	41.3553	0.03	0.07	1.21	0.0014	0.0054	XM_005193104; XM_005226263; XM_010801322; XM_010801328; XM_010801330; XM_010801331; XM_010801335; XM_010801336; XM_010801338; XM_010801342; XM_010820471; XM_010820472; XM_010820473; XM_010820474; XM_010820475; XM_010820476; XM_010820477; XM_010820478; ENSBTAT00000052912	ZNF25	zinc finger protein 25	chr28	+	13105473	13142664
12827367	5.2	36.7583	5.42	42.8137	0.14	0.17	1.16	0.2658	0.3791	NM_001191482; XM_005226261; ENSBTAT00000025240	ZNF248	zinc finger protein 248	chr28	+	13223728	13246447
12808525	7.15	142.025	6.95	123.64	0.08	0.17	-1.15	0.0115	0.0313	NM_001205479; XM_010818718; ENSBTAT00000002428; ENSBTAT00000065887; BC112863	ZNF24	zinc finger protein 24	chr24	+	22025745	22031444
12827365	4.39	20.9663	4.07	16.7955	0.21	0.14	-1.25	0.0042	0.0137	XM_010802032; XM_010802035; XM_010802041; XM_010802047; XM_010802052; XM_010820766; XM_010820767; XM_010820768; XM_010820770; XM_010820771	ZNF239	zinc finger protein 239	chr28	+	46051869	46054219
12810320	4.52	22.9433	4.54	23.2636	0.1	0.07	1.01	0.6922	0.7741	XM_010818660; XM_010818661; XM_010825516; XM_010825517	ZNF236	zinc finger protein 236	chr24	-	2596254	2659889
12756124	4.12	17.3878	4.13	17.5087	0.21	0.3	1.01	0.2803	0.3952	XM_001789301; XM_002695085; XM_010815145; XM_010815146; XM_010815147; XM_010815148; XM_010815149; XM_010815150; XM_010823725; XM_010823726; XM_010823727; XM_010823728; XM_010823729; XM_010823730; XM_010823731; ENSBTAT00000010143; ENSBTAT00000056806	ZNF235	zinc finger protein 235	chr18	-	52549299	52564226
12754429	5.31	39.6706	5.28	38.8542	0.08	0.06	-1.02	0.7327	0.8044	XM_005195293; XM_005195294; XM_005195295; XM_005218877; XM_005218878; XM_005218879; XM_010814706; XM_010814707; XM_010814708; XM_010823644; XM_010823645; XM_010823646; ENSBTAT00000017799	ZNF23; ZNF19	zinc finger protein 23; zinc finger protein 19	chr18	+	39753931	39762958
12752337	3.9	14.9285	4.19	18.2522	0.11	0.12	1.23	0.0048	0.0152	NM_001077960; BC126592	ZNF227	zinc finger protein 227	chr18	+	52493535	52506203
12754803	6.51	91.1392	7.24	151.167	0.17	0.04	1.67	3.23e-06	3.62e-05	NM_001102350; BC151677	ZNF226	zinc finger protein 226	chr18	+	52472259	52486823
12828917	4.54	23.2636	3.98	15.7797	0.05	0.09	-1.48	9.18e-06	8.32e-05	NM_001077108; BC116093	ZNF22	zinc finger protein 22	chr28	-	44925708	44927696
12691952	4.75	26.9087	4.67	25.4572	0.08	0.1	-1.05	0.4936	0.606	XM_002690736; XM_010809124; XM_010809125; XM_010810319; XM_010810321; XM_867319; ENSBTAT00000027974	ZNF219	zinc finger protein 219	chr10	+	26054163	26057366
12718747	4.43	21.5557	4.52	22.9433	0.13	0.12	1.06	0.3888	0.5069	XM_010811773; XM_010811774; XM_010822639; ENSBTAT00000043137	ZNF217	zinc finger protein 217	chr13	-	81852043	81862980
12732587	1.7	3.24901	1.82	3.53081	0.1	0.31	1.08	0.5043	0.6156	NM_001076882; XM_005216117; XM_005216118; XM_005216121; XM_010812564; XM_010812565; ENSBTAT00000004746; ENSBTAT00000066174; BC123589	ZNF215	zinc finger protein 215	chr15	-	46392654	46412894
12726376	1.98	3.94493	1.67	3.18215	0.23	0.25	-1.24	0.0688	0.1314	XM_001788451; XM_002693140; XM_005194638; XM_010812579; XM_010812580; XM_010812581; XM_010812582; XM_010812583; XM_010812584; XM_010822835; XM_010822836; XM_010822837; XM_010822838; XM_010822839; ENSBTAT00000027039	ZNF214	zinc finger protein 214	chr15	+	46368630	46371546
12849607	4.5	22.6274	4.85	28.84	0.21	0.24	1.27	0.0107	0.0296	XM_002687140; XM_005198140; XM_005198141; XM_005205934; ENSBTAT00000000499	ZNF212	zinc finger protein 212	chr4	+	113127506	113132349
12768144	9.04	526.394	9.03	522.758	0.04	0.08	-1.01	0.4524	0.5677	NM_001035268; XM_005219984; XM_005219985; XM_005219986; XM_005219987; XM_005219988; XM_005219989; XM_005219990; XM_010815750; XM_010815751; XR_238587; XR_238588; XR_813103; XR_813104; XR_813105; XR_813106; ENSBTAT00000011700; BC107549	ZNF207	zinc finger protein 207	chr19	-	18123032	18138172
12812559	4.57	23.7524	4.81	28.0514	0.12	0.14	1.18	0.0867	0.1574	NM_001034473; XM_005224441; XM_005224443; XM_005224444; XM_005224445; XM_010819086; XM_010819087; ENSBTAT00000007323; BC123477; BT021590	ZNF205	zinc finger protein 205	chr25	+	2556670	2565298
12733301	4.32	19.9733	4.32	19.9733	0.2	0.25	-1	0.7922	0.8497	XM_001788012; XM_002693090; ENSBTAT00000022184	ZNF202	zinc finger protein 202	chr15	-	34848617	34853735
12817111	4.48	22.3159	3.83	14.2215	0.16	0.2	-1.57	0.0003	0.0013	NM_001083700; ENSBTAT00000006843; BC134428	ZNF200	zinc finger protein 200	chr25	-	2675118	2686354
12701992	3.83	14.2215	4.77	27.2843	0.09	0.05	1.92	6.16e-08	1.98e-06	NM_001046446; XM_010809746; XM_010809747; XM_010809748; XM_010809749; XM_010809750; ENSBTAT00000002533; BC113303	ZNF2	zinc finger protein 2	chr11	+	1953347	1958761
12752730	4.23	18.7654	4.15	17.7531	0.04	0.03	-1.06	0.2238	0.3328	NM_001083460; XM_005218636; ENSBTAT00000017799; ENSBTAT00000021082; BC133549	ZNF19	zinc finger protein 19	chr18	+	39725311	39736198
12891595	7.46	176.069	7.82	225.972	0.12	0.04	1.29	0.0002	0.001	NM_001099113; XM_005210479; XM_005210480; XM_005210481; ENSBTAT00000020403; BC142287	ZNF189	zinc finger protein 189	chr8	+	92751543	92762917
12904771	2.29	4.89056	2.62	6.1475	0.11	0.12	1.26	0.0027	0.0093	XM_010800361; XM_010821530	ZNF185	zinc finger protein 185 (LIM domain)	chrX	+	35452632	35491955
12802155	6.61	97.6806	6.64	99.7331	0.11	0.06	1.02	0.3163	0.4343	NM_001100372; XM_005223723; XM_005223724; XM_005223725; ENSBTAT00000015283; ENSBTAT00000052353; BC148089	ZNF184	zinc finger protein 184	chr23	+	30960005	30980072
12904803	2.55	5.85634	2.54	5.81589	0.11	0.2	-1.01	0.5574	0.6631	NM_001046311; ENSBTAT00000063869; BC114100	ZNF182	zinc finger protein 182	chrX	+	92807941	92832144
12754295	4.84	28.6408	4.77	27.2843	0.12	0.04	-1.05	0.6881	0.771	NM_001076549; XM_010814816; XM_010814817; XM_010814818; XM_010814819; XM_010814820; ENSBTAT00000013039; ENSBTAT00000065181; BC112761	ZNF181	zinc finger protein 181	chr18	+	45705247	45715963
12757219	3.57	11.8762	4.01	16.1113	0.1	0.14	1.36	0.0004	0.002	NM_001075644; XM_005219426; XM_010815039; XM_010815040; XM_010815041; XM_010815137; XM_010815138; XM_010815139; XM_010815140; XM_010815141; XM_010815142; XM_010815143; XM_010815144; XR_812871; ENSBTAT00000052471; BC149088; BT026551	ZNF180; CEACAM20	zinc finger protein 180; carcinoembryonic antigen-related cell adhesion molecule 20	chr18	-	52638265	52663928
12768316	4.59	24.0839	4.83	28.443	0.08	0.22	1.18	0.0238	0.0565	NM_001206494; ENSBTAT00000006133; BC105454; BT025387	ZNF18	zinc finger protein 18	chr19	-	31251160	31275041
12876135	5.18	36.2523	5.21	37.014	0.16	0.09	1.02	0.5694	0.6735	NM_001102550; XM_005208645; XM_005208646; XM_005208647; XM_010806715; XM_010806716; ENSBTAT00000056477	ZNF177	zinc finger protein 177	chr7	+	15324727	15346777
12753154	4.6	24.2515	4.52	22.9433	0.09	0.08	-1.06	0.1887	0.2916	XM_001790619; XM_002695231; ENSBTAT00000052898; ENSBTAT00000063374	ZNF175	zinc finger protein 175	chr18	+	57900743	57911696
12812376	4.57	23.7524	4.39	20.9663	0.07	0.16	-1.13	0.0591	0.1165	NM_001035106; XM_005224432; XM_010819081; ENSBTAT00000002117; BC102803	ZNF174	zinc finger protein 174	chr25	+	2835245	2841858
12890984	1.98	3.94493	2.06	4.16986	0.05	0.12	1.06	0.2105	0.3168	XM_002689853; XM_005199283; XM_005199284; XM_005199285; XM_005210454; XM_005210455; XM_005210456; XM_010798785; XM_010798786; XM_010798794; XM_010798795; XM_010798796; XM_010808187; XM_010808188; XM_609847; ENSBTAT00000006604	ZNF169; LOC104969436	zinc finger protein 169; zinc finger protein 169-like	chr8	+	86955755	86974939
12805037	4.65	25.1067	4.19	18.2522	0.09	0.14	-1.37	0.0003	0.0015	NM_001191376; ENSBTAT00000003993; BC114828	ZNF165	zinc finger protein 165	chr23	-	30319025	30343084
12723941	4.93	30.4844	4.67	25.4572	0.08	0.13	-1.2	0.004	0.0131	XM_002701154; XM_005215244; XM_010811867; XM_010811868; XM_010811869; XM_010811870; XM_010824919; XM_010824920; XM_010824921; XM_010824925; ENSBTAT00000052907	ZNF16; ZNF250	zinc finger protein 16; zinc finger protein 250	chr14	-	1426330	1462494
12686594	6.26	76.6386	6.76	108.383	0.07	0.16	1.42	0.0002	0.001	NM_001033121; XM_005201416; XM_005201417; XM_005201418; XM_005201419; XM_005201422; XM_005201423; XM_010801186; XM_010801187; XM_010801188; ENSBTAT00000000628; DQ162621	ZNF148	zinc finger protein 148	chr1	-	70287254	70382437
12748599	7.12	139.102	6.4	84.4485	0.08	0.22	-1.65	5.81e-05	0.0004	XM_003583412; XM_003583413; XM_003587244; XM_005192712; XM_005219065; XM_005219067; XM_005200109; XM_005200705	ZNF146; LOC100850430; LOC617203	zinc finger protein 146; zinc finger protein OZF; zinc finger protein 146-like	chr18	+	47062553	47063865
12781345	5.77	54.5686	5.28	38.8542	0.07	0.06	-1.41	1.66e-05	0.0001	XM_002685572; XM_872705; ENSBTAT00000044020	ZNF142	zinc finger protein 142	chr2	-	107322027	107338147
12744806	4.71	26.1729	5.6	48.5029	0.06	0.11	1.85	1.65e-07	4e-06	XM_002694443; XM_005194987; XM_005194988; XM_005217704; ENSBTAT00000052977	ZNF140	zinc finger protein 140	chr17	+	45107093	45117123
12750419	3.64	12.4666	3.7	12.996	0.28	0.11	1.04	0.3131	0.431	NM_001076816; XM_010815564; XM_010815565; ENSBTAT00000004502; BC123758	ZNF135	zinc finger protein 135	chr18	+	65676642	65689198
12717016	5.45	43.7133	5.85	57.68	0.06	0.06	1.33	4.62e-05	0.0003	NM_001110090; XM_010811247; BC148931; BC149789	ZNF133	zinc finger protein 133	chr13	+	38708011	38722810
12755220	3.7	12.996	3.86	14.5203	0.08	0.11	1.11	0.1137	0.1957	XM_001789325; XM_002695512; BC149234	ZNF132	zinc finger protein 132	chr18	-	65877276	65892165
12816317	3.41	10.6295	3.5	11.3137	0.03	0.19	1.07	0.394	0.5119	NM_001110071; XM_005225076; XM_010819522; ENSBTAT00000053303; BC154402	ZNF12	zinc finger protein 12	chr25	-	39050621	39051759
12748513	2.33	5.02805	2.42	5.35171	0.1	0.22	1.07	0.1197	0.2041	XM_001789520; XM_002695193; ENSBTAT00000064414	ZNF114	zinc finger protein 114	chr18	+	55429843	55444580
12697850	6.83	113.772	6.31	79.3413	0.02	0.1	-1.44	6.61e-06	6.37e-05	XM_001255517; XM_002690810; XM_010809231; XR_809248; ENSBTAT00000005329	ZNF106	zinc finger protein 106	chr10	-	37889529	37918249
12741677	4.04	16.4498	4.88	29.446	0.08	0.1	1.79	5.55e-07	9.49e-06	XM_002694429; XM_005194986; XM_010813859; XM_010813860; XM_010813861; XM_010813862; ENSBTAT00000056931	ZNF10	zinc finger protein 10	chr17	+	45154118	45163447
12718534	6.86	116.162	6.13	70.0348	0.13	0.05	-1.66	2.43e-06	2.9e-05	NM_001191171; XM_005214569; XM_005214570; XM_005214572; XM_005214579; XM_005214580; XM_005214581; XM_005214583; XM_005214584; XM_005214585; XM_010811393; XM_010811394; XM_010811395; XM_010811396; XM_010811397; XM_010811398; XM_010811399; XM_010811400; XM_010811401; XM_010811402; XM_010811403; XM_010811404; XM_010811405; XM_010811406; XM_010811407; XM_010811408; ENSBTAT00000004258	ZMYND8	zinc finger, MYND-type containing 8	chr13	-	76501073	76625066
12702783	5.14	35.261	4.69	25.8125	0.09	0.25	-1.37	0.0057	0.0175	XM_002691688; XM_868767; ENSBTAT00000016109	ZMYND19	zinc finger, MYND-type containing 19	chr11	+	105563717	105571451
12772356	3.49	11.2356	3.61	12.2101	0.14	0.08	1.09	0.2635	0.3767	XM_002695775; XM_589053; ENSBTAT00000045384	ZMYND15	zinc finger, MYND-type containing 15	chr19	-	27243294	27248391
12837963	3.8	13.9288	3.84	14.3204	0.08	0.14	1.03	0.9537	0.9684	NM_001191293; XM_005204705; XM_005204706; XM_010803600; XM_010803601; XM_010803602; XR_234075; ENSBTAT00000017258; ENSBTAT00000043017; BC109818	ZMYND12	zinc finger, MYND-type containing 12	chr3	+	104315648	104350044
12718560	7.99	254.232	7.41	170.072	0.07	0.04	-1.49	1.61e-06	2.13e-05	NM_001045940; XM_005214444; XM_005214445; XM_005214446; XM_005214447; XM_005214449; XM_005214450; XM_005214451; XM_005214452; ENSBTAT00000003338; ENSBTAT00000039353; BC114147	ZMYND11	zinc finger, MYND-type containing 11	chr13	-	47195807	47256120
12796166	2.91	7.51618	3.02	8.11168	0.05	0.13	1.08	0.3211	0.4392	ENSBTAT00000027925; ENSBTAT00000045586	ZMYND10	zinc finger, MYND-type containing 10	chr22	+	50573079	50577326
12841500	4.62	24.59	4.69	25.8125	0.36	0.11	1.05	0.094	0.1679	XM_002686553; XM_870577; ENSBTAT00000029261; ENSBTAT00000065863	ZMYM6NB	ZMYM6 neighbor	chr3	+	111277608	111281051
12841481	6.26	76.6386	5.98	63.1189	0.07	0.09	-1.21	0.0017	0.0064	NM_001206292; XM_005204865; XM_005204866; XM_010803717	ZMYM6	zinc finger, MYM-type 6	chr3	+	111231421	111277009
12710242	5.4	42.2243	5.13	35.0174	0.18	0.15	-1.21	0.0056	0.0173	NM_001195018; XM_005213786; XM_005213787; XM_005213788; XR_810205; ENSBTAT00000009433	ZMYM5	zinc finger, MYM-type 5	chr12	+	36493992	36520152
12845860	6.51	91.1392	6.18	72.5046	0.05	0.05	-1.26	0.0002	0.001	XM_002686481; XM_005197944; XM_005197945; XM_005204934; XM_005204935; XM_010803821; XM_010827133; XM_868184; ENSBTAT00000027998	ZMYM4	zinc finger, MYM-type 4	chr3	-	110912292	111073916
12904406	7.33	160.898	6.72	105.42	0.05	0.05	-1.53	1.52e-06	2.05e-05	NM_001193249; XM_005228020; XM_005228021; XM_005228022; XM_005228024; XM_005228025; XM_005228026; XM_010821848; ENSBTAT00000011195	ZMYM3	zinc finger, MYM-type 3	chrX	+	84689654	84704026
12711599	6.46	88.0347	7.22	149.086	0.06	0.07	1.69	3.23e-07	6.41e-06	NM_001101907; BC147971	ZMYM2	zinc finger, MYM-type 2	chr12	-	36429690	36453987
12845619	5.57	47.5048	4.72	26.3549	0.09	0.26	-1.81	5.87e-05	0.0004	NM_001205509; XM_005204761; XM_005204762; XM_005204763; XM_005204764; XM_005204765; XM_005204766; XM_005204767; XM_005204768; XM_010803645; XM_010803646; XM_010803647; XM_010803648; XM_010803649; ENSBTAT00000061426; BC102673	ZMYM1	zinc finger, MYM-type 1	chr3	-	111179508	111205863
12846683	7.7	207.937	6.44	86.8227	0.07	0.08	-2.39	5.3e-09	4.08e-07	NM_001192928; ENSBTAT00000061030	ZMPSTE24	zinc metallopeptidase STE24	chr3	-	106426045	106468939
12855357	6.38	83.2859	6.41	85.0359	0.09	0.04	1.02	0.2143	0.3213	NM_001205533; XM_005205600; XM_005205602; XM_010804391; ENSBTAT00000015917; ENSBTAT00000065057	ZMIZ2	zinc finger, MIZ-type containing 2	chr4	-	77431854	77441756
12827158	8.51	364.557	9.1	548.748	0.12	0.05	1.51	6.79e-06	6.49e-05	XM_005226519; XM_005226520; XM_010801539; XM_010801543; XM_010801544; XM_010820669; XM_010820670; ENSBTAT00000025717	ZMIZ1	zinc finger, MIZ-type containing 1	chr28	+	35032455	35142181
12748128	5.17	36.0019	5.22	37.2715	0.09	0.1	1.04	0.2219	0.3305	NM_001038210; XM_005218099; ENSBTAT00000023779; BC111131	ZMAT5	zinc finger, matrin-type 5	chr17	-	71015442	71038221
12825548	2.29	4.89056	2.33	5.02805	0.05	0.2	1.03	0.6948	0.7763	NM_001076943; XM_005226127; XM_010820345; ENSBTAT00000047349; BC119856	ZMAT4	zinc finger, matrin-type 4	chr27	-	35241277	35618997
12681770	6.23	75.0614	6.65	100.427	0.13	0.15	1.34	0.0041	0.0135	NM_001076108; XM_005201660; XM_005201661; XM_010801356; ENSBTAT00000016535; BC122710	ZMAT3	zinc finger, matrin-type 3	chr1	+	88632287	88664000
12882192	7.03	130.69	7.03	130.69	0.03	0.03	1	0.9235	0.9468	NM_001080343; ENSBTAT00000007159; BC120367	ZMAT2	zinc finger, matrin-type 2	chr7	+	53508799	53513897
12907413	2.18	4.53154	2.13	4.37717	0.11	0.05	-1.04	0.147	0.2401	XM_002699829; XM_005200671; XM_005200672; XM_005227815; XM_005227816; XM_010800419; XM_010800420; XM_010800421; XM_010800422; XM_010800423; XM_010800424; XM_010821681; XM_010821682; XM_010821683; XM_010821684; XM_010821685; XM_010821686; XM_580720	ZMAT1	zinc finger, matrin-type 1	chrX	-	55653684	55694974
12805356	5.7	51.9842	5.17	36.0019	0.05	0.1	-1.45	1.16e-05	9.95e-05	NM_001100344; XM_010818424; XM_010818425; XM_010818426; BC149816	ZKSCAN8	zinc finger with KRAB and SCAN domains 8	chr23	-	30278929	30294439
12795742	3.66	12.6407	3.76	13.5479	0.05	0.24	1.07	0.3535	0.4727	NM_001206812; NM_001206813; XM_005222532; XM_010817514; XM_010817515; XM_010817516; XM_010817517; XM_010817518; XM_010817519; ENSBTAT00000023585; ENSBTAT00000055475	ZKSCAN7; ZNF197	zinc finger with KRAB and SCAN domains 7; zinc finger protein 197	chr22	+	16415882	16490744
12816938	5.4	42.2243	4.75	26.9087	0.07	0.15	-1.57	2.78e-05	0.0002	NM_001193173; XM_010819551; BC149240	ZKSCAN5	zinc finger with KRAB and SCAN domains 5	chr25	-	37429893	37445992
12818004	3.67	12.7286	3.5	11.3137	0.1	0.07	-1.12	0.0451	0.0941	NM_001205670; ENSBTAT00000014826	ZKSCAN2	zinc finger with KRAB and SCAN domains 2	chr25	-	23090646	23104117
12814901	8.8	445.722	8.03	261.379	0.12	0.04	-1.7	1.39e-06	1.91e-05	NM_001205510; XM_005225002; XM_010819475; XM_010819477; XM_010819478; ENSBTAT00000029042	ZKSCAN1	zinc finger with KRAB and SCAN domains 1	chr25	-	36941800	36948027
12749723	1.13	2.18859	1.33	2.51403	0.15	0.09	1.15	0.0664	0.1276	NM_001002888; AY427789	ZIM2	zinc finger, imprinted 2	chr18	+	64175125	64182957
12713129	1.87	3.65533	1.93	3.81055	0.12	0.16	1.04	0.8063	0.8607	XM_003586737; XM_010822224	ZIC5	Zic family member 5	chr12	-	80711878	80719087
12681893	2.66	6.32033	2.86	7.26015	0.12	0.07	1.15	0.072	0.136	XM_002685014; XM_586391	ZIC4	Zic family member 4	chr1	+	121874878	121887078
12905529	1.31	2.47942	1.28	2.42839	0.12	0.13	-1.02	0.3826	0.5009	NM_001192813; XM_010821457; ENSBTAT00000028546	ZIC3	Zic family member 3	chrX	+	21138854	21142208
12709685	1.86	3.63008	2.44	5.42642	0.41	0.23	1.5	0.0457	0.095	NM_001206366; BC142526; BC154387	ZIC2	Zic family member 2	chr12	+	80719196	80724167
12684825	2.99	7.94474	3.08	8.45614	0.1	0.2	1.06	0.06	0.1179	XM_002685012; XM_594986	ZIC1	Zic family member 1	chr1	-	121864960	121867967
12719123	4.57	23.7524	3.99	15.8895	0.11	0.25	-1.5	0.0002	0.0011	XM_002692464; XM_010811713; XM_010811714; XM_010811715; XM_010811716; XM_010811717; XM_010811718; XM_010822626; XM_010822627; XM_010822628; XM_010822629; XM_010822630; XM_010822631; XM_589971; ENSBTAT00000023393	ZHX3	zinc fingers and homeoboxes 3	chr13	-	70534061	70539478
12725274	5.29	39.1245	5.34	40.5042	0.11	0.18	1.04	0.882	0.9184	NM_001206406; XM_005215362; XM_010811952; XM_010811953; XM_010811954; XM_010811955; ENSBTAT00000037329	ZHX2	zinc fingers and homeoboxes 2	chr14	-	18386657	18389173
12723735	5.41	42.5179	4.89	29.6508	0.07	0.19	-1.42	0.0006	0.0026	NM_001110095; ENSBTAT00000020381; BC154375	ZHX1	zinc fingers and homeoboxes 1	chr14	+	18126451	18149246
12872103	3.34	10.1261	3.26	9.57983	0.09	0.11	-1.06	0.4503	0.566	XM_010805918; XM_010805919; XM_010805920; XM_010805921; XM_010828055; XM_010828056; XM_010828057; XM_010828058	ZGRF1	zinc finger, GRF-type containing 1	chr6	+	14171342	14227106
12718950	5.11	34.5353	4.74	26.7228	0.07	0.16	-1.29	0.0032	0.0109	NM_001024514; XM_010811435; ENSBTAT00000009860; ENSBTAT00000045200; BC118131; BT021717	ZGPAT	zinc finger, CCCH-type with G patch domain	chr13	-	54509564	54519454
12888174	3.8	13.9288	3.96	15.5625	0.13	0.14	1.12	0.2023	0.3076	XM_001251292; XM_002688866; XM_010798227; XM_010806846; ENSBTAT00000054951; ENSBTAT00000066063	ZGLP1	zinc finger, GATA-like protein 1	chr7	-	16065281	16068158
12818218	3.68	12.8171	3.59	12.042	0.05	0.34	-1.06	0.5362	0.6444	XM_002698089; XM_010819457; XM_010825799; XM_866258; ENSBTAT00000037364	ZG16	zymogen granule protein 16	chr25	-	26716208	26717588
12847209	6.32	79.8932	6.36	82.1393	0.05	0.08	1.03	0.9018	0.9319	XM_002686404; XM_003585896; XM_010803564; XM_863952; ENSBTAT00000018986; ENSBTAT00000063202	ZFYVE9	zinc finger, FYVE domain containing 9	chr3	-	94600424	94713137
12871315	3.38	10.4107	3.5	11.3137	0.11	0.13	1.08	0.1458	0.2385	XM_005198726; XM_005208271; XM_005208272; XM_010798022; XM_010798023; XM_010806353; ENSBTAT00000034512	ZFYVE28	zinc finger, FYVE domain containing 28	chr6	+	108427970	108481941
12819668	5.68	51.2685	5.31	39.6706	0.1	0.06	-1.29	0.0001	0.0007	NM_001017939; XM_005225530; XM_005225531; XM_005225533; XM_010819889; XM_010819890; XM_010819891; ENSBTAT00000024705; BC134516; BT021199	ZFYVE27	zinc finger, FYVE domain containing 27	chr26	+	18753615	18776150
12694736	5.76	54.1917	6.58	95.6704	0.14	0.03	1.76	7.54e-07	1.19e-05	NM_001205789; XM_005211968; ENSBTAT00000043260	ZFYVE26	zinc finger, FYVE domain containing 26	chr10	-	80178531	80246460
12789781	5.7	51.9842	5.48	44.6318	0.1	0.1	-1.17	0.0316	0.0709	NM_001079587; BC122654	ZFYVE21	zinc finger, FYVE domain containing 21	chr21	+	69978023	69981170
12688933	4.17	18.0009	4.36	20.5348	0.15	0.17	1.14	0.3673	0.4861	NM_001046072; XM_010809167; XM_010809168; ENSBTAT00000017930; BC113289	ZFYVE19	zinc finger, FYVE domain containing 19	chr10	+	36460184	36467298
12880781	6.47	88.647	6.25	76.1093	0.08	0.07	-1.16	0.0171	0.0431	NM_001206200; XM_005209707; XM_005209708; ENSBTAT00000028751	ZFYVE16	zinc finger, FYVE domain containing 16	chr7	+	82859303	82908783
12696392	7.48	178.527	6.99	127.116	0.04	0.06	-1.4	1.74e-05	0.0001	NM_001206112; XM_005212011; XM_005212012; XM_010809489; ENSBTAT00000014664; ENSBTAT00000064501	ZFYVE1	zinc finger, FYVE domain containing 1	chr10	-	84870522	84912770
12907005	6.49	89.8845	6.43	86.2229	0.1	0.09	-1.04	0.1337	0.2228	NM_177490; XM_005228346; XM_005228347; XM_005228348; XM_005228349; XM_010822135; AF032866; D84097; NM_177491; AF032867	ZFX; ZFY	zinc finger protein, X-linked; zinc finger protein, Y-linked	chrX	-	126146067	126168149
12881969	3.1	8.57419	3.38	10.4107	0.07	0.13	1.21	0.0095	0.0267	XM_005208992; XM_005208993; XM_005208994; XM_005208995; XM_010798324; XM_010798325; XM_010798326; XM_010798327; XM_010798328; XM_010807006; XM_870714; XR_801300; XR_807698	ZFR2	zinc finger RNA binding protein 2	chr7	+	21381117	21405041
12786213	8.14	282.088	8.61	390.722	0.05	0.07	1.38	1.86e-05	0.0001	XM_010816828; XM_010816829; XM_010816830; XM_010824753; XM_010824754; XM_010824755; XR_813809; XR_820228; ENSBTAT00000011072	ZFR	zinc finger RNA binding protein	chr20	+	41267054	41351063
12726253	7.39	167.73	7.99	254.232	0.04	0.04	1.51	1.24e-06	1.75e-05	XM_003586902; XM_010825506	ZFPM2	zinc finger protein, FOG family member 2	chr14	-	60993119	61521102
12752508	4.12	17.3878	4.22	18.6357	0.09	0.11	1.07	0.7047	0.7834	XM_002694855; XM_606758	ZFPM1	zinc finger protein, FOG family member 1	chr18	+	13810241	13826908
12831750	6.1	68.5935	5.4	42.2243	0.09	0.13	-1.62	4.35e-06	4.54e-05	NM_001076272; XM_010821140; ENSBTAT00000020585; BC110275	ZFPL1	zinc finger protein-like 1	chr29	+	43960635	43964484
12902270	3	8	3.4	10.5561	0.31	0.19	1.32	0.2947	0.411	XM_005200627; XM_005227710	ZFP92	ZFP92 zinc finger protein	chrX	+	39578681	39579817
12728739	8.42	342.509	8.43	344.892	0.04	0.03	1	0.8822	0.9186	XM_002693769; XM_003583194; XM_003587031; XM_005216585; XM_010823005; ENSBTAT00000004728; ENSBTAT00000004729	ZFP91; CNTF	ZFP91 zinc finger protein; ciliary neurotrophic factor	chr15	+	83248791	83293465
12748752	5.5	45.2548	5.93	60.9688	0.1	0.08	1.35	0.0002	0.0009	XM_001788172; XM_002694906; XM_005195280; XM_005218864; XM_010814403; XM_010814404; ENSBTAT00000032517; BC110221	ZFP90; CDH3	ZFP90 zinc finger protein; cadherin 3, type 1, P-cadherin (placental)	chr18	+	36008040	36029641
12845211	5.58	47.8352	5.4	42.2243	0.12	0.09	-1.13	0.0265	0.0617	NM_001102063; XM_005204748; XM_005204749; XM_010803633; ENSBTAT00000052349; BC151573	ZFP69	ZFP69 zinc finger protein	chr3	-	106259851	106275253
12720675	6.34	81.0084	5.47	44.3235	0.11	0.1	-1.82	7.54e-07	1.19e-05	NM_001103287; XM_005214815; XM_010811512; ENSBTAT00000001981; BC142506	ZFP64	ZFP64 zinc finger protein	chr13	-	80577977	80612353
12721343	4.44	21.7057	4.17	18.0009	0.13	0.11	-1.21	0.022	0.053	XM_010811512	ZFP64	ZFP64 zinc finger protein	chr13	-	80540676	80556314
12887143	3.01	8.05564	2.7	6.49802	0.11	0.15	-1.24	0.0019	0.0071	XM_002689031; XM_005199032; XM_005209227; XM_010798397; XM_010798398; XM_010807172; XM_010807173; XM_583727; ENSBTAT00000056233	ZFP62	ZFP62 zinc finger protein	chr7	-	41402840	41419126
12803975	4.75	26.9087	5.05	33.1285	0.14	0.09	1.23	0.0044	0.014	XM_005196604; XM_005196605; XM_005223705; XM_005223706; XM_010818393; XM_010818394; XM_010825345; XM_010825346; ENSBTAT00000023710	ZFP57	ZFP57 zinc finger protein	chr23	+	28735237	28740327
12823362	1.68	3.20428	1.66	3.16017	0.08	0.23	-1.01	0.8972	0.9288	XM_003584155; XM_003587951; ENSBTAT00000061004	ZFP42	ZFP42 zinc finger protein	chr27	+	16625484	16631666
12894221	3.2	9.18959	3.59	12.042	0.12	0.21	1.31	0.0219	0.0528	XM_003582576; XM_003586435; XM_010798804; XM_010808281; BC149034	ZFP37	ZFP37 zinc finger protein	chr8	-	103993660	104010287
12708387	6.14	70.5219	6.79	110.661	0.05	0.08	1.57	1.3e-06	1.81e-05	NM_001191191	ZFP36L2	ZFP36 ring finger protein-like 2	chr11	-	25583531	25587785
12697103	7.28	155.417	8.88	471.136	0.09	0.05	3.04	3.25e-10	8.53e-08	NM_001101234; ENSBTAT00000035742; BC151440	ZFP36L1	ZFP36 ring finger protein-like 1	chr10	-	80965358	80970846
12749424	6.52	91.7731	8.42	342.509	0.16	0.11	3.74	1.65e-09	2.06e-07	NM_174493; ENSBTAT00000011308; ENSBTAT00000066266; BC120043	ZFP36	ZFP36 ring finger protein	chr18	+	49361494	49375056
12754978	5.04	32.8996	4.85	28.84	0.1	0.15	-1.15	0.0387	0.0835	NM_001102539; ENSBTAT00000006317; BC151289	ZFP30; ZNF345	ZFP30 zinc finger protein; zinc finger protein 345	chr18	-	47822593	47846224
12772102	4.67	25.4572	4.28	19.4271	0.06	0.28	-1.31	0.0285	0.0653	NM_001099089; ENSBTAT00000004817; BC142153	ZFP3	ZFP3 zinc finger protein	chr19	-	26968016	26975114
12888088	5.46	44.0173	6.01	64.4452	0.11	0.14	1.47	0.0003	0.0014	NM_001098146; XM_010806441; XM_010806442; XM_010806449; ENSBTAT00000009371; BC140589	ZFP2; ZNF454	ZFP2 zinc finger protein; zinc finger protein 454	chr7	-	2371309	2394402
12751504	3.56	11.7942	4.06	16.6795	0.17	0.06	1.42	0.0002	0.001	XM_003583362; XM_003587200; XM_003587201; XM_005195173; XM_010814342; XM_010814343; XM_010814344; XM_010823508; XM_010823509; XM_010823510; XM_010823511; XM_867922; ENSBTAT00000001155	ZFP1	ZFP1 zinc finger protein	chr18	+	2513097	2536969
12723318	3.35	10.1965	3.06	8.33973	0.11	0.22	-1.22	0.0228	0.0545	NM_001193227; XM_005215522; XM_010812070; XM_010812071; ENSBTAT00000061595	ZFHX4	zinc finger homeobox 4	chr14	+	41988047	42189794
12750976	4.71	26.1729	4.02	16.2234	0.16	0.33	-1.61	0.0013	0.0051	XM_010814697; XM_010814698; XM_010823636; ENSBTAT00000019489	ZFHX3	zinc finger homeobox 3	chr18	+	38325141	38495939
12691214	3.07	8.39773	3.18	9.06307	0.16	0.33	1.08	0.2202	0.3284	XM_002690443; XM_005193619; XM_005193620; XM_005193622; XM_005211438; XM_005211439; XM_005211441; ENSBTAT00000009273	ZFHX2	zinc finger homeobox 2	chr10	+	21245092	21257971
12869026	6.92	121.095	5.91	60.1295	0.08	0.09	-2.01	4.68e-08	1.67e-06	XM_003582167; XM_003586031; XM_010804736; XM_010804737; XM_010827545; XM_010827546; ENSBTAT00000030417	ZFC3H1	zinc finger, C3H1-type containing	chr5	-	1227180	1277517
12722713	4.21	18.507	4.16	17.8766	0.06	0.08	-1.03	0.2716	0.3857	XM_002692602; XM_005194477; XM_005194478; XM_005215318; XM_005215319; XM_010811924; XM_010811925; XM_010822640; XM_010822641; XM_600561; ENSBTAT00000023578	ZFAT	zinc finger and AT hook domain containing	chr14	+	8157237	8304705
12892852	8.72	421.679	9.27	617.374	0.12	0.09	1.46	0.0002	0.0009	NM_001101045; XM_010807884; ENSBTAT00000012394; BC151457; S77733	ZFAND5	zinc finger, AN1-type domain 5	chr8	-	48892497	48902995
12826259	2.67	6.36429	1.89	3.70635	0.18	0.13	-1.72	6.86e-05	0.0004	XM_003584211; XM_003588003; XM_005193161; XM_005193162; XM_005193163; XM_005193165; XM_005226635; XM_005226636; XM_005226637; XM_005226639; XM_010801952; XM_010801955; XM_010801960; XM_010801971; XM_010801977; XM_010820759; XM_010820760; XM_010820761; XM_010820762; XM_010820764; ENSBTAT00000008834; ENSBTAT00000031538; BC123392	ZFAND4	zinc finger, AN1-type domain 4	chr28	+	44545580	44597646
12802761	8.32	319.573	8.78	439.586	0.05	0.05	1.38	1.67e-05	0.0001	NM_001102145; ENSBTAT00000036100; BC148099	ZFAND3	zinc finger, AN1-type domain 3	chr23	+	11712802	12040964
12775741	5.69	51.6251	6.05	66.257	0.07	0.13	1.28	0.0008	0.0032	NM_001098906; XM_005202823; XM_005202824; XM_005202825; XM_010802329; ENSBTAT00000027458; BC146106	ZFAND2B	zinc finger, AN1-type domain 2B	chr2	+	107881216	107884054
12813899	4.96	31.125	4.74	26.7228	0.07	0.13	-1.17	0.0473	0.0976	NM_001083762; XM_010819594; XM_010819595; ENSBTAT00000009732; BC134789	ZFAND2A	zinc finger, AN1-type domain 2A	chr25	+	42221370	42229177
12723094	6.79	110.661	8.2	294.067	0.16	0.04	2.65	1.61e-08	8.31e-07	XM_002692835; XM_613020; ENSBTAT00000004666; BC149203	ZFAND1	zinc finger, AN1-type domain 1	chr14	+	83241747	83267308
12707555	6.56	94.3532	6.38	83.2859	0.09	0.1	-1.13	0.0847	0.1544	NM_001205808; XM_005213354; ENSBTAT00000013468	ZER1	zyg-11 related, cell cycle regulator	chr11	-	99255601	99284282
12778571	9.18	580.037	8.79	442.643	0.05	0.1	-1.31	0.0003	0.0014	NM_001076192; BC120151	ZEB2	zinc finger E-box binding homeobox 2	chr2	+	52275132	52365184
12720538	5.26	38.3193	7.3	157.586	0.17	0.08	4.1	6.95e-10	1.28e-07	NM_001206590; ENSBTAT00000038847	ZEB1	zinc finger E-box binding homeobox 1	chr13	-	34063018	34261301
12908991	7.77	218.275	8.47	354.588	0.09	0.06	1.62	1.02e-06	1.5e-05	NM_001034561; XM_005227490; XM_005227491; ENSBTAT00000020418; ENSBTAT00000048680; BC105325; BT021689	ZDHHC9	zinc finger, DHHC-type containing 9	chrX	-	13704735	13734121
12743244	5.13	35.0174	5.11	34.5353	0.11	0.16	-1.01	0.7659	0.8295	XM_003587196; XM_010823502	ZDHHC8	zinc finger, DHHC-type containing 8	chr17	+	75046611	75051359
12759352	6.74	106.891	7.92	242.191	0.02	0.07	2.26	3.56e-09	3.29e-07	XM_002694749; XM_010814395; XM_010823531; XM_869233; ENSBTAT00000003419	ZDHHC7	zinc finger, DHHC-type containing 7	chr18	-	11115710	11121015
12822189	7.06	133.436	6.74	106.891	0.06	0.03	-1.25	0.0002	0.0011	NM_001046167; XM_003585077; XM_010820033; ENSBTAT00000008828; BC113243	ZDHHC6; LOC100851853	zinc finger, DHHC-type containing 6; palmitoyltransferase ZDHHC6-like	chr26	-	33238811	33253738
12728960	6.91	120.259	6.42	85.6274	0.09	0.1	-1.4	7.18e-05	0.0005	NM_001192763; XM_005200959; XM_010800747; ENSBTAT00000003078	ZDHHC5	zinc finger, DHHC-type containing 5	chr15	+	82336096	82354378
12812528	7.9	238.856	7.63	198.088	0.1	0.03	-1.2	0.0061	0.0186	NM_001035292; XM_005225098; ENSBTAT00000012560; BT021514	ZDHHC4	zinc finger, DHHC-type containing 4	chr25	+	38953354	38961974
12794732	6.76	108.383	6.4	84.4485	0.09	0.05	-1.29	7.72e-05	0.0005	NM_001075278; XM_005223036; XM_005223040; XM_010817884; XM_010817885; XM_010817886; ENSBTAT00000015263; BC123521	ZDHHC3	zinc finger, DHHC-type containing 3	chr22	+	54836042	54881848
12834306	5.32	39.9466	5.04	32.8996	0.03	0.08	-1.21	0.0011	0.0043	NM_001205979; XM_005227111; ENSBTAT00000007564	ZDHHC24	zinc finger, DHHC-type containing 24	chr29	-	45223565	45229753
12680046	4.66	25.2813	4.33	20.1122	0.11	0.17	-1.26	0.0077	0.0225	NM_001192314; XM_005201300; XM_005201301; ENSBTAT00000006547	ZDHHC23	zinc finger, DHHC-type containing 23	chr1	+	59064067	59074350
12697041	1.55	2.92817	1.99	3.97237	0.24	0.47	1.36	0.1749	0.2745	NM_001206158; XM_005212215; XM_005212216; ENSBTAT00000019123	ZDHHC22	zinc finger, DHHC-type containing 22	chr10	-	89398186	89405252
12891224	5.35	40.7859	4.52	22.9433	0.11	0.11	-1.78	2.06e-06	2.55e-05	NM_001081534; XM_005209927; XM_010807799; XM_010807800; ENSBTAT00000008139; BC133395	ZDHHC21	zinc finger, DHHC-type containing 21	chr8	+	29553187	29609496
12710603	7.49	179.769	6.48	89.2636	0.05	0.07	-2.01	2.12e-08	9.97e-07	NM_001076388; XM_005213801; XM_005213802; XM_005213803; XM_005213804; XM_005213805; XM_005213806; XM_010810802; ENSBTAT00000008119; BC120294	ZDHHC20	zinc finger, DHHC-type containing 20	chr12	+	35781299	35837119
12825376	7.8	222.861	7.77	218.275	0.07	0.03	-1.02	0.3761	0.4946	XM_010820289; XM_010826092	ZDHHC2	zinc finger, DHHC-type containing 2	chr27	-	19077025	19111671
12684603	3.19	9.12611	3.29	9.78112	0.15	0.1	1.08	0.0929	0.1663	NM_001075671; ENSBTAT00000028676; BC112567	ZDHHC19	zinc finger, DHHC-type containing 19	chr1	-	71396749	71409480
12780071	5.26	38.3193	4.73	26.5382	0.14	0.18	-1.44	0.0018	0.0066	XM_003581892; XM_010802699; ENSBTAT00000063552	ZDHHC18	zinc finger, DHHC-type containing 18	chr2	-	126936122	126965129
12862136	5.68	51.2685	6.04	65.7993	0.11	0.09	1.28	0.0013	0.0052	NM_001206069; XM_010804732; ENSBTAT00000028999	ZDHHC17	zinc finger, DHHC-type containing 17	chr5	+	6160014	6258264
12819244	5.57	47.5048	4.79	27.6652	0.04	0.15	-1.72	2.24e-06	2.73e-05	NM_001024482; XM_005225480; XM_005225481; XM_005225482; XM_005225484; XM_010819841; ENSBTAT00000016882; ENSBTAT00000016883; BC113326; BT021708; BT021853	ZDHHC16	zinc finger, DHHC-type containing 16	chr26	+	18532938	18538390
12905702	4.58	23.9176	4.09	17.0299	0.08	0.26	-1.4	0.0027	0.0096	XM_003588152; XM_010821829; XM_867222; ENSBTAT00000010589	ZDHHC15	zinc finger, DHHC-type containing 15	chrX	+	80774502	80846688
12897316	5.65	50.2134	5.02	32.4467	0.04	0.12	-1.55	1.06e-05	9.28e-05	NM_001191179; ENSBTAT00000024571	ZDHHC14	zinc finger, DHHC-type containing 14	chr9	+	95719052	95744856
12833713	7.15	142.025	6.35	81.5719	0.08	0.09	-1.73	5.7e-07	9.69e-06	NM_001206141; XM_005226755; XM_005226756; ENSBTAT00000027508; BC148952	ZDHHC13	zinc finger, DHHC-type containing 13	chr29	-	26023998	26075205
12704336	6.14	70.5219	6.44	86.8227	0.11	0.04	1.24	0.0007	0.0031	XM_001790496; XM_002691635; ENSBTAT00000043115	ZDHHC12	zinc finger, DHHC-type containing 12	chr11	-	99246079	99249580
12757454	3.79	13.8326	3.74	13.3614	0.06	0.04	-1.03	0.4901	0.6028	NM_001075747; ENSBTAT00000013295; ENSBTAT00000045963; BC110196	ZDHHC1	zinc finger, DHHC-type containing 1	chr18	-	35136594	35146423
12773866	1.32	2.49666	1.33	2.51403	0.1	0.21	1.01	0.9175	0.943	XM_010802286; XM_010826587	ZDBF2	zinc finger, DBF-type containing 2	chr2	+	95040253	95120849
12797673	2.56	5.89708	2.52	5.73582	0.12	0.2	-1.03	0.6902	0.7727	XM_001256329; XM_002696896; XM_010817551; XM_010825017; XM_010825018; ENSBTAT00000049776	ZCWPW2	zinc finger, CW type with PWWP domain 2	chr22	+	2894370	2978687
12812538	1.85	3.605	2.03	4.08405	0.08	0.1	1.13	0.0413	0.0878	NM_001076853; XM_005225099; XM_010819533; XM_010819534; ENSBTAT00000001417; BC123659	ZCWPW1	zinc finger, CW type with PWWP domain 1	chr25	+	36651006	36674763
12857785	4.63	24.761	4.6	24.2515	0.21	0.1	-1.02	0.6175	0.714	NM_001025318; XM_010805058; ENSBTAT00000025452; AY911330; BC109899	ZCRB1	zinc finger CCHC-type and RNA binding motif 1	chr5	+	38571962	38589568
12877843	6.51	91.1392	8.25	304.437	0.17	0.13	3.34	1.03e-08	6.25e-07	NM_001101055; ENSBTAT00000006931; BC146120	ZCCHC9	zinc finger, CCHC domain containing 9	chr7	+	83599489	83607998
12744064	5.97	62.6829	6.3	78.7932	0.02	0.11	1.26	0.0022	0.0079	NM_001205690; ENSBTAT00000008035	ZCCHC8	zinc finger, CCHC domain containing 8	chr17	+	55192989	55215050
12890108	5.17	36.0019	6.71	104.691	0.07	0.17	2.91	1.44e-08	7.78e-07	NM_001046100; XM_005210152; ENSBTAT00000028791; BC112578	ZCCHC7	zinc finger, CCHC domain containing 7	chr8	+	61611661	61875342
12893567	7.09	136.239	7.15	142.025	0.08	0.07	1.05	0.1546	0.2492	NM_001205752; XM_005210384; XM_005210387; XM_010808133; XM_010808134; XM_010808135; XM_010808136; XM_010808137; XM_010808138; XM_010808139; XM_010808140; ENSBTAT00000002277	ZCCHC6	zinc finger, CCHC domain containing 6	chr8	-	80843248	80900918
12870811	3.73	13.2691	2.98	7.88986	0.23	0.22	-1.68	0.0007	0.0029	NM_001205699; XM_005207768; ENSBTAT00000009526	ZCCHC4	zinc finger, CCHC domain containing 4	chr6	+	46415049	46465000
12718654	4.92	30.2738	4.71	26.1729	0.14	0.18	-1.16	0.0508	0.1034	NM_001080234; ENSBTAT00000002733; BC126595	ZCCHC3	zinc finger, CCHC domain containing 3	chr13	-	61254416	61257121
12906208	1.99	3.97237	1.75	3.36359	0.06	0.09	-1.18	0.0053	0.0166	XM_005200703; XM_005227884; XR_083472; BC118159	ZCCHC18; LOC789235	zinc finger, CCHC domain containing 18; putative zinc finger CCHC domain-containing protein 18	chrX	+	58553616	58555255
12783563	7.2	147.033	7.05	132.514	0.12	0.09	-1.11	0.1347	0.2243	NM_001034652; XM_005202977; XM_005202978; XM_010802438; ENSBTAT00000022373; BC102395; BT025465	ZCCHC17	zinc finger, CCHC domain containing 17	chr2	-	122784558	122889605
12758234	5.66	50.5626	5.99	63.5579	0.13	0.12	1.26	0.0047	0.0149	NM_001205953; XM_010814510; ENSBTAT00000018957	ZCCHC14	zinc finger, CCHC domain containing 14	chr18	-	13036326	13079896
12905417	2.62	6.1475	3.19	9.12611	0.07	0.22	1.49	0.0002	0.0012	NM_001076197; XM_005227432; ENSBTAT00000049498; BC123686	ZCCHC12	zinc finger, CCHC domain containing 12	chrX	+	3126452	3129072
12839395	6.91	120.259	6.98	126.238	0.06	0.11	1.05	0.9211	0.9454	NM_001206930; XM_003582009; XM_005204560; XM_005204562; XM_005204563; XM_005204564; XM_005204565; XM_005204566; XM_005204567; XM_010803514; XM_010803515; ENSBTAT00000003525	ZCCHC11	zinc finger, CCHC domain containing 11	chr3	+	94414997	94513049
12885490	5.57	47.5048	5.84	57.2816	0.11	0.14	1.21	0.0384	0.0829	NM_001038545; XM_010800220; ENSBTAT00000035343; BC109977; BT030697	ZCCHC10; LOC784999	zinc finger, CCHC domain containing 10; zinc finger CCHC domain-containing protein 10-like	chr7	-	46188837	46202621
12905990	5.46	44.0173	5.37	41.3553	0.12	0.12	-1.06	0.3009	0.4177	NM_001078111; XM_005228264; ENSBTAT00000004918; BC123715; BT030574	ZC4H2	zinc finger, C4H2 domain containing	chrX	+	101028239	101103887
12854964	5.8	55.7152	6.35	81.5719	0.04	0.03	1.46	2.26e-06	2.74e-05	NM_001034591; ENSBTAT00000014941; BC102859; BT030542	ZC3HC1	zinc finger, C3HC-type containing 1	chr4	-	94634227	94650468
12854688	6.13	70.0348	7.04	131.599	0.1	0.05	1.88	2.3e-07	5.07e-06	NM_001192577; XM_005205853; ENSBTAT00000018941	ZC3HAV1L	zinc finger CCCH-type, antiviral 1-like	chr4	-	103454361	103465193
12855735	7.7	207.937	6.21	74.028	0.04	0.04	-2.81	2.31e-10	6.72e-08	XM_003582128; XM_003586006; ENSBTAT00000028806	ZC3HAV1	zinc finger CCCH-type, antiviral 1	chr4	-	103470413	103520781
12699236	3.16	8.9383	2.78	6.86852	0.17	0.27	-1.3	0.0539	0.1084	NM_001075291; XM_005212299; ENSBTAT00000021230; BC118120	ZC3H8	zinc finger CCCH-type containing 8	chr11	+	154024	181574
12861075	5.49	44.9422	5.06	33.3589	0.1	0.09	-1.35	0.0002	0.001	NM_001192799; XM_005207409; XM_005207411; XM_005207412; XM_005207413; XM_010805757; XM_010805758; ENSBTAT00000003608	ZC3H7B	zinc finger CCCH-type containing 7B	chr5	+	112955976	113010230
12818130	5.75	53.8174	6.32	79.8932	0.07	0.21	1.48	0.0011	0.0043	NM_001105430; ENSBTAT00000019746; BC153260	ZC3H7A	zinc finger CCCH-type containing 7A	chr25	-	10496107	10522660
12704370	6.15	71.0124	6.32	79.8932	0.12	0.08	1.13	0.0226	0.0541	XM_002707712; XM_582657; ENSBTAT00000027514	ZC3H6	zinc finger CCCH-type containing 6	chr11	-	64594	140860
12757856	4.72	26.3549	4.36	20.5348	0.04	0.11	-1.28	0.0008	0.0034	NM_001205889; XM_005219286; XM_005219288; XM_005219289; XM_005219290; XM_010815055; ENSBTAT00000012237	ZC3H4	zinc finger CCCH-type containing 4	chr18	-	54552331	54588113
12722483	4.8	27.8576	5.13	35.0174	0.1	0.07	1.26	0.0007	0.0032	XM_002692590; XM_593664; ENSBTAT00000028621	ZC3H3	zinc finger CCCH-type containing 3	chr14	+	2354395	2418557
12752308	4.65	25.1067	4.82	28.2465	0.08	0.06	1.12	0.0661	0.1273	XM_003583372; XM_003587224; XM_005192658; XM_005192659; XM_005192660; XM_005218764; XM_005218765; XM_005218766; ENSBTAT00000026006; ENSBTAT00000061317; ENSBTAT00000065249; BC149852	ZC3H18	zinc finger CCCH-type containing 18	chr18	+	13879228	13922310
12783046	6.3	78.7932	6.71	104.691	0.08	0.17	1.33	0.0005	0.0023	NM_001046394; ENSBTAT00000029007; BC114825	ZC3H15	zinc finger CCCH-type containing 15	chr2	-	9849224	9870250
12688979	7.53	184.823	7.81	224.411	0.06	0.05	1.22	0.0008	0.0035	NM_001034406; NM_001166302; XM_010800150; ENSBTAT00000042986; ENSBTAT00000042987; BC102847	ZC3H14; LOC100139289	zinc finger CCCH-type containing 14; zinc finger CCCH domain-containing protein 14-like	chr10	+	101328882	101365793
12712681	5.89	59.3016	5.92	60.5477	0.05	0.06	1.02	0.7306	0.8029	XM_002691780; XM_005194101; XM_005213706; XM_010810751; XM_010820147; XM_612879; ENSBTAT00000009295; BC120093	ZC3H13	zinc finger CCCH-type containing 13	chr12	-	16082320	16183981
12901402	4.08	16.9123	4.25	19.0273	0.24	0.17	1.12	0.1052	0.1839	XM_002690321; XM_005199432; XM_005211037; XM_867784; ENSBTAT00000009713	ZC3H12D	zinc finger CCCH-type containing 12D	chr9	-	87840982	87862199
12727672	5.93	60.9688	5.65	50.2134	0.08	0.09	-1.22	0.0078	0.0229	XM_002692971; XM_010812334; XM_010825686; XM_590126; ENSBTAT00000011504; ENSBTAT00000055318	ZC3H12C	zinc finger CCCH-type containing 12C	chr15	+	20459560	20526349
12908857	3.32	9.98664	3.11	8.63383	0.1	0.26	-1.15	0.3678	0.4865	NM_001192594; XM_005228248; XM_010822028; XM_010822029; XM_010822030; ENSBTAT00000002858	ZC3H12B	zinc finger CCCH-type containing 12B	chrX	-	100376966	100431416
12846451	4.23	18.7654	4.43	21.5557	0.05	0.13	1.15	0.0656	0.1266	NM_001102187; XM_005204793; ENSBTAT00000015041; BC149867	ZC3H12A	zinc finger CCCH-type containing 12A	chr3	-	108990070	108999453
12736448	7.75	215.269	7.51	182.278	0.04	0.08	-1.18	0.001	0.0041	NM_001099947; BC134740; BC142497	ZC3H11A	zinc finger CCCH-type containing 11A	chr16	+	1398310	1442440
12864929	4.67	25.4572	4.27	19.2929	0.2	0.15	-1.32	0.0047	0.0149	NM_001097993; ENSBTAT00000012550; BC140559	ZC3H10	zinc finger CCCH-type containing 10	chr5	-	57522061	57527396
12691345	4.59	24.0839	3.45	10.9283	0.1	0.41	-2.2	0.0004	0.002	XM_005193743; XM_005212125; ENSBTAT00000018587	ZC2HC1C	zinc finger, C2HC-type containing 1C	chr10	+	86714253	86722247
12898993	4.19	18.2522	4.11	17.2677	0.17	0.11	-1.06	0.5649	0.6696	NM_001077063; XM_005211017; XR_808901; ENSBTAT00000010726; BC110003	ZC2HC1B	zinc finger, C2HC-type containing 1B	chr9	+	82371302	82416159
12803210	5.09	34.0598	4.69	25.8125	0.3	0.25	-1.32	0.1453	0.238	NM_001191462; ENSBTAT00000054216	ZBTB9	zinc finger and BTB domain containing 9	chr23	+	7568876	7571700
12779084	5.15	35.5062	4.35	20.393	0.07	0.16	-1.74	2.74e-06	3.18e-05	NM_001076288; XM_005202999; XM_005203000; ENSBTAT00000038929; ENSBTAT00000038930; BC110257	ZBTB8OS	zinc finger and BTB domain containing 8 opposite strand	chr2	+	121817754	121830131
12776950	2.18	4.53154	2.2	4.59479	0.1	0.2	1.01	0.8055	0.8602	XM_002685612; XM_873834	ZBTB8B	zinc finger and BTB domain containing 8B	chr2	+	121951347	121956320
12783957	4.21	18.507	3.71	13.0864	0.25	0.08	-1.41	0.001	0.0042	NM_001076264; ENSBTAT00000024222; ENSBTAT00000065441; BC120135	ZBTB8A	zinc finger and BTB domain containing 8A	chr2	-	121847035	121901989
12810602	4.49	22.4711	4.46	22.0087	0.03	0.03	-1.02	0.5409	0.6482	XM_005199844; XM_010818997; XM_865473; ENSBTAT00000053379	ZBTB7C	zinc finger and BTB domain containing 7C	chr24	-	48164155	48271527
12843913	6.07	67.1819	6.73	106.153	0.11	0.05	1.58	2.33e-06	2.81e-05	NM_001192204; XM_005203679; XM_005203681; XM_005203683; XM_005203684; ENSBTAT00000028669	ZBTB7B	zinc finger and BTB domain containing 7B	chr3	-	15634915	15648928
12882449	6.07	67.1819	5.92	60.5477	0.02	0.07	-1.11	0.0253	0.0595	NM_001191247; ENSBTAT00000035866	ZBTB7A	zinc finger and BTB domain containing 7A	chr7	+	21179396	21196340
12707529	4.78	27.4741	4.04	16.4498	0.17	0.33	-1.67	0.0018	0.0066	NM_001076207; XM_005213148; XM_005213149; ENSBTAT00000043362; BT026250	ZBTB6	zinc finger and BTB domain containing 6	chr11	-	94072877	94074965
12894025	5.23	37.5307	5.52	45.8866	0.13	0.02	1.22	0.0038	0.0126	NM_001077937; XM_005210153; XM_005210156; XM_005210158; XM_010807978; ENSBTAT00000010202; BC126574	ZBTB5	zinc finger and BTB domain containing 5	chr8	-	61954947	61981732
12873718	4.65	25.1067	4.76	27.0958	0.04	0.14	1.08	0.2015	0.3068	NM_001205607; XM_005208245; XM_005208246; ENSBTAT00000030945	ZBTB49	zinc finger and BTB domain containing 49	chr6	-	107416536	107438145
12740376	4.83	28.443	4.87	29.2426	0.1	0.14	1.03	0.4413	0.5571	NM_001192979; XM_005217100; XM_010813346; ENSBTAT00000022249	ZBTB48	zinc finger and BTB domain containing 48	chr16	-	47660994	47669099
12794248	4.92	30.2738	5.4	42.2243	0.21	0.06	1.4	0.0011	0.0044	XM_002702725; XM_002707778; XM_005196401; XM_010825054; XM_010825055	ZBTB47	zinc finger and BTB domain containing 47	chr22	+	15431074	15437051
12714483	4.1	17.1484	4.51	22.7848	0.25	0.13	1.33	0.009	0.0256	NM_001192164; XM_005214614; XM_005214616; XM_005214617; XM_005214618; ENSBTAT00000022163	ZBTB46	zinc finger and BTB domain containing 46	chr13	+	54471017	54499223
12756425	4.3	19.6983	4.27	19.2929	0.08	0.1	-1.02	0.268	0.3816	XM_002695514; XM_583399	ZBTB45	zinc finger and BTB domain containing 45	chr18	-	65929276	65931336
12834738	6.25	76.1093	6.63	99.0442	0.03	0.04	1.3	4.04e-05	0.0003	XM_002699251; XM_005197316; XM_005197317; XM_005226869; XM_005226870; XM_010820982; XM_010826280; XM_864070; ENSBTAT00000030224; BC148947	ZBTB44	zinc finger and BTB domain containing 44	chr29	-	36988681	37011135
12699554	4.7	25.9921	4.75	26.9087	0.03	0.06	1.03	0.7353	0.8063	NM_001024503; XM_010810328; XM_010810330; XM_010810331; ENSBTAT00000004465; BT021666	ZBTB43	zinc finger and BTB domain containing 43	chr11	+	97582042	97608142
12791395	3.99	15.8895	4.26	19.1597	0.16	0.16	1.21	0.0274	0.0632	XM_005196351; XM_005222345; ENSBTAT00000044341	ZBTB42	zinc finger and BTB domain containing 42	chr21	+	70896373	70905041
12782984	5.53	46.2057	5.29	39.1245	0.08	0.06	-1.18	0.0019	0.0069	NM_001206061; XM_005203209; XM_005203210; XM_005203212; XR_805148; ENSBTAT00000021869	ZBTB40	zinc finger and BTB domain containing 40	chr2	-	130900333	130937992
12772573	5.53	46.2057	6.43	86.2229	0.24	0.06	1.86	5.28e-06	5.28e-05	NM_001206898; XM_005220241; XM_005220243; ENSBTAT00000010907	ZBTB4	zinc finger and BTB domain containing 4	chr19	-	27767024	27773342
12858861	5.18	36.2523	4.99	31.779	0.07	0.12	-1.14	0.0341	0.0754	XM_005192331; XM_005192332; XM_005206728; XM_005206729; ENSBTAT00000056411	ZBTB39	zinc finger and BTB domain containing 39	chr5	+	56763173	56767203
12686411	8.5	362.039	8.58	382.681	0.06	0.04	1.06	0.1543	0.2487	XM_005195973; XM_005195974; XM_005195975; XM_005201904; XM_005201905; XM_005201906; XM_010801579; XM_010801580; XM_010801581; XM_010801582; XM_010801583; XM_010801584; XM_010801585; XM_010824444; XM_010824445; XM_010824446; XM_010824447; XM_010824448; XM_010824449; XM_010824450; ENSBTAT00000052575	ZBTB38	zinc finger and BTB domain containing 38	chr1	-	128529498	128536371
12737520	5.46	44.0173	5.84	57.2816	0.09	0.11	1.3	0.0005	0.0021	NM_001206272; XM_005217132; XM_005217133; XM_010813361; XM_010813362; XM_010813363; ENSBTAT00000038473	ZBTB37	zinc finger and BTB domain containing 37	chr16	+	56696966	56706787
12700336	4.81	28.0514	5.04	32.8996	0.06	0.08	1.17	0.0099	0.0277	XM_005194016; XM_005194017; XM_005213166; XM_005213167; XM_010810377; XM_010818502; ENSBTAT00000052718	ZBTB34	zinc finger and BTB domain containing 34	chr11	+	97651102	97652610
12910551	6.22	74.5429	5.99	63.5579	0.11	0.14	-1.18	0.0022	0.0078	NM_001098157; ENSBTAT00000022833	ZBTB33	zinc finger and BTB domain containing 33	chrX	-	5043333	5050947
12754623	2.89	7.4127	3.17	9.00047	0.12	0.19	1.22	0.0167	0.0424	NM_001191224; XM_005219044; XM_010814827; XM_010814828; XM_010814829; XM_010814830; XM_010814831; ENSBTAT00000032282	ZBTB32	zinc finger and BTB domain containing 32	chr18	+	46616259	46619888
12833285	3.3	9.84916	3.58	11.9588	0.16	0.17	1.21	0.0153	0.0393	XM_003584259; XM_003588039; ENSBTAT00000028434	ZBTB3	zinc finger and BTB domain containing 3	chr29	-	41753482	41757234
12707526	2.65	6.27667	2.51	5.6962	0.05	0.1	-1.1	0.1074	0.1869	XM_003582824; XM_003586669; XM_005193985; XM_005193986; XM_005193987; XM_005213162; XM_005213163; XM_010810367	ZBTB26	zinc finger and BTB domain containing 26	chr11	-	94081217	94092093
12696534	4.41	21.259	5.3	39.3966	0.04	0.08	1.86	4.87e-08	1.73e-06	NM_001164023; XM_010809491; XM_010809492; XM_010809493; XM_010809494; XM_010809495; XM_010809496; XM_010809497; XM_010809498; XM_010809499; ENSBTAT00000012706; BC151262	ZBTB25	zinc finger and BTB domain containing 25	chr10	-	76943981	76960818
12898565	5.84	57.2816	6.25	76.1093	0.04	0.12	1.33	0.0002	0.0012	NM_001205737; XM_005210813; XM_005210814; XM_005210815; XR_808734; XR_808735; XR_808736; ENSBTAT00000013338; ENSBTAT00000064541	ZBTB24	zinc finger and BTB domain containing 24	chr9	+	41168310	41177175
12806413	3.32	9.98664	3.11	8.63383	0.16	0.17	-1.16	0.0549	0.1098	XM_005196545; XM_005223288; ENSBTAT00000022387	ZBTB22	zinc finger and BTB domain containing 22	chr23	-	7425877	7428391
12684254	5.44	43.4113	6.29	78.249	0.07	0.13	1.81	1e-06	1.48e-05	NM_001083659; XM_005201995; ENSBTAT00000028333; BC133347	ZBTB21	zinc finger and BTB domain containing 21	chr1	-	143737582	143755847
12684143	6.83	113.772	6.63	99.0442	0.08	0.07	-1.15	0.0293	0.0669	XM_002684783; XM_003581698; XM_003581699; XM_003585640; XM_003585641; XM_005196062; XM_005196070; XM_005201363; XM_005201371; XM_010801143; XM_010824601; XM_585702; ENSBTAT00000015819	ZBTB20	zinc finger and BTB domain containing 20	chr1	-	59419638	60269177
12900168	4.59	24.0839	6.83	113.772	0.14	0.2	4.73	2.32e-09	2.48e-07	NM_001205768; XM_005211048; XM_005211049; XM_010808683; XM_010808684; ENSBTAT00000019675	ZBTB2	zinc finger and BTB domain containing 2	chr9	-	89575312	89603963
12736995	3.26	9.57983	3.45	10.9283	0.14	0.21	1.14	0.0811	0.1492	ENSBTAT00000000497	ZBTB18	zinc finger and BTB domain containing 18	chr16	+	33913963	33931300
12735505	5.15	35.5062	5.35	40.7859	0.08	0.13	1.14	0.0278	0.064	XM_002707739; XM_010823199; ENSBTAT00000044658	ZBTB17	zinc finger and BTB domain containing 17	chr16	+	52870416	52881299
12729100	6.54	93.0542	5.76	54.1917	0.03	0.05	-1.72	9.94e-08	2.79e-06	NM_001037476; XM_005215849; XM_005215850; XM_005215851; ENSBTAT00000014968; BC108094; BT026530	ZBTB16	zinc finger and BTB domain containing 16	chr15	+	24917133	25116350
12810140	4.35	20.393	4.24	18.8959	0.2	0.13	-1.08	0.7094	0.7869	XM_005196745; XM_005196746; XM_005196747; XM_005196749; XM_005224290; XM_005224291; XM_005224292; XM_005224294; ENSBTAT00000053525	ZBTB14	zinc finger and BTB domain containing 14	chr24	-	39250142	39254221
12686094	5.34	40.5042	5.37	41.3553	0.14	0.14	1.03	0.9983	0.9988	NM_001205556; ENSBTAT00000017903	ZBTB11	zinc finger and BTB domain containing 11	chr1	-	46382671	46412646
12723796	6.18	72.5046	6.18	72.5046	0.14	0.04	1	0.9911	0.9942	XM_001253244; XM_002692740	ZBTB10	zinc finger and BTB domain containing 10	chr14	+	45824068	45857812
12690059	5.83	56.8859	5.49	44.9422	0.17	0.11	-1.27	0.008	0.0233	NM_001193001; XM_005211980; XM_005211981; XM_010809471; XR_809400; ENSBTAT00000051891	ZBTB1	zinc finger and BTB domain containing 1	chr10	+	76976208	76985227
12714505	3.01	8.05564	3.17	9.00047	0.28	0.22	1.11	0.4037	0.5211	XM_002692270; XM_005194414; XM_005194416; XM_005194417; XM_005214953; XM_005214955; XM_005214956; XM_010811613; XM_010822589; XM_585095; ENSBTAT00000016462; ENSBTAT00000037112; ENSBTAT00000055913	ZBP1	Z-DNA binding protein 1	chr13	+	59097201	59109193
12887273	5.29	39.1245	4.18	18.1261	0.05	0.37	-2.15	5.36e-05	0.0004	NM_001098107; XM_005209687; ENSBTAT00000042759; BC140632	ZBED8	zinc finger, BED-type containing 8	chr7	-	74091291	74096990
12729557	5.3	39.3966	4.54	23.2636	0.08	0.15	-1.69	8.3e-06	7.69e-05	NM_001099388; XM_005216046; ENSBTAT00000013974	ZBED5	zinc finger, BED-type containing 5	chr15	+	42381063	42386360
12856447	4.14	17.6305	4.04	16.4498	0.06	0.3	-1.07	0.6558	0.7446	XM_005193512; XM_010805841	ZBED4	zinc finger, BED-type containing 4	chr5	+	120908148	120912213
12697182	5.51	45.5696	5.54	46.5271	0.11	0.08	1.02	0.4828	0.5963	XM_002690439; XM_005193561; XM_005193563; XM_005211238; XM_005211239; XM_867513	ZBED3	zinc finger, BED-type containing 3	chr10	-	8169622	8170266
12686414	2.66	6.32033	2.8	6.9644	0.13	0.07	1.1	0.122	0.207	XM_005196055; XM_005201350; XM_010801134; XM_010824588; ENSBTAT00000063209	ZBED2	zinc finger, BED-type containing 2	chr1	-	56759266	56759919
12909757	4.89	29.6508	4.89	29.6508	0.12	0.16	-1	0.9662	0.9766	XM_002700428; XM_005200075; ENSBTAT00000034315	ZBED1	zinc finger, BED-type containing 1	chrX	-	140281118	140284395
12682553	1.26	2.39496	1.37	2.58471	0.22	0.3	1.08	0.934	0.954	XM_005195921; XM_005201784; XM_010801441; XM_010801442; XM_010801443; XM_010801444	ZBBX	zinc finger, B-box domain containing	chr1	+	100895022	100959579
12710621	3.22	9.31787	2.92	7.56846	0.21	0.1	-1.23	0.0125	0.0336	NM_001127440; XM_005213678; ENSBTAT00000037484	ZAR1L	zygote arrest 1-like	chr12	+	28690891	28700359
12872171	1.79	3.45815	1.93	3.81055	0.04	0.03	1.11	0.0252	0.0591	NM_001076203; ENSBTAT00000006427; ENSBTAT00000046615; ENSBTAT00000046622; ENSBTAT00000065931; DQ231450; DQ231451; DQ231453; DQ231456; DQ231452; DQ231454	ZAR1	zygote arrest 1	chr6	+	68820787	68824912
12698971	2.89	7.4127	3.06	8.33973	0.09	0.15	1.12	0.0664	0.1278	NM_001193017; XM_005212295; ENSBTAT00000007743; BC142505	ZAP70	zeta-chain (TCR) associated protein kinase 70kDa	chr11	+	3016331	3056124
12781910	5.96	62.2499	5.64	49.8665	0.08	0.09	-1.25	0.0006	0.0027	NM_001205493; XM_005202331; XM_005202332; XM_010801894; ENSBTAT00000038527	ZAK	sterile alpha motif and leucine zipper containing kinase AZK	chr2	-	23442819	23595531
12773700	3.5	11.3137	3.67	12.7286	0.12	0.23	1.12	0.2447	0.3558	NM_001191252; ENSBTAT00000010396	ZACN	zinc activated ligand-gated ion channel	chr19	-	56208460	56212672
12721773	9.59	770.686	9.6	776.047	0.07	0.03	1	0.982	0.9874	ENSBTAT00000000289	YWHAZ	tyrosine 3-monooxygenase/tryptophan 5-monooxygenase activation protein, zeta	chr14	+	65584521	65617318
12703060	9.71	837.532	9.36	657.114	0.15	0.06	-1.28	0.0077	0.0225	NM_001078127; ENSBTAT00000032851; BC102840; BT030749; BC151414	YWHAQ	tyrosine 3-monooxygenase/tryptophan 5-monooxygenase activation protein, theta	chr11	+	87842280	87873675
12741974	7.71	209.383	7.75	215.269	0.05	0.03	1.03	0.4719	0.5861	J03868	YWHAH	tyrosine 3-monooxygenase/tryptophan 5-monooxygenase activation protein, eta	chr17	+	72602054	72630812
12815284	7.52	183.546	7.73	212.306	0.06	0.06	1.16	0.0142	0.0372	NM_174793; ENSBTAT00000005327; BC153255; AF043737	YWHAG	tyrosine 3-monooxygenase/tryptophan 5-monooxygenase activation protein, gamma	chr25	-	34884279	34906639
12767425	10.19	1168.14	10.27	1234.75	0.08	0.07	1.06	0.3125	0.4304	NM_174491; XM_005220066; ENSBTAT00000007442; AF043735; BC102928	YWHAE	tyrosine 3-monooxygenase/tryptophan 5-monooxygenase activation protein, epsilon	chr19	-	23086296	23121103
12713839	9.16	572.051	8.41	340.144	0.02	0.07	-1.67	2.55e-07	5.46e-06	NM_174794; ENSBTAT00000022411; AF043736; BC120112	YWHAB	tyrosine 3-monooxygenase/tryptophan 5-monooxygenase activation protein, beta	chr13	+	74018886	74040825
12722599	8.12	278.204	7.91	240.518	0.07	0.07	-1.16	0.007	0.0208	NM_001192513; XM_005215467; XM_005215468; XM_005215469; XM_005215470; XM_005215471; XM_005215472; XM_005215473; XM_005215474; XM_005215475; XM_005215477; ENSBTAT00000024699	YTHDF3	YTH N(6)-methyladenosine RNA binding protein 3	chr14	+	29830349	29863766
12783927	7.58	191.341	7.7	207.937	0.03	0.1	1.09	0.2958	0.4122	NM_001076253; ENSBTAT00000020940; BC119920	YTHDF2	YTH N(6)-methyladenosine RNA binding protein 2	chr2	-	125294718	125324175
12716586	5.35	40.7859	5.38	41.6429	0.07	0.09	1.02	0.8232	0.8743	NM_001191416; XM_005214813; XM_005214814; ENSBTAT00000013703	YTHDF1	YTH N(6)-methyladenosine RNA binding protein 1	chr13	+	54805022	54817791
12691581	5.51	45.5696	4.36	20.5348	0.09	0.18	-2.22	2.83e-07	5.85e-06	NM_001192811; XM_010808834; ENSBTAT00000018745	YTHDC2	YTH domain containing 2	chr10	+	2361696	2434171
12872296	7.19	146.018	7.73	212.306	0.1	0.04	1.45	1.09e-05	9.44e-05	NM_001046520; XM_005208044; XM_005208045; XM_005208046; XM_005208047; XM_005208048; ENSBTAT00000020694; BC114069	YTHDC1	YTH domain containing 1	chr6	+	85839655	85877749
12837912	4.64	24.9333	4.8	27.8576	0.12	0.11	1.12	0.0704	0.1337	NM_001075550; ENSBTAT00000008529; BC120307	YRDC	yrdC N(6)-threonylcarbamoyltransferase domain containing	chr3	+	108696802	108700785
12708443	6.41	85.0359	6.52	91.7731	0.07	0.07	1.08	0.0783	0.145	NM_001079793; XM_005212886; ENSBTAT00000032525; BC103392; XR_082883	YPEL5; LOC782950	yippee-like 5 (Drosophila); protein yippee-like 5 pseudogene	chr11	-	69688036	69702229
12814558	6.02	64.8934	6.02	64.8934	0.13	0.07	1	0.9468	0.963	NM_001205409; ENSBTAT00000011920; BC149329	YPEL3	yippee-like 3 (Drosophila)	chr25	+	26451844	26454438
12765442	4.79	27.6652	5.42	42.8137	0.14	0.34	1.55	0.0063	0.0192	NM_001079510; XM_005219930; ENSBTAT00000026389; BC110210	YPEL2	yippee-like 2 (Drosophila)	chr19	+	10546157	10593841
12743001	3.96	15.5625	4	16	0.23	0.17	1.03	0.3965	0.5143	NM_001100386; ENSBTAT00000023746; BC147939	YPEL1	yippee-like 1 (Drosophila)	chr17	+	74069625	74073388
12740719	5	32	4.66	25.2813	0.08	0.29	-1.27	0.0041	0.0133	NM_001080309; ENSBTAT00000027017; BC122788	YOD1	YOD1 deubiquitinase	chr16	-	4721588	4723835
12718339	8.89	474.413	8.62	393.44	0.09	0.05	-1.2	0.0033	0.0111	NM_001101850; XM_005214173; ENSBTAT00000021868; BC150071	YME1L1	YME1-like 1 ATPase	chr13	-	17986317	18015111
12691500	6.76	108.383	5.96	62.2499	0.09	0.15	-1.73	3.69e-06	4e-05	XM_001788355; XM_002691007; XR_236232	YLPM1	YLP motif containing 1	chr10	+	86415539	86479684
12853653	7.65	200.854	6.58	95.6704	0.06	0.08	-2.09	1.65e-08	8.41e-07	NM_001035047; ENSBTAT00000000341; BC102627	YKT6	YKT6 v-SNARE homolog (S. cerevisiae)	chr4	-	77802984	77810784
12874495	2.51	5.6962	2.43	5.38893	0.15	0.17	-1.06	0.1219	0.207	NM_001103258; XM_010806103; ENSBTAT00000002096; ENSBTAT00000063020; BC140593	YIPF7	Yip1 domain family, member 7	chr6	-	64882682	64916426
12909878	7.28	155.417	6.88	117.784	0.1	0.1	-1.31	0.0002	0.0011	NM_001101206; XM_010821854; ENSBTAT00000002566; BC147916	YIPF6	Yip1 domain family, member 6	chrX	-	87205698	87231196
12885789	8.36	328.557	8.62	393.44	0.07	0.06	1.19	0.003	0.0102	NM_001034543; XM_010807413; ENSBTAT00000016956; BC102241; BT020972; BT029906	YIPF5	Yip1 domain family, member 5	chr7	-	57200807	57216549
12702608	7.36	164.279	6.76	108.383	0.09	0.13	-1.52	4.16e-05	0.0003	XM_010809888; XM_010815100; ENSBTAT00000010857	YIPF4	Yip1 domain family, member 4	chr11	+	14903154	14938393
12806559	9.03	522.758	9.11	552.565	0.07	0.01	1.06	0.374	0.4927	NM_001076219; ENSBTAT00000025243; BC120404	YIPF3	Yip1 domain family, member 3	chr23	-	17031089	17035360
12885509	7.47	177.294	6.99	127.116	0.09	0.09	-1.39	2.62e-05	0.0002	NM_001101094; ENSBTAT00000036109; BC151439	YIPF2	Yip1 domain family, member 2	chr7	-	16587685	16593282
12759404	6.36	82.1393	5.87	58.4852	0.11	0.06	-1.4	1.94e-05	0.0002	XM_002694967; XM_003583416; XM_003587251; XM_005192742; XM_005219099; XM_869552; ENSBTAT00000039925	YIF1B	Yip1 interacting factor homolog B (S. cerevisiae)	chr18	-	48338400	48347627
12833158	8.13	280.139	7.74	213.783	0.08	0.06	-1.31	3.9e-05	0.0003	NM_001034269; ENSBTAT00000006343; BC102060	YIF1A	Yip1 interacting factor homolog A (S. cerevisiae)	chr29	-	44984661	44988709
12809378	6.93	121.938	7.03	130.69	0.02	0.1	1.07	0.1051	0.1837	NM_001101060; ENSBTAT00000001995; BC151348	YES1	YES proto-oncogene 1, Src family tyrosine kinase	chr24	-	35973658	36038238
12868415	7.39	167.73	7.84	229.126	0.09	0.11	1.36	0.0002	0.0012	NM_001076365; ENSBTAT00000002913; BC109626	YEATS4	YEATS domain containing 4	chr5	-	44318357	44342854
12684570	6.31	79.3413	6.52	91.7731	0.09	0.06	1.16	0.0019	0.0069	NM_001105367; XM_005201591; XM_005201592; XM_005201593; XM_010801299; XM_010801300; XM_010801301; XM_010801302; ENSBTAT00000019219; BC153293	YEATS2	YEATS domain containing 2	chr1	-	83927442	84030074
12744010	4.79	27.6652	5.2	36.7583	0.13	0.06	1.33	0.0003	0.0013	NM_001102221; XM_005218240; BC149866	YDJC	YdjC homolog (bacterial)	chr17	+	74115869	74117714
12860942	9.38	666.287	9.04	526.394	0.05	0.03	-1.27	0.0001	0.0007	NM_001098074; XM_005207015; XM_010805489; XM_010805490; ENSBTAT00000012735; BC140644	YBX3	Y box binding protein 3	chr5	+	99335508	99360896
12772669	2.77	6.82108	3	8	0.1	0.12	1.18	0.011	0.0303	NM_001098126; ENSBTAT00000012026; BC140614	YBX2	Y box binding protein 2	chr19	-	27622773	27628780
12842857	10.06	1067.48	9.68	820.296	0.03	0.05	-1.3	5.08e-05	0.0003	NM_174815; ENSBTAT00000023094; BC105363; M95793	YBX1	Y box binding protein 1	chr3	-	104112927	104133708
12682621	6.65	100.427	6.84	114.563	0.07	0.06	1.14	0.0097	0.0272	ENSBTAT00000004104	YBEY	ybeY metallopeptidase (putative)	chr1	+	147707850	147712116
12861395	6.08	67.6492	5.83	56.8859	0.08	0.18	-1.19	0.0042	0.0137	NM_001098088; XM_005206842; XR_806835; ENSBTAT00000015149; BC140541	YARS2	tyrosyl-tRNA synthetase 2, mitochondrial	chr5	+	77502140	77528803
12774447	7.43	172.446	7.43	172.446	0.2	0.08	-1	0.8562	0.8985	NM_174220; ENSBTAT00000024051; AF087021; BC122623	YARS	tyrosyl-tRNA synthetase	chr2	+	121680011	121712373
12730616	7.12	139.102	7.44	173.645	0.07	0.07	1.25	0.0012	0.0049	XM_003586931; XM_010799947; XM_010822737	YAP1; LOC100336307	Yes-associated protein 1; transcriptional coactivator YAP1-like	chr15	-	6750242	6893473
12861380	6.21	74.028	6.87	116.97	0.06	0.15	1.58	1.29e-05	0.0001	NM_001076079; XM_010805068; ENSBTAT00000020002; ENSBTAT00000064422; BC120348	YAF2	YY1 associated factor 2	chr5	+	38674059	38753872
12853698	5.43	43.1115	5.22	37.2715	0.11	0.09	-1.16	0.0293	0.0668	NM_001199002; ENSBTAT00000002462; BC118387	YAE1D1	Yae1 domain containing 1	chr4	-	82018432	82024334
12767875	6.08	67.6492	5.56	47.1766	0.12	0.13	-1.43	0.0002	0.0011	NM_001008667; ENSBTAT00000012247; BC123786	XYLT2	xylosyltransferase II	chr19	-	36946358	36959645
12813872	5.7	51.9842	6.02	64.8934	0.07	0.08	1.25	0.0006	0.0028	XM_002698037; XM_002703081; ENSBTAT00000007264	XYLT1	xylosyltransferase I	chr25	+	15630141	15992972
12795719	2.75	6.72717	2.91	7.51618	0.09	0.09	1.12	0.0153	0.0393	NM_001034483; XM_005222456; XM_005222457; XM_010817456; ENSBTAT00000030851; BC103316	XYLB	xylulokinase homolog (H. influenzae)	chr22	+	11813891	11849427
12681420	7.2	147.033	6.6	97.0059	0.13	0.06	-1.52	5.02e-05	0.0003	NM_001075999; BC114704	XXYLT1	xyloside xylosyltransferase 1	chr1	+	72935261	73106313
12731035	3.22	9.31787	3.71	13.0864	0.08	0.21	1.4	0.0037	0.0124	NM_203324; XM_005216242; XM_005216243; XM_005216246; XM_010812688; XM_010812689; XM_010812690; XM_010812691; XM_010812692; ENSBTAT00000008701; ENSBTAT00000061445	XRRA1	X-ray radiation resistance associated 1	chr15	-	54931232	54968552
12715298	7.54	186.108	6.84	114.563	0.06	0.05	-1.63	4.46e-07	8.08e-06	NM_001192472; XM_010811234; XM_010811235; XM_010811236; ENSBTAT00000015019	XRN2	5-3 exoribonuclease 2	chr13	+	40962751	41025285
12682147	6.7	103.968	6.36	82.1393	0.07	0.09	-1.27	0.0019	0.0069	NM_001206035; XM_005201893; XM_010801553; XM_010801554; XM_010801555; ENSBTAT00000015318	XRN1	5-3 exoribonuclease 1	chr1	+	127591937	127699862
12865857	4.68	25.6342	4.78	27.4741	0.08	0.14	1.07	0.1968	0.3011	NM_001205490; XM_010805162; XR_806716; ENSBTAT00000044911	XRCC6BP1	XRCC6 binding protein 1	chr5	-	55841971	55864960
12858814	6.17	72.0037	6.24	75.5835	0.05	0.08	1.05	0.3918	0.5096	NM_001192246; XM_005207382; XM_005207383; XM_005207384; XM_010805746; XM_010805747; ENSBTAT00000008020; BC103218	XRCC6	X-ray repair complementing defective repair in Chinese hamster cells 6	chr5	+	113228164	113251362
12777605	6.4	84.4485	6.75	107.635	0.11	0.1	1.28	0.0007	0.003	NM_001102141; XM_010798394; XM_010798409; ENSBTAT00000013758; BC151452	XRCC5	X-ray repair complementing defective repair in Chinese hamster cells 5 (double-strand-break rejoining)	chr2	+	104656345	104744654
12881508	4.98	31.5594	4.6	24.2515	0.08	0.2	-1.3	0.0016	0.0061	NM_001081615; XM_005209722; XM_010807593; XM_010807594; XM_010807595; ENSBTAT00000042719; BC133433	XRCC4	X-ray repair complementing defective repair in Chinese hamster cells 4	chr7	+	85267807	85556934
12793877	4.24	18.8959	4.39	20.9663	0.14	0.21	1.11	0.1625	0.2596	NM_001078117; XM_005222253; XM_010817277; XM_010817278; ENSBTAT00000013145; BC123742	XRCC3	X-ray repair complementing defective repair in Chinese hamster cells 3	chr21	-	69960275	69967809
12856220	4.42	21.4068	2.7	6.49802	0.22	0.15	-3.3	8.63e-08	2.52e-06	NM_001102354; ENSBTAT00000043719; BC151285	XRCC2	X-ray repair complementing defective repair in Chinese hamster cells 2	chr4	-	115796821	115821949
12759332	6.04	65.7993	6.19	73.0089	0.07	0.07	1.11	0.0407	0.0869	XM_002695077; XM_005219401; XM_005219402; XM_005219403; XM_010815130; XM_869042; ENSBTAT00000021640; BC102860	XRCC1	X-ray repair complementing defective repair in Chinese hamster cells 1	chr18	-	52081111	52100034
12736854	7.46	176.069	6.38	83.2859	0.05	0.09	-2.1	3.29e-08	1.3e-06	NM_001192883; ENSBTAT00000012084	XPR1	xenotropic and polytropic retrovirus receptor 1	chr16	+	63299970	63502107
12867326	8.49	359.538	7.95	247.28	0.21	0.04	-1.45	0.0001	0.0008	NM_001206076; XM_005206643	XPOT	exportin, tRNA	chr5	-	49550226	49590720
12888634	8.18	290.018	7.92	242.191	0.05	0.06	-1.2	0.0031	0.0107	NM_001102542; ENSBTAT00000065035; BC126553	XPO7	exportin 7	chr8	+	69738147	69829486
12816251	7.89	237.207	7.9	238.856	0.06	0.03	1.01	0.4964	0.6083	XM_002698080; XM_005196962; XM_005224971; XM_865702; ENSBTAT00000013621	XPO6	exportin 6	chr25	-	25881961	25953611
12804108	6.9	119.428	6.93	121.938	0.06	0.04	1.02	0.9753	0.9827	XM_001790537; XM_002697301; ENSBTAT00000025250	XPO5	exportin 5	chr23	-	17042256	17085611
12709218	5.8	55.7152	6.24	75.5835	0.11	0.11	1.35	0.0005	0.0023	NM_001098889; XM_005213765; XM_010810797; ENSBTAT00000004832; ENSBTAT00000056785; BC142271	XPO4	exportin 4	chr12	+	35958357	36029171
12705150	8.41	340.144	8.22	298.172	0.09	0.03	-1.14	0.005	0.0157	NM_001192261; XM_005212771; XM_005212772; XM_005212773; ENSBTAT00000017629	XPO1	exportin 1	chr11	-	60068221	60109922
12861712	5.73	53.0765	5.22	37.2715	0.02	0.06	-1.42	4.72e-06	4.84e-05	NM_001192194; XM_005207415; XM_005207416; ENSBTAT00000008149	XPNPEP3	X-prolyl aminopeptidase (aminopeptidase P) 3, putative	chr5	+	112636715	112678459
12903280	2.19	4.56305	2.36	5.1337	0.13	0.11	1.13	0.0915	0.1644	NM_001205555; XM_010821395; ENSBTAT00000013664	XPNPEP2	X-prolyl aminopeptidase (aminopeptidase P) 2, membrane-bound	chrX	+	13645603	13672116
12822034	7.01	128.89	6.33	80.4489	0.08	0.06	-1.6	1.13e-06	1.62e-05	NM_001075602; XM_005225729; XM_005225731; XM_005225732; XM_005225733; XM_005225734; XM_010820030; XM_010820031; XM_010820032; ENSBTAT00000057101; BC133601; BT025361	XPNPEP1	X-prolyl aminopeptidase (aminopeptidase P) 1, soluble	chr26	-	30690130	30742278
12796032	5.43	43.1115	5.92	60.5477	0.07	0.13	1.4	0.0003	0.0013	NM_001205908; XM_005223141; XM_010817976; XM_010817977; ENSBTAT00000009683	XPC	xeroderma pigmentosum, complementation group C	chr22	+	58702024	58724970
12894835	5.16	35.7532	5.85	57.68	0.07	0.11	1.6	7.56e-06	7.14e-05	NM_001038681; XM_010807986; XR_808369; ENSBTAT00000012834; BC110270	XPA	xeroderma pigmentosum, complementation group A	chr8	-	63338253	63365679
12908872	1.59	3.01049	1.91	3.75809	0.06	0.15	1.24	0.0055	0.0171	NM_001205914; XM_010821664; ENSBTAT00000007077	XKRX	XK, Kell blood group complex subunit-related, X-linked	chrX	-	54851532	54863379
12721536	0.82	1.76541	0.83	1.77769	0.04	0.06	1.01	0.7678	0.8312	XM_002692698; XM_003584837; XM_010812090; ENSBTAT00000065088	XKR9	XK, Kell blood group complex subunit-related family, member 9	chr14	+	36480273	36500402
12781532	4.16	17.8766	4.09	17.0299	0.18	0.06	-1.05	0.9889	0.9926	XM_002685687; XM_592202; ENSBTAT00000011592; BC149524	XKR8	XK, Kell blood group complex subunit-related family, member 8	chr2	-	125975897	125983015
12715352	2.71	6.54322	3.17	9.00047	0.15	0.26	1.37	0.0097	0.0273	NM_001205845; ENSBTAT00000021750	XKR7	XK, Kell blood group complex subunit-related family, member 7	chr13	+	62030345	62054881
12895049	3.6	12.1257	3.59	12.042	0.02	0.12	-1.01	0.4765	0.5901	NM_001192331	XKR6	XK, Kell blood group complex subunit-related family, member 6	chr8	-	7983848	8255451
12722553	2.5	5.65685	2.67	6.36429	0.17	0.13	1.12	0.2215	0.33	XM_002692650; XM_595770; ENSBTAT00000060990	XKR4	XK, Kell blood group complex subunit-related family, member 4	chr14	+	24295567	24610958
12909790	5.44	43.4113	5.36	41.0696	0.13	0.07	-1.06	0.3596	0.4786	XM_010799546; XM_010822095	XK	X-linked Kx blood group	chrX	-	111157579	111203561
12780740	1.32	2.49666	1.35	2.54912	0.19	0.07	1.03	0.7056	0.7842	XM_002703606; XM_005202402; XM_010801950; XM_010801951; JX276659	XIRP2	xin actin-binding repeat containing 2	chr2	-	29086671	29428855
12798763	4.13	17.5087	4.6	24.2515	0.1	0.06	1.38	3.31e-05	0.0002	NM_001245928; XM_005222401; ENSBTAT00000065632; JN182681; JN182682	XIRP1	xin actin-binding repeat containing 1	chr22	-	12549676	12558895
12902874	5.73	53.0765	5.73	53.0765	0.17	0.08	1	0.448	0.5638	NM_001205592; XM_010821346; ENSBTAT00000061054	XIAP	X-linked inhibitor of apoptosis, E3 ubiquitin protein ligase	chrX	+	7830537	7845821
12906678	4.61	24.4201	4.7	25.9921	0.1	0.13	1.06	0.3585	0.4777	XM_005200868; XM_005228482; XM_005228484; XM_010800615; XM_010800616; XM_010800617; XM_010800618; XM_010822240; XM_010822241; XM_010822242; XM_010822243; XM_010822244; XM_010822245; XM_010822246; XM_010822247; XM_581517; XR_233040	XG; GYG2; LOC101908852	Xg blood group; glycogenin 2; uncharacterized LOC101908852	chrX	-	140143213	140186027
12703781	4.87	29.2426	3.32	9.98664	0.26	0.18	-2.94	3.65e-07	6.99e-06	NM_173972; ENSBTAT00000016620; ENSBTAT00000032589; BC102076	XDH	xanthine dehydrogenase	chr11	-	14176297	14236376
12797177	2.86	7.26015	3.01	8.05564	0.1	0.34	1.11	0.0616	0.1205	NM_001194965; XM_005223097; XM_005223098; XM_010817934; ENSBTAT00000026663; GU936968	XCR1	chemokine (C motif) receptor 1	chr22	+	53944135	53945136
12734180	1.09	2.12874	1.17	2.25012	0.11	0.21	1.06	0.463	0.5782	XM_002694010; XM_002701545; ENSBTAT00000013116	XCL2	chemokine (C motif) ligand 2	chr16	+	36963327	36966885
12734709	10.08	1082.39	9.92	968.763	0.1	0.09	-1.12	0.0179	0.0447	NM_175716; ENSBTAT00000013111; AF354057	XCL1	chemokine (C motif) ligand 1	chr16	+	36976802	36979967
12747918	9.73	849.223	9.44	694.581	0.05	0.07	-1.22	0.0011	0.0044	NM_001034727; NM_001271737; XM_010799779; BC102639	XBP1; LOC101908875	X-box binding protein 1; uncharacterized LOC101908875	chr17	-	70344601	70349566
12769246	2.97	7.83536	3.11	8.63383	0.06	0.06	1.1	0.0277	0.0638	NM_001035075; XM_005220210; XM_005220212; XM_010815907; XM_010815908; XM_010815909; XM_010815910; XM_010815911; ENSBTAT00000015077; ENSBTAT00000045638; BC122801; BT021626	XAF1	XIAP associated factor 1	chr19	-	25759759	25772925
12886180	5.84	57.2816	6.35	81.5719	0.1	0.05	1.42	2.68e-05	0.0002	NM_001075919; ENSBTAT00000015097; BC114736; BT026280	XAB2	XPA binding protein 2	chr7	-	17689653	17698397
12682365	6.11	69.0706	8.14	282.088	0.13	0.07	4.09	1.66e-10	5.51e-08	NM_001193047; XM_005201825; XM_005201826; ENSBTAT00000010277	WWTR1	WW domain containing transcription regulator 1	chr1	+	119437952	119583580
12751248	6.13	70.0348	6.43	86.2229	0.09	0.07	1.23	0.0012	0.0047	NM_001083414; XM_005218540; XM_005218541; ENSBTAT00000024513; BC133288; JN712753	WWP2	WW domain containing E3 ubiquitin protein ligase 2	chr18	+	36955238	37096910
12725205	6.84	114.563	6.18	72.5046	0.05	0.1	-1.59	1.98e-06	2.49e-05	NM_001037463; ENSBTAT00000020867; BC108130	WWP1	WW domain containing E3 ubiquitin protein ligase 1	chr14	-	78599363	78699730
12754247	4.9	29.8571	5.09	34.0598	0.02	0.02	1.14	0.0053	0.0165	NM_001078092; XM_005218399; XM_010814368; XM_010814369; XM_010814370; XM_010814371; XM_010814372; XM_010814373; XR_812553; ENSBTAT00000032617; BC119823; FJ978046; FJ978047	WWOX	WW domain containing oxidoreductase	chr18	+	5283872	6197660
12908759	6.94	122.786	7.07	134.364	0.06	0.06	1.09	0.0246	0.058	XM_005200563; XM_005228500; XM_005228501; XM_005228502; XM_005228503; ENSBTAT00000018367	WWC3	WWC family member 3	chrX	-	142843672	142912797
12824282	5.92	60.5477	6.26	76.6386	0.07	0.09	1.27	0.0007	0.0029	XM_010820290; XM_010826072; ENSBTAT00000016172	WWC2	WW and C2 domain containing 2	chr27	+	13134165	13207088
12879465	4.2	18.3792	4.13	17.5087	0.19	0.17	-1.05	0.7142	0.7906	XM_002689365; XM_005198763; XM_010798073; ENSBTAT00000019472	WWC1	WW and C2 domain containing 1	chr7	+	82625369	82783369
12749977	6.82	112.986	6.35	81.5719	0.06	0.13	-1.39	0.0003	0.0015	NM_001205562	WTIP	Wilms tumor 1 interacting protein	chr18	+	45076482	45102138
12897877	5.54	46.5271	5.65	50.2134	0.22	0.05	1.08	0.3052	0.4223	NM_001046341; NM_001113254; XM_005211091; XM_005211092; XM_010808729; ENSBTAT00000010484; BC112754	WTAP	Wilms tumor 1 associated protein	chr9	+	97434236	97460620
12746977	3.67	12.7286	3.79	13.8326	0.1	0.09	1.08	0.0355	0.0778	XM_002694610; XM_005195083; XM_005195084; XM_005195086; XM_005195088; XM_005218102; XM_005218103; XM_005218105; XM_005218107; XM_010814119; XM_010814120; XM_010814121; XM_010814122; XM_010823435; XM_010823436; XM_010823437; XM_010823438; XM_603591; ENSBTAT00000018189	WSCD2	WSC domain containing 2	chr17	-	66852836	66922827
12773545	4.08	16.9123	4.24	18.8959	0.05	0.11	1.12	0.0389	0.0838	NM_001206900; XM_005220252; XM_005220255; XM_005220256; ENSBTAT00000020794	WSCD1	WSC domain containing 1	chr19	-	26254180	26296311
12742348	8.39	335.461	8.35	326.288	0.06	0.04	-1.03	0.4283	0.5444	NM_001075357; XM_010813892; XM_010813893; ENSBTAT00000009395; BC149531; BT026227	WSB2	WD repeat and SOCS box containing 2	chr17	+	59422963	59437371
12760394	5.39	41.9326	6.6	97.0059	0.12	0.15	2.31	2.48e-07	5.36e-06	XM_002695638; XM_880078; XR_813142; XR_813143; XR_813144; XR_819239; XR_819240; XR_819241; ENSBTAT00000006593	WSB1	WD repeat and SOCS box containing 1	chr19	+	19367753	19371102
12765330	6.83	113.772	8.17	288.015	0.1	0.13	2.54	1.47e-08	7.84e-07	XM_002695638; XM_880078; XR_813142; XR_813143; XR_813144; XR_819239; XR_819240; XR_819241; ENSBTAT00000006593	WSB1	WD repeat and SOCS box containing 1	chr19	+	19356735	19367578
12823642	5.55	46.8507	5.34	40.5042	0.11	0.16	-1.16	0.3223	0.4406	NM_001143857; ENSBTAT00000028778	WRN	Werner syndrome, RecQ helicase-like	chr27	+	26263003	26449795
12679622	6.69	103.25	5.23	37.5307	0.06	0.06	-2.77	5.03e-10	1.1e-07	NM_001034359; XM_010801620; ENSBTAT00000018116; BC103216	WRB	tryptophan rich basic protein	chr1	+	140944009	140958949
12735609	5.05	33.1285	5.15	35.5062	0.12	0.1	1.07	0.2107	0.317	NM_001193006; XM_010813338; ENSBTAT00000021081	WRAP73	WD repeat containing, antisense to TP73	chr16	+	50674472	50686447
12762501	5.69	51.6251	5.25	38.0546	0.06	0.05	-1.36	4.97e-05	0.0003	NM_001035073; ENSBTAT00000001421; BC104583	WRAP53	WD repeat containing, antisense to TP53	chr19	+	27998930	28010745
12772536	3.98	15.7797	4.04	16.4498	0.05	0.06	1.05	0.1134	0.1953	XM_010816443; XM_010824237; ENSBTAT00000003449	WNT9B	wingless-type MMTV integration site family, member 9B	chr19	-	45973041	45976754
12878690	4.02	16.2234	4.19	18.2522	0.18	0.19	1.13	0.32	0.438	XM_002688510; XM_588619; ENSBTAT00000027007	WNT9A	wingless-type MMTV integration site family, member 9A	chr7	+	3069696	3074536
12820681	4.72	26.3549	4.95	30.91	0.07	0.2	1.18	0.156	0.251	XM_002698491; XM_582222; ENSBTAT00000017163	WNT8B	wingless-type MMTV integration site family, member 8B	chr26	+	21240505	21244552
12881337	1.41	2.65737	1.59	3.01049	0.06	0.11	1.13	0.0406	0.0868	NM_001192370; ENSBTAT00000035270	WNT8A	wingless-type MMTV integration site family, member 8A	chr7	+	51126579	51131523
12796360	4.48	22.3159	4.8	27.8576	0.14	0.13	1.25	0.0231	0.0551	NM_001192788; ENSBTAT00000002188	WNT7A	wingless-type MMTV integration site family, member 7A	chr22	+	58809372	58873170
12775337	4.19	18.2522	4.44	21.7057	0.08	0.28	1.19	0.0269	0.0623	NM_001205563; ENSBTAT00000018592	WNT6	wingless-type MMTV integration site family, member 6	chr2	+	107544652	107556745
12858536	5.71	52.3457	5.78	54.9482	0.1	0.02	1.05	0.081	0.149	NM_001205628; XM_010805632; ENSBTAT00000001766	WNT5B	wingless-type MMTV integration site family, member 5B	chr5	+	108637828	108650089
12796196	6.45	87.4266	6.64	99.7331	0.14	0.05	1.14	0.0474	0.0978	NM_001205971; XM_005222855; XM_005222857; XM_005222858; ENSBTAT00000026930	WNT5A	wingless-type MMTV integration site family, member 5A	chr22	+	46096228	46112683
12779772	3.36	10.2674	3.59	12.042	0.12	0.22	1.17	0.1179	0.2015	XM_010802645; XM_010802646; XM_010802647; XM_010802648; XM_010826681; ENSBTAT00000030742	WNT4	wingless-type MMTV integration site family, member 4	chr2	+	131304418	131316734
12885803	3.99	15.8895	4.21	18.507	0.17	0.12	1.16	0.0905	0.163	XM_010806514; XM_600750	WNT3A	wingless-type MMTV integration site family, member 3A	chr7	-	2948734	2999866
12765162	4.36	20.5348	4.6	24.2515	0.11	0.16	1.18	0.0087	0.0249	NM_001206024; XM_005220917; ENSBTAT00000021312	WNT3	wingless-type MMTV integration site family, member 3	chr19	+	46021803	46071153
12843050	5.89	59.3016	6.13	70.0348	0.13	0.06	1.18	0.0095	0.0267	NM_001099363; ENSBTAT00000018985; BC146036	WNT2B	wingless-type MMTV integration site family, member 2B	chr3	-	30942958	30957520
12849478	2.22	4.65893	2.39	5.24157	0.15	0.22	1.12	0.0715	0.1353	NM_001013001; ENSBTAT00000010650	WNT2	wingless-type MMTV integration site family member 2	chr4	+	51398056	51441973
12851457	2.98	7.88986	2.86	7.26015	0.09	0.04	-1.09	0.0908	0.1633	NM_001014949; ENSBTAT00000003825; BC119880; BT020824	WNT16	wingless-type MMTV integration site family, member 16	chr4	+	86598084	86609355
12733368	4	16	3.76	13.5479	0.06	0.22	-1.18	0.0471	0.0973	NM_001082456; XM_005216315; XM_010812746; ENSBTAT00000014355; BC133627	WNT11	wingless-type MMTV integration site family, member 11	chr15	-	56384700	56404335
12861727	3.49	11.2356	3.57	11.8762	0.17	0.04	1.05	0.3148	0.4328	XM_002687290; XM_005198280; XM_005206363; XM_010805029; XM_010805030; XM_010827688; XM_010827689; XM_586498	WNT10B	wingless-type MMTV integration site family, member 10B	chr5	+	31009322	31015172
12778278	4.05	16.5642	4.28	19.4271	0.15	0.13	1.17	0.0162	0.0413	NM_001099078; XM_005202859; ENSBTAT00000012148; BC146059	WNT10A	wingless-type MMTV integration site family, member 10A	chr2	+	107564021	107574109
12868101	3.82	14.1232	4.13	17.5087	0.16	0.16	1.23	0.0225	0.0539	NM_001114191; ENSBTAT00000020414	WNT1	wingless-type MMTV integration site family, member 1	chr5	-	31000183	31003266
12909525	6.84	114.563	5.77	54.5686	0.02	0.12	-2.1	4.09e-08	1.52e-06	XM_010821976; XM_010821977; XM_010821979; XM_010822022; XM_616284	WNK3; FAM120C	WNK lysine deficient protein kinase 3; family with sequence similarity 120C	chrX	-	96940082	97058719
12906804	5.67	50.9143	6.73	106.153	0.12	0.04	2.09	6.35e-08	2.03e-06	NM_001256587; XM_010821976; XM_010821977; XM_010821979	WNK3	WNK lysine deficient protein kinase 3	chrX	-	97077309	97258893
12889512	3.46	11.0043	3.9	14.9285	0.07	0.1	1.35	7.28e-05	0.0005	XM_002689849; XM_005199273; XM_005199274; XM_005199275; XM_005199276; XM_005199277; XM_005199278; XM_005210446; XM_005210447; XM_005210448; XM_005210449; XM_005210450; XM_005210451; XM_010798780; XM_010808181; XM_582977; ENSBTAT00000010935; ENSBTAT00000060961; ENSBTAT00000065526; BC126602	WNK2	WNK lysine deficient protein kinase 2	chr8	+	85984692	86128349
12858142	6.78	109.896	6.46	88.0347	0.15	0.11	-1.25	0.0024	0.0086	XM_005207280; XM_005207281; XM_005207292; XM_005207293; XM_005207294; XM_005207295; XM_010805674; XM_010805675; XM_010805676; XM_010805677; XM_010805678; XM_010805679; XM_010805680; XM_010805681; XM_010805682; XM_010827952; ENSBTAT00000006875	WNK1	WNK lysine deficient protein kinase 1	chr5	+	108079510	108207803
12839347	6.91	120.259	6.98	126.238	0.05	0.07	1.05	0.1099	0.1904	NM_001192651; XM_005204461; XM_010803446; XM_010803447; XM_010803449; ENSBTAT00000017252	WLS	wntless Wnt ligand secretion mediator	chr3	+	77396243	77511241
12880685	5.81	56.1028	5.88	58.892	0.08	0.05	1.05	0.1647	0.2623	XM_003582372; XM_003582373; XM_003586244; XM_005192348; XM_005192349; XM_005192350; XM_005192351; XM_005192352; XM_005192353; XM_005192354; XM_005208576; XM_010806629; XM_010806630; XM_010806631; XM_010806632; XM_010806633; XM_010806634; XM_010806635; XM_010806636; XM_010820583; XM_010820650; XM_010820682; ENSBTAT00000013795	WIZ	widely interspaced zinc finger motifs	chr7	+	8726224	8751069
12901560	2.64	6.23332	2.79	6.9163	0.19	0.24	1.11	0.9003	0.9309	XM_003582602; XM_010808451; ENSBTAT00000038007	WISP3	WNT1 inducible signaling pathway protein 3	chr9	-	38856662	38871640
12716297	4.46	22.0087	4.59	24.0839	0.13	0.11	1.09	0.079	0.146	NM_001102176; XM_005214779; XM_005214780; XM_010811504; ENSBTAT00000007931; BC151629; BT030745	WISP2	WNT1 inducible signaling pathway protein 2	chr13	+	73833119	73847404
12725851	4.61	24.4201	5.2	36.7583	0.16	0.14	1.51	0.0002	0.0011	XM_005215320; XM_010822643; ENSBTAT00000000946	WISP1	WNT1 inducible signaling pathway protein 1	chr14	-	9176079	9190238
12816488	6.51	91.1392	6.21	74.028	0.07	0.1	-1.23	0.001	0.0041	NM_001046129; ENSBTAT00000016002; BC105503	WIPI2	WD repeat domain, phosphoinositide interacting 2	chr25	-	39565710	39589412
12764038	7.03	130.69	6.5	90.5097	0.09	0.13	-1.45	3.99e-05	0.0003	NM_001099040; ENSBTAT00000054838; BC146072	WIPI1	WD repeat domain, phosphoinositide interacting 1	chr19	+	62424507	62457704
12856196	5.72	52.7098	5.7	51.9842	0.1	0.09	-1.02	0.9394	0.9575	XM_001254241; XM_002686848; XM_010804309; XM_010804310; XM_010827342; XM_010827343; XR_806163; XR_823341; ENSBTAT00000021581	WIPF3	WAS/WASL interacting protein family, member 3	chr4	-	66858490	66913004
12765550	5.86	58.0812	5.9	59.7141	0.06	0.18	1.03	0.4353	0.5513	NM_001206276; XM_005220757; XM_005220758; XM_005220759; XM_005220760; XM_005220761; XM_005220762; XM_010816258; ENSBTAT00000013695	WIPF2	WAS/WASL interacting protein family, member 2	chr19	+	41141795	41177893
12778629	4.42	21.4068	4.04	16.4498	0.32	0.18	-1.31	0.0246	0.0581	NM_001076923; XM_005202348; XM_005202349; ENSBTAT00000002076; BC123527	WIPF1	WAS/WASL interacting protein family, member 1	chr2	+	22253662	22294720
12860963	2.95	7.72749	3.07	8.39773	0.08	0.22	1.09	0.2802	0.3951	NM_001075996; XM_003584922; XM_005206638; ENSBTAT00000019636; ENSBTAT00000045118; BC118139	WIF1; LOC100849722	WNT inhibitory factor 1; wnt inhibitory factor 1-like	chr5	+	48917722	49009466
12863193	6.02	64.8934	5.33	40.2244	0.07	0.15	-1.61	1.18e-05	0.0001	NM_001102344; XM_010800272; XM_010805224; XM_010805225; BC149320	WIBG; LOC523388	within bgcn homolog (Drosophila); partner of Y14 and mago-like	chr5	+	57703547	57724151
12825112	7.2	147.033	7.77	218.275	0.1	0.04	1.48	6.01e-06	5.85e-05	NM_001075595; XM_003587972; ENSBTAT00000002006; ENSBTAT00000061245; BC118092	WHSC1L1	Wolf-Hirschhorn syndrome candidate 1-like 1	chr27	-	33162306	33225949
12872208	4.65	25.1067	4.38	20.8215	0.1	0.02	-1.21	0.0021	0.0076	XM_002688452; XM_005198721; XM_010798018; XM_010806380; XM_010806381; XM_613048; ENSBTAT00000010497	WHSC1	Wolf-Hirschhorn syndrome candidate 1	chr6	+	109784688	109826922
12789714	5.48	44.6318	5.63	49.5221	0.03	0.15	1.11	0.0415	0.0882	NM_001191456; ENSBTAT00000023556	WHAMM	WAS protein homolog associated with actin, golgi membranes and microtubules	chr21	+	23546102	23564310
12872859	5.58	47.8352	7.04	131.599	0.12	0.03	2.75	1.79e-09	2.12e-07	XM_002688400; XM_003582346; ENSBTAT00000066249	WFS1	Wolfram syndrome 1 (wolframin)	chr6	-	104672733	104696495
12771484	3.77	13.6422	4.08	16.9123	0.17	0.06	1.24	0.0029	0.01	NM_001076885; XM_005220573; XM_005220574; XM_010816144; ENSBTAT00000000973; BC123391	WFIKKN2	WAP, follistatin/kazal, immunoglobulin, kunitz and netrin domain containing 2	chr19	-	36536565	36542420
12813823	1.64	3.11666	1.67	3.18215	0.09	0.23	1.02	0.9748	0.9824	NM_001205796; ENSBTAT00000003547	WFIKKN1	WAP, follistatin/kazal, immunoglobulin, kunitz and netrin domain containing 1	chr25	+	540854	543477
12719786	1.73	3.31728	1.89	3.70635	0.11	0.2	1.12	0.3159	0.434	XM_010811735; XM_010811736; XM_010811737; XM_010811738; XM_010811739; XM_010811740; XM_010811741; XM_010811742; XM_010811743; XM_010811745; XM_010824591; XM_010824594; XM_010824596; XM_010824598; XM_010824600; XM_010824602; XM_010824605; XM_010824606; XM_010824607; XM_010824615; ENSBTAT00000001958; ENSBTAT00000055018; ENSBTAT00000056816	WFDC8; LOC104973893; WFDC9	WAP four-disulfide core domain 8; WAP four-disulfide core domain protein 13-like; WAP four-disulfide core domain 9	chr13	-	75137087	75170931
12719577	4.52	22.9433	4.57	23.7524	0.11	0.26	1.04	0.6217	0.7174	XM_002692329; XM_003584804; XM_595218; ENSBTAT00000043285	WFDC5; LOC100850316	WAP four-disulfide core domain 5; WAP four-disulfide core domain protein 5-like	chr13	-	74202932	74205250
12718416	4.72	26.3549	4.91	30.0647	0.03	0.2	1.14	0.4494	0.565	NM_001104966; XM_005214552; XM_005214553; XM_010811379; ENSBTAT00000022259; BC149258	WFDC3	WAP four-disulfide core domain 3	chr13	-	75267861	75284449
12717167	3.12	8.69388	3.08	8.45614	0.11	0.19	-1.03	0.3218	0.44	NM_001076490; ENSBTAT00000018498; ENSBTAT00000066322; BC102201	WFDC2	WAP four-disulfide core domain 2	chr13	+	75077194	75084339
12717286	2.38	5.20537	2.48	5.57897	0.06	0.12	1.06	0.8417	0.888	NM_001077048; XM_010811548; XM_010811549; XM_010811550; XM_010811551; XM_010811552; XR_810701; ENSBTAT00000043527; BC108175	WFDC11	WAP four-disulfide core domain 11	chr13	+	75179364	75189940
12713287	2.37	5.16941	2.51	5.6962	0.04	0.16	1.11	0.0284	0.0652	XM_005192497; XM_005215043; ENSBTAT00000043525	WFDC10A	WAP four-disulfide core domain 10A	chr13	+	75176403	75177566
12750054	3.31	9.91766	3.57	11.8762	0.07	0.16	1.2	0.0136	0.0358	XM_002694744; XM_010814386; XM_010814387; XM_010814388; XM_010814389; XM_010814390; XM_010814391; XM_010823522; XM_010823523; XM_010823524; XM_010823525; XM_010823526; XM_010823527; XM_581642	WFDC1	WAP four-disulfide core domain 1	chr18	+	10556955	10587118
12850449	1.94	3.83706	2.13	4.37717	0.15	0.2	1.15	0.0703	0.1335	XM_002687075; XM_010804613; XM_010804614; XM_010804615; XM_010804616; XM_010827411; XM_010827412; XM_010827413; XM_010827415; XM_598279; ENSBTAT00000050790	WEE2	WEE1 homolog 2 (S. pombe)	chr4	+	105810983	105837062
12733232	6.39	83.8652	6.44	86.8227	0.06	0.16	1.04	0.5051	0.6162	NM_001101205; XM_005216048; XM_005216049; XM_005216050; ENSBTAT00000006114; ENSBTAT00000054711; BC151481; BC151685	WEE1	WEE1 G2 checkpoint kinase	chr15	-	43668564	43680715
12724797	8.96	497.999	8.91	481.036	0.06	0.06	-1.03	0.4191	0.5359	NM_001035091; XM_005215357; ENSBTAT00000013086; ENSBTAT00000047857; BC102447	WDYHV1	WDYHV motif containing 1	chr14	-	18015438	18033296
12779661	6.34	81.0084	6.75	107.635	0.13	0.07	1.32	0.0009	0.0037	XM_002685348; XM_005202507; XM_010802059; XM_010826496; XR_232602; XR_804821; ENSBTAT00000005476; ENSBTAT00000064632; BC150082	WDSUB1; LOC101909166	WD repeat, sterile alpha motif and U-box domain containing 1; uncharacterized LOC101909166	chr2	+	37167345	37235996
12790070	1.55	2.92817	1.61	3.05252	0.14	0.07	1.04	0.4678	0.5825	XM_010817020; XM_010824823; BC113294	WDR93	WD repeat domain 93	chr21	+	21540360	21557692
12707507	5.09	34.0598	4.63	24.761	0.04	0.12	-1.37	0.0001	0.0007	NM_001046465; ENSBTAT00000014007; BC113293	WDR92	WD repeat domain 92	chr11	-	66536903	66565908
12855544	4.83	28.443	4.75	26.9087	0.08	0.08	-1.06	0.177	0.2771	NM_001046483; ENSBTAT00000023798; BC105528	WDR91	WD repeat domain 91	chr4	-	99724861	99750227
12811127	4.06	16.6795	5.16	35.7532	0.12	0.16	2.15	6.82e-07	1.1e-05	XM_010819151; XM_010819152; XM_010819153; XM_010819154; XM_010825744; XR_815314; ENSBTAT00000047843	WDR90	WD repeat domain 90	chr25	+	584660	598953
12696597	4.03	16.3362	3.17	9.00047	0.15	0.24	-1.82	2.72e-05	0.0002	NM_001034658; XM_005212022; XM_005212023; XM_010809500; ENSBTAT00000011607; BC103250	WDR89	WD repeat domain 89	chr10	-	76151136	76198252
12751965	1.42	2.67586	1.47	2.77022	0.14	0.18	1.04	0.5763	0.6794	XM_002695000; XM_596937; ENSBTAT00000045099	WDR88	WD repeat domain 88	chr18	+	43716024	43763149
12852601	3.49	11.2356	3.97	15.6707	0.19	0.22	1.4	0.0037	0.0124	NM_001191339; ENSBTAT00000008180; BC149915	WDR86	WD repeat domain 86	chr4	-	114730382	114755250
12878280	7.59	192.672	7.34	162.017	0.12	0.05	-1.2	0.0159	0.0407	NM_001046010; ENSBTAT00000008194; BC111635	WDR83OS	WD repeat domain 83 opposite strand	chr7	+	13940092	13953200
12888133	5.45	43.7133	5.03	32.6724	0.09	0.02	-1.34	5.94e-05	0.0004	NM_001079650; ENSBTAT00000008196; BC120088	WDR83	WD repeat domain 83	chr7	-	13935136	13939754
12797447	7.51	182.278	7.37	165.421	0.01	0.03	-1.1	0.0314	0.0705	NM_001105459; BC153287	WDR82	WD repeat domain 82	chr22	+	49182445	49201057
12763212	4.78	27.4741	4.58	23.9176	0.1	0.08	-1.14	0.0077	0.0225	XM_005195619; XM_005220153; BC153247	WDR81	WD repeat domain 81	chr19	+	23393586	23402811
12840146	4.64	24.9333	3.76	13.5479	0.06	0.22	-1.84	8.93e-06	8.13e-05	XM_002686332; XM_002703952; ENSBTAT00000007160	WDR78	WD repeat domain 78	chr3	+	78736778	78825740
12838021	4.88	29.446	3.97	15.6707	0.18	0.04	-1.88	1.92e-06	2.43e-05	NM_001015584; ENSBTAT00000018753; BC133485; BT020933	WDR77	WD repeat domain 77	chr3	+	32020914	32030445
12790034	4.6	24.2515	3.93	15.2422	0.12	0.11	-1.59	1.9e-05	0.0002	XM_010817296; XM_010817297; XM_010817298; XM_010817299; XM_010817300; XM_010817301; XM_010824933; XM_010824934; XM_010824935; XM_010824936; XM_010824937; XM_010824938; ENSBTAT00000022879; ENSBTAT00000064513	WDR76	WD repeat domain 76	chr21	+	55990783	56042798
12782027	6.15	71.0124	5.78	54.9482	0.09	0.03	-1.29	6.58e-05	0.0004	NM_001102062; XM_005202201; XR_232807; ENSBTAT00000003908; BC149959	WDR75; LOC100851401	WD repeat domain 75; uncharacterized LOC100851401	chr2	-	6875264	6916093
12833118	5.51	45.5696	5.52	45.8866	0.1	0.11	1.01	0.4763	0.59	NM_001014854; XM_005226884; XM_005226885; XM_005226886; XM_005226887; XM_010820998; XM_010820999; ENSBTAT00000012489; BC114802; BT025345; BT029805	WDR74	WD repeat domain 74	chr29	-	41838794	41846745
12793930	5.31	39.6706	5.02	32.4467	0.05	0.21	-1.22	0.076	0.1418	XM_005221845; XM_010816983; ENSBTAT00000001824; ENSBTAT00000047334	WDR73	WD repeat domain 73	chr21	-	22735036	22740454
12690012	2.07	4.19887	1.87	3.65533	0.09	0.05	-1.15	0.0312	0.0702	XM_002690898; XM_010809322; XM_604251; ENSBTAT00000061231	WDR72	WD repeat domain 72	chr10	+	56678901	56880642
12788246	5.91	60.1295	5.21	37.014	0.05	0.05	-1.62	4.36e-07	7.97e-06	NM_001076238; XM_002706709; XM_010800071; ENSBTAT00000046986; BC109667	WDR70; LOC100335343	WD repeat domain 70; WD repeat-containing protein 70-like	chr20	-	36707138	36993695
12808295	7.17	144.007	6.96	124.5	0.15	0.06	-1.16	0.0273	0.0632	NM_001206098; XM_005224234; XM_010818910; XM_010818911; ENSBTAT00000005230	WDR7	WD repeat domain 7	chr24	+	56467340	56817504
12747639	2.8	6.9644	2.88	7.3615	0.12	0.13	1.06	0.7328	0.8045	XM_010814029; XM_010823382; ENSBTAT00000005477	WDR66	WD repeat domain 66	chr17	-	55594651	55669832
12741428	1.93	3.81055	1.94	3.83706	0.1	0.25	1.01	0.7916	0.8492	NM_001205438; ENSBTAT00000034164; ENSBTAT00000064543; ENSBTAT00000066221	WDR64	WD repeat domain 64	chr16	-	35800136	35935901
12845185	1.62	3.07375	1.68	3.20428	0.19	0.11	1.04	0.7267	0.8	NM_001099013; XM_005204386; XM_010803380; ENSBTAT00000018309; ENSBTAT00000022063; BC142486	WDR63	WD repeat domain 63	chr3	-	59173869	59233689
12752612	4.36	20.5348	3.43	10.7779	0.12	0.21	-1.91	6.7e-06	6.43e-05	XM_002694947; XM_010814876; XM_010826989; XR_812798; ENSBTAT00000019966	WDR62	WD repeat domain 62	chr18	+	46906321	46954895
12792402	6.34	81.0084	6.22	74.5429	0.03	0.04	-1.09	0.0506	0.1031	NM_001038097; XM_005221931; ENSBTAT00000021203; BC109495	WDR61	WD repeat domain 61	chr21	-	31196237	31215312
12852222	3.71	13.0864	3.59	12.042	0.24	0.14	-1.08	0.9323	0.953	XM_010804721; XM_010827517; BT025416	WDR60	WD repeat domain 60	chr4	+	120326813	120386650
12799493	5.95	61.8199	5.66	50.5626	0.08	0.12	-1.22	0.0033	0.0111	NM_001105623; XM_010817739; ENSBTAT00000025167; BC153250	WDR6	WD repeat domain 6	chr22	-	51547599	51555978
12758099	4.53	23.1029	4.71	26.1729	0.09	0.09	1.13	0.1251	0.2112	NM_001101130; XM_005218355; XM_005218356; ENSBTAT00000022452; BC151595	WDR59	WD repeat domain 59	chr18	-	2290826	2371007
12878264	8.13	280.139	7.75	215.269	0.03	0.07	-1.3	0.0003	0.0013	NM_001014873; ENSBTAT00000020021; BC102226; BT029846	WDR55	WD repeat domain 55	chr7	+	53478710	53483614
12705349	5.27	38.5859	5.58	47.8352	0.07	0.07	1.24	0.0002	0.001	NM_001046086; XM_005212434; XM_005212436; XM_005212437; XM_010809819; XM_010809820; ENSBTAT00000000617; BC112552	WDR54	WD repeat domain 54	chr11	-	10186101	10189962
12684914	3.92	15.1369	3.99	15.8895	0.12	0.1	1.05	0.3871	0.5051	NM_001075772; BC109979	WDR53	WD repeat domain 53	chr1	-	71697097	71709973
12697921	5.88	58.892	5.32	39.9466	0.11	0.05	-1.47	1.7e-05	0.0001	ENSBTAT00000066090	WDR5	WD repeat domain 5	chr11	+	104926171	104939809
12797242	7.11	138.141	7.04	131.599	0.06	0.09	-1.05	0.3483	0.4675	NM_001076524; XM_002707065; XM_010825045; ENSBTAT00000004876; BC108126	WDR48; LOC100336031; TTC21A	WD repeat domain 48; WD repeat-containing protein 48-like; tetratricopeptide repeat domain 21A	chr22	+	12416919	12469483
12837980	6.17	72.0037	6.32	79.8932	0.07	0.14	1.11	0.163	0.2602	XM_010803263; XM_010803264; XM_010803266; XM_010803267; XM_010803268; XM_010803269; XM_010803270; XM_010826896; XM_010826897; XM_010826898; XM_010826899; XM_010826900; XM_010826901; XM_010826902; ENSBTAT00000027170; ENSBTAT00000063833; ENSBTAT00000065823	WDR47	WD repeat domain 47	chr3	+	34446314	34507423
12805227	5.53	46.2057	5.59	48.1679	0.03	0.08	1.04	0.2829	0.3981	NM_001015564; ENSBTAT00000022381; BC134554; BT020687	WDR46	WD repeat domain 46	chr23	-	7396119	7405455
12761926	7.71	209.383	8.6	388.023	0.06	0.1	1.86	2.95e-07	6.04e-06	NM_001075247; ENSBTAT00000004811; BC119890	WDR45B	WD repeat domain 45B	chr19	+	50611870	50635834
12909745	6.28	77.7085	6.61	97.6806	0.1	0.08	1.26	0.0012	0.0048	NM_001076151; XM_005228157; XR_816965; ENSBTAT00000003319; BC122648	WDR45	WD repeat domain 45	chrX	-	92234970	92240178
12903024	6.26	76.6386	6.65	100.427	0.07	0.13	1.31	0.0006	0.0028	NM_174774; ENSBTAT00000024883; AF117897; BC142308	WDR44	WD repeat domain 44	chrX	+	2410038	2502986
12707367	6.6	97.0059	6.78	109.896	0.08	0.13	1.14	0.0614	0.1202	NM_001205598; ENSBTAT00000024220	WDR43	WD repeat domain 43	chr11	-	70851857	70890950
12694860	6.86	116.162	6.99	127.116	0.04	0.12	1.09	0.2233	0.3322	NM_001075690; XM_010808810; XM_010808811; ENSBTAT00000026917; BC120444	WDR41	WD repeat domain 41	chr10	-	8528498	8575920
12684060	4.4	21.1121	4.29	19.5622	0.05	0.17	-1.08	0.2724	0.3866	NM_001100320; XM_005202010; XM_010801649; ENSBTAT00000028643; BT030696	WDR4	WD repeat domain 4	chr1	-	144656767	144676874
12703300	3.91	15.0324	4.16	17.8766	0.18	0.08	1.19	0.0083	0.0239	NM_001163946; XM_010810358; XM_010810359; ENSBTAT00000053781; BC149694	WDR38	WD repeat domain 38	chr11	+	95846030	95850596
12720191	6.53	92.4115	6.33	80.4489	0.08	0.04	-1.15	0.0085	0.0245	NM_001205968; XM_005214459; XM_005214460; XM_005214461; XM_005214462; XM_005214463; XM_010811335; ENSBTAT00000000906	WDR37	WD repeat domain 37	chr13	-	46646842	46679926
12694690	6.47	88.647	6.37	82.7106	0.08	0.06	-1.07	0.0425	0.0898	XM_002691068; XM_010798107; XM_010809626; XM_592093; ENSBTAT00000007218	WDR36	WD repeat domain 36	chr10	-	87645611	87686651
12698277	5.14	35.261	3.98	15.7797	0.06	0.19	-2.24	5.23e-07	9.09e-06	XM_010808990; XM_010810315	WDR35	WD repeat domain 35	chr11	+	78912340	78962421
12706656	6.27	77.1717	5.72	52.7098	0.02	0.18	-1.46	3.48e-05	0.0002	NM_001206205; XM_010810434; XM_010810435; ENSBTAT00000020398	WDR34	WD repeat domain 34	chr11	-	99179458	99198829
12779023	6.63	99.0442	5.82	56.493	0.05	0.1	-1.75	5.69e-07	9.69e-06	NM_001206078; XM_005202212; XM_005202213; XM_005202214; XM_005202215; XM_005202216; XM_010801798; ENSBTAT00000007859; BC123678	WDR33	WD repeat domain 33	chr2	+	4608387	4717754
12894353	4.39	20.9663	4.21	18.507	0.22	0.14	-1.14	0.0242	0.0572	XM_005199294; XM_005199296; XM_005210566; XM_005210568; XM_010798807; XM_010798808; XM_010798809; XM_010798810; XM_010798811; XM_010798812; XM_010808287; XM_010808288; XM_010808289; XM_010808290; XM_010808291; XM_010808292; ENSBTAT00000007735	WDR31	WD repeat domain 31	chr8	-	104273194	104287244
12844800	6.53	92.4115	6.29	78.249	0.08	0.04	-1.19	0.0015	0.0057	NM_001192388; XM_005204028; XM_005204029; ENSBTAT00000026561	WDR3	WD repeat domain 3	chr3	-	25361278	25395822
12901633	3.18	9.06307	3.39	10.4831	0.12	0.11	1.15	0.0367	0.0798	XM_010799079; XM_010799080; XM_010799081; XM_010799082; XM_010799083; XM_010799084; XM_010799085; XM_010799086; XM_010799087; XM_010799088; XM_010799089; XM_010799090; XM_010799091; XM_010799092; XM_010799093; XM_010799094; XM_010799096; XM_010799097; XM_010799098; XM_010799099; XM_010799100; XM_010799101; XM_010808775; XM_010808776; XM_010808777; XM_010808778; XM_010808779; XM_010808780; XM_0108…	WDR27	WD repeat domain 27	chr9	-	104993579	105066196
12741367	8.69	413.001	8.91	481.036	0.07	0.02	1.17	0.002	0.0073	NM_001077059; XM_005216853; XM_005216854; ENSBTAT00000034200; BC109897	WDR26	WD repeat domain 26	chr16	-	28258332	28291746
12790450	4.45	21.8566	4.43	21.5557	0.14	0.19	-1.02	0.2134	0.3203	NM_001206428; XM_005222205; ENSBTAT00000009513; BC149548	WDR25	WD repeat domain 25	chr21	+	66916263	67066001
12815931	5.68	51.2685	5.53	46.2057	0.09	0.11	-1.11	0.1358	0.2258	NM_001045973; XM_005224406; ENSBTAT00000025300; BC114046	WDR24	WD repeat domain 24	chr25	-	562576	567722
12790112	7.25	152.219	6.91	120.259	0.09	0.07	-1.26	0.0008	0.0033	NM_001191156; ENSBTAT00000009220	WDR20	WD repeat domain 20	chr21	+	68639658	68696042
12871651	7.76	216.767	6.91	120.259	0.08	0.07	-1.8	1.38e-07	3.48e-06	NM_001206027; XR_807313; ENSBTAT00000019294	WDR19	WD repeat domain 19	chr6	+	59993641	60072260
12880444	7.61	195.361	7.22	149.086	0.08	0.08	-1.32	0.0003	0.0014	NM_001034588; ENSBTAT00000003156; BC102946	WDR18	WD repeat domain 18	chr7	+	45121040	45126445
12824586	1.97	3.91768	2.01	4.02782	0.09	0.18	1.03	0.8057	0.8604	XM_002698642; XM_002698643; XM_005225948; XM_005225950; XM_005225953; XM_010820240; XM_010820241; XM_010826053; ENSBTAT00000018791	WDR17	WD repeat domain 17	chr27	+	6618845	6673112
12904502	6.16	71.5064	6.87	116.97	0.1	0.07	1.64	1.64e-06	2.17e-05	NM_001075850; XM_005228134; XM_005228135; XM_005228136; XM_005228137; XM_005228138; XM_005228139; XM_005228140; XM_010821909; ENSBTAT00000024047; BC116081; BC123894	WDR13	WD repeat domain 13	chrX	+	91784376	91791384
12782511	6.29	78.249	5.84	57.2816	0.06	0.01	-1.37	2.83e-05	0.0002	NM_001075907; ENSBTAT00000020499; BC120386; BC142121; BT029892	WDR12	WD repeat domain 12	chr2	-	91621731	91645548
12820086	6.03	65.3448	5.58	47.8352	0.07	0.13	-1.36	0.0002	0.001	NM_001101122; XM_005225811; XM_010820107; XM_010820108; ENSBTAT00000028704; BC148072	WDR11	WD repeat domain 11	chr26	+	41212406	41271589
12874983	9.63	792.353	10.03	1045.52	0.04	0.03	1.32	3.33e-05	0.0002	NM_001046346; ENSBTAT00000018092; BC105341	WDR1	WD repeat domain 1	chr6	-	110136879	110178474
12706474	2.37	5.16941	2.24	4.72397	0.32	0.09	-1.1	0.074	0.1388	NM_001206786; XM_005212781; XM_005212782; XM_005212783; XM_010810061; XM_010810062; XM_010810063; ENSBTAT00000006794	WDPCP	WD repeat containing planar cell polarity effector	chr11	-	61495911	61969973
12696877	4.98	31.5594	4.01	16.1113	0.13	0.18	-1.95	2.24e-06	2.73e-05	NM_001192766; XM_005211844; ENSBTAT00000025453	WDHD1	WD repeat and HMG-box DNA binding protein 1	chr10	-	67681787	67735314
12826506	3.39	10.4831	3.42	10.7034	0.03	0.03	1.02	0.829	0.8792	NM_001205945; XM_005226581; XM_010820712; XM_010820713; ENSBTAT00000031292	WDFY4	WDFY family member 4	chr28	+	43426276	43657766
12875244	6.51	91.1392	6.36	82.1393	0.06	0.12	-1.11	0.2161	0.3236	XM_002707826; XM_005198669; XM_005200274; XM_005200275; XM_010797978; XM_010797979; XM_010797980; XM_010797981; XM_010797982; XM_010797983; ENSBTAT00000017949; ENSBTAT00000061443	WDFY3; LOC101909146	WD repeat and FYVE domain containing 3; WD repeat and FYVE domain-containing protein 3-like	chr6	-	101289572	101484302
12709794	6.09	68.1197	5.64	49.8665	0.03	0.11	-1.37	8.76e-05	0.0005	NM_001075842; XM_005213633; XM_010810713; ENSBTAT00000050735; BC116091	WDFY2	WD repeat and FYVE domain containing 2	chr12	+	21083061	21268128
12784195	8.13	280.139	8.66	404.501	0.13	0.02	1.44	4.15e-05	0.0003	NM_001046542; ENSBTAT00000022552; BC112463	WDFY1	WD repeat and FYVE domain containing 1	chr2	-	112793508	112845293
12862723	2.2	4.59479	2.3	4.92458	0.3	0.31	1.08	0.8508	0.8945	NM_001281912; JN234377	WC-7	WC1 isolate CH149	chr5	+	102467491	102524414
12868825	2.62	6.1475	2.34	5.06303	0.11	0.3	-1.21	0.0934	0.1671	XM_010805600; XM_010827557; FJ031195; NM_176651; FJ031191; FJ031193; HQ687669; JN998897	WC1-2; WC1; CD163L1	WC1-2 protein; BoWC1.1; CD163 molecule-like 1	chr5	-	103375408	103439095
12858662	1.38	2.60268	1.49	2.80889	0.37	0.14	1.08	0.7844	0.8438	NM_001281917; XM_003586131; DQ153077; JN234378; JQ240276	WC1-12; WC1-10	WC1 isolate DV10; WC1 isolate CH120	chr5	+	102671253	102729725
12863791	1.67	3.18215	1.64	3.11666	0.08	0.09	-1.02	0.7103	0.7876	XM_010805564; XM_010805565; XM_010827927; XM_010827928; XM_010827933; JQ900628	WC1-10; LOC100335470; LOC786762	WC1 isolate CH120; antigen WC1.1-like	chr5	-	102968812	103094826
12868846	2.24	4.72397	2.29	4.89056	0.18	0.3	1.04	0.7587	0.8242	XM_010827559; FJ031202; FJ031203; FJ031204; FJ031205; FJ031206; FJ031207; NM_001190424; XM_010827558; XR_823587; XR_823588; FJ031208; JN998896	WC1; WC1.3; LOC100336041; WC1-8	WC1 isolate DV9; WC1.3 molecule; antigen WC1.1; WC1-8 protein	chr5	-	103132709	103207769
12865951	2.82	7.06162	2.69	6.45313	0.2	0.21	-1.1	0.2115	0.318	NM_001190424; DQ154041; FJ031208	WC1.3	WC1.3 molecule	chr5	-	103106757	103119773
12818306	4.22	18.6357	4.4	21.1121	0.12	0.09	1.13	0.0103	0.0285	XM_005225212; ENSBTAT00000019713	WBSCR28	Williams-Beuren syndrome chromosome region 28	chr25	-	33956424	33958067
12812144	3.52	11.4716	3.94	15.3482	0.08	0.16	1.34	0.0006	0.0028	XM_003584049; XM_003587837	WBSCR27	Williams Beuren syndrome chromosome region 27	chr25	+	33982924	33987225
12816646	10.65	1606.83	10.5	1448.15	0.1	0.03	-1.11	0.0372	0.0808	NM_001034457; ENSBTAT00000022697; BC109889; BT021557	WBSCR22	Williams Beuren syndrome chromosome region 22	chr25	-	34072619	34083970
12815594	1.87	3.65533	2.31	4.95883	0.14	0.26	1.35	0.0453	0.0943	NM_001192067; ENSBTAT00000029707	WBSCR17	Williams-Beuren syndrome chromosome region 17	chr25	-	29391800	29824281
12816560	4.93	30.4844	4.51	22.7848	0.12	0.16	-1.33	0.0109	0.03	NM_001192346; ENSBTAT00000015608	WBSCR16	Williams-Beuren syndrome chromosome region 16	chr25	-	33178161	33201942
12904828	4.6	24.2515	5.04	32.8996	0.07	0.17	1.36	0.0015	0.0056	NM_001205995; XM_010821704; XM_010821705; ENSBTAT00000063590	WBP5	WW domain binding protein 5	chrX	+	57245049	57246765
12709207	7.39	167.73	7.43	172.446	0.13	0.12	1.02	0.8692	0.9084	NM_001075251; XM_005213571; ENSBTAT00000022129; BC118233	WBP4	WW domain binding protein 4	chr12	+	11306594	11329120
12860283	3.18	9.06307	3.61	12.2101	0.15	0.18	1.35	0.0057	0.0175	NM_001082441; ENSBTAT00000017533; AF322215	WBP2NL	WBP2 N-terminal like	chr5	+	113511511	113541200
12762037	8.75	430.539	9.15	568.1	0.11	0.04	1.32	8.31e-05	0.0005	NM_001192132; XM_005221169; ENSBTAT00000011385	WBP2	WW domain binding protein 2	chr19	+	56394188	56401684
12821085	6.47	88.647	6.52	91.7731	0.05	0.11	1.04	0.3056	0.4227	XM_001251287; XM_002698456; XM_005197099; XM_005225690; XM_591217	WBP1L; LOC540056	WW domain binding protein 1-like	chr26	+	23617847	23686212
12861127	8.07	268.727	8.35	326.288	0.06	0.08	1.22	0.0017	0.0063	NM_001206405; XM_005206983; XM_005206984; XM_005206985; ENSBTAT00000019637	WBP11	WW domain binding protein 11	chr5	+	95534773	95550784
12704936	7.58	191.341	7.15	142.025	0.08	0.11	-1.35	5.25e-05	0.0003	NM_001034346; XM_005212431; ENSBTAT00000033187; BC103245	WBP1	WW domain binding protein 1	chr11	-	10152278	10154669
12853070	8.81	448.822	9.21	592.224	0.11	0.04	1.32	0.0001	0.0007	NM_174219; XM_010804401; ENSBTAT00000006094; BC151607; D67066	WASL	Wiskott-Aldrich syndrome-like	chr4	-	88777979	88856596
12867080	5.44	43.4113	5.55	46.8507	0.12	0.11	1.08	0.1082	0.1881	NM_001105406; ENSBTAT00000015790; BC153261	WASH1	WAS protein family homolog 1	chr5	-	107498775	107514651
12712647	4.39	20.9663	4.39	20.9663	0.12	0.26	1	0.7964	0.853	NM_001193013; XM_005213793; XM_005213794; XM_005213798; ENSBTAT00000019468	WASF3	WAS protein family, member 3	chr12	-	33155884	33186087
12775273	9.12	556.408	9.02	519.147	0.1	0.03	-1.07	0.1742	0.2738	NM_001081511; XM_005203087; XM_010802527; XM_010802528; XM_010802529; ENSBTAT00000024447; BC133284	WASF2	WAS protein family, member 2	chr2	+	126399312	126469342
12897800	5.87	58.4852	7.29	156.498	0.06	0.12	2.67	6.78e-09	4.82e-07	NM_001034017; XM_005210795; XM_005210796; XM_005210797; XM_005210798; XM_005210799; ENSBTAT00000022116; BC122612	WASF1	WAS protein family, member 1	chr9	+	40520685	40591232
12902619	1.89	3.70635	1.95	3.86375	0.2	0.09	1.04	0.2615	0.3746	XM_010821954	WAS	Wiskott-Aldrich syndrome	chrX	+	91837220	91849076
12906652	2.92	7.56846	3.16	8.9383	0.06	0.21	1.18	0.0244	0.0577	XM_003588177	WAS	Wiskott-Aldrich syndrome	chrX	-	91853185	91856092
12839837	6.44	86.8227	7.04	131.599	0.01	0.04	1.51	9.4e-07	1.4e-05	NM_001034582; ENSBTAT00000006675; BC102487	WARS2	tryptophanyl tRNA synthetase 2, mitochondrial	chr3	+	24105659	24200041
12791646	8.66	404.501	8.21	296.112	0.22	0.05	-1.37	0.002	0.0072	NM_174218; XM_010800111; ENSBTAT00000006139; BC102806; X52113	WARS; LOC790042	tryptophanyl-tRNA synthetase; tryptophan--tRNA ligase, cytoplasmic-like	chr21	-	66888847	66911304
12828515	7.12	139.102	6.89	118.603	0.11	0.05	-1.18	0.0081	0.0234	XM_001789058; XM_002698897; XM_005193121; XM_005193122; XM_005226523; XM_005226524; ENSBTAT00000016211	WAPAL	wings apart-like homolog (Drosophila)	chr28	-	41492640	41568266
12720261	9.31	634.73	9.68	820.296	0.03	0.05	1.3	4.55e-05	0.0003	XM_002692128; XM_005194313; XM_010822451; ENSBTAT00000024313	WAC	WW domain containing adaptor with coiled-coil	chr13	-	36372384	36448897
12856735	4.29	19.5622	4.4	21.1121	0.04	0.16	1.08	0.2123	0.3189	NM_001205308; ENSBTAT00000016273	VWF	von Willebrand factor	chr5	+	104601480	104727430
12835241	3.72	13.1775	3.91	15.0324	0.16	0.09	1.14	0.0434	0.0913	NM_001191209; XM_005226957; XM_005226958; XM_010821029; XM_010821030; XM_010821031; ENSBTAT00000028738	VWCE	von Willebrand factor C and EGF domains	chr29	-	40475130	40505451
12779635	2.19	4.56305	2.44	5.42642	0.14	0.22	1.19	0.0714	0.1351	NM_001191159; XM_005202791; ENSBTAT00000024690	VWC2L	von Willebrand factor C domain containing protein 2-like	chr2	+	102927402	103134122
12856167	3.93	15.2422	4.38	20.8215	0.1	0.16	1.37	0.0008	0.0034	XM_003585936; XM_005205116; XM_010799409; XM_010803968; XM_010803969; ENSBTAT00000061274	VWC2	von Willebrand factor C domain containing 2	chr4	-	5908453	6036680
12696144	6.75	107.635	6.53	92.4115	0.05	0.06	-1.17	0.0017	0.0063	NM_001015652; XM_005211345; ENSBTAT00000020164; BC112684	VWA9	von Willebrand factor A domain containing 9	chr10	-	12414148	12448221
12712079	6.82	112.986	6.45	87.4266	0.06	0.08	-1.3	0.0002	0.001	XM_002691823; XM_010820003	VWA8	von Willebrand factor A domain containing 8	chr12	-	11705442	12101713
12804938	3.4	10.5561	3.72	13.1775	0.13	0.22	1.25	0.0043	0.014	NM_001075206; ENSBTAT00000035767; BT026224	VWA7	von Willebrand factor A domain containing 7	chr23	-	27355793	27364969
12683931	3.68	12.8171	3.84	14.3204	0.24	0.13	1.11	0.0302	0.0686	XM_010801323; XM_010801324; XM_010801325; XM_010801326; XM_010822786; XM_010822803; XM_010822811; XM_010822817; ENSBTAT00000052221	VWA5B2	von Willebrand factor A domain containing 5B2	chr1	-	83546026	83557613
12831015	9.32	639.145	9.09	544.958	0.14	0.03	-1.17	0.0114	0.0311	XM_002699100; XM_600048; BT026304	VWA5A	von Willebrand factor A domain containing 5A	chr29	+	27194434	27222075
12701849	1.86	3.63008	2.01	4.02782	0.13	0.09	1.11	0.3836	0.5019	XM_010809786; XM_010809787; XM_010809788; XM_010809789; XM_010809790; XM_010809791; XM_010809792; XM_010814132; XM_010814136; XM_010814140; XM_010814145; XM_010814148; XM_010814153; XM_010814155; ENSBTAT00000025796; ENSBTAT00000048703; BC111338	VWA3B	von Willebrand factor A domain containing 3B	chr11	+	3366420	3528792
12813078	2.18	4.53154	2.44	5.42642	0.06	0.11	1.2	0.0095	0.0267	XM_010819355; XM_010819356; XM_010819357; XM_010819358; XM_010819359; XM_010825780; XM_010825781; XM_010825782; XM_010825783; XM_010825784; ENSBTAT00000021610	VWA3A; LOC100847375	von Willebrand factor A domain containing 3A; putative short-chain dehydrogenase/reductase family 42E member 2	chr25	+	19992430	20076666
12820268	2.79	6.9163	2.99	7.94474	0.18	0.29	1.14	0.3984	0.5162	XM_010820061; XM_010820062; XM_010820063; XM_010820064; XM_010820065; XM_010820066; XM_010820067; XM_010820068; XM_010825974; XM_010825975; XM_010825976; XM_010825977; XM_010825978; XM_010825979; XM_010825980; ENSBTAT00000009011	VWA2	von Willebrand factor A domain containing 2	chr26	+	35006215	35047841
12738876	6.08	67.6492	6.93	121.938	0.2	0.14	1.8	2.25e-05	0.0002	NM_001103230; ENSBTAT00000028372; BC148033	VWA1	von Willebrand factor A domain containing 1	chr16	-	52360275	52365505
12768543	2.42	5.35171	2.52	5.73582	0.06	0.15	1.07	0.1301	0.218	NM_001035050; ENSBTAT00000021497; BC103132	VTN	vitronectin	chr19	-	20413683	20416614
12697510	6.73	106.153	6.66	101.125	0.07	0.06	-1.05	0.3433	0.4622	NM_001079647; ENSBTAT00000002532; BC112511	VTI1B	vesicle transport through interaction with t-SNAREs 1B	chr10	-	80113760	80131964
12821042	5.79	55.3304	6.11	69.0706	0.14	0.1	1.25	0.013	0.0346	NM_001079792; XM_005225757; XM_005225758; XM_005225759; XM_005225761; XM_010820050; XM_010820051; XR_815724; ENSBTAT00000008830; BC126647	VTI1A	vesicle transport through interaction with t-SNAREs 1A	chr26	+	33254110	33335589
12840753	2.22	4.65893	2.05	4.14106	0.17	0.11	-1.13	0.2954	0.4117	XM_002686121; XM_010803132; XM_010803133; XM_010803134; XM_010826862; XM_010826863; XM_010826864; XM_590312; ENSBTAT00000019233	VTCN1	V-set domain containing T cell activation inhibitor 1	chr3	+	26143117	26185881
12896904	8.05	265.028	8.66	404.501	0.08	0.06	1.53	2.07e-06	2.55e-05	NM_001038045; XM_005210996; XM_005210997; ENSBTAT00000007693; BC109746	VTA1	vesicle (multivesicular body) trafficking 1	chr9	+	80663640	80734347
12690184	3.69	12.9063	3.86	14.5203	0.09	0.14	1.12	0.3536	0.4729	NM_001193250; XM_010809475; XM_010809476; ENSBTAT00000019481	VSX2	visual system homeobox 2	chr10	+	85992307	86011537
12718149	3.48	11.1579	3.56	11.7942	0.11	0.04	1.05	0.1044	0.1828	NM_174767; ENSBTAT00000004329; AF251032; BC133552	VSX1	visual system homeobox 1	chr13	-	43101947	43110540
12829147	3.96	15.5625	4.14	17.6305	0.05	0.2	1.14	0.0589	0.1162	NM_001206964; XM_005226642; XM_010820774; ENSBTAT00000003564	VSTM5	V-set and transmembrane domain containing 5	chr29	+	974032	979365
12827482	4.39	20.9663	4.36	20.5348	0.12	0.04	-1.02	0.565	0.6696	XM_002698947; XM_010802063; ENSBTAT00000008254	VSTM4	V-set and transmembrane domain containing 4	chr28	-	43676552	43762310
12715928	4.11	17.2677	4.39	20.9663	0.13	0.05	1.21	0.0177	0.0444	NM_001077976; ENSBTAT00000006235; BC105267	VSTM2L	V-set and transmembrane domain containing 2 like	chr13	+	67460324	67498859
12754940	2.66	6.32033	2.89	7.4127	0.19	0.26	1.17	0.1188	0.2028	XM_001256724; XM_002694719; XM_010814339; XM_010823503; ENSBTAT00000024285; ENSBTAT00000063809	VSTM2B	V-set and transmembrane domain containing 2B	chr18	+	1339478	1367608
12856148	3.43	10.7779	3.83	14.2215	0.15	0.34	1.32	0.0698	0.1328	NM_001083528; XM_005205087; XM_005205088; XM_005205089; XM_005205090; XM_010803958; ENSBTAT00000004727	VSTM2A	V-set and transmembrane domain containing 2A	chr4	-	407814	432247
12759614	2.48	5.57897	2.66	6.32033	0.09	0.1	1.13	0.0769	0.1431	NM_001101274; XM_005219713; XM_005219714; XM_005219715; XM_010815495; XM_010815496; ENSBTAT00000003362; ENSBTAT00000065290; BC149691	VSTM1	V-set and transmembrane domain containing 1	chr18	-	62145370	62165477
12703997	2.67	6.36429	2.79	6.9163	0.16	0.16	1.08	0.1771	0.2772	NM_174490; ENSBTAT00000022814; BC103271	VSNL1	visinin-like 1	chr11	-	81086719	81209374
12838847	3.14	8.81524	3.33	10.0561	0.21	0.25	1.14	0.2362	0.3466	NM_001205873; XM_010802760; XR_805261; ENSBTAT00000014115	VSIG8	V-set and immunoglobulin domain containing 8	chr3	+	9942952	9950485
12905661	1.77	3.41054	1.75	3.36359	0.13	0.05	-1.01	0.6225	0.7181	NM_001046529; XM_005228262; XM_010822039; ENSBTAT00000020939; BC112495	VSIG4	V-set and immunoglobulin domain containing 4	chrX	+	99894566	99933656
12835002	2.25	4.75683	2.31	4.95883	0.14	0.13	1.05	0.5762	0.6794	NM_001193134; XM_010820913; ENSBTAT00000030293	VSIG2	V-set and immunoglobulin domain containing 2	chr29	-	28595576	28600773
12759936	4.19	18.2522	4.32	19.9733	0.04	0.21	1.09	0.0457	0.095	XM_010815293; XM_010823869; ENSBTAT00000027247	VSIG10L	V-set and immunoglobulin domain containing 10 like	chr18	-	57780740	57792933
12743060	4.37	20.6776	4.43	21.5557	0.1	0.08	1.04	0.8221	0.8735	XM_002694505; XM_005195058; XM_010814043; XM_010814044; XM_010823400; XM_010823401; XM_010823406	VSIG10; LOC104968670	V-set and immunoglobulin domain containing 10; V-set and immunoglobulin domain-containing protein 10-like	chr17	+	59371541	59411035
12903395	2.48	5.57897	2.48	5.57897	0.2	0.17	-1	0.4354	0.5513	NM_001045930; ENSBTAT00000010335; BC114057	VSIG1	V-set and immunoglobulin domain containing 1	chrX	+	60925306	60958778
12690190	2.5	5.65685	2.99	7.94474	0.21	0.3	1.4	0.0088	0.025	NM_001206630; XM_010809477; ENSBTAT00000007588	VRTN	vertebrae development associated	chr10	+	86073366	86075468
12757791	5.15	35.5062	4.98	31.5594	0.14	0.05	-1.12	0.0084	0.0241	NM_001046251; XM_005219279; XM_005219280; XM_005219281; XM_010815049; XM_010815051; ENSBTAT00000007054; BC110135	VRK3	vaccinia related kinase 3	chr18	-	56748766	56784317
12700802	5.5	45.2548	5.47	44.3235	0.14	0.08	-1.02	0.5659	0.6704	NM_001075851; XM_005212622; XM_005212624; XM_005212625; ENSBTAT00000047969; BC116114	VRK2	vaccinia related kinase 2	chr11	+	40548044	40656441
12791266	6.13	70.0348	5.33	40.2244	0.19	0.25	-1.74	0.0002	0.0009	NM_001038224; XR_231677; ENSBTAT00000018916; BC108107	VRK1; LOC100851238	vaccinia related kinase 1; uncharacterized LOC100851238	chr21	+	63263760	63343902
12757322	3.85	14.42	3.92	15.1369	0.12	0.11	1.05	0.6194	0.7155	XM_002694767; XM_592406; XR_226210; XR_238300; XR_812625; XR_812626; XR_822539; XR_822540; ENSBTAT00000028205	VPS9D1	VPS9 domain containing 1	chr18	-	14624980	14634572
12686874	6.66	101.125	6.66	101.125	0.1	0.02	1	0.8267	0.8772	XM_001251842; XM_002684849; XM_003581719; XM_003585662; XM_005192219; XM_005201567; XM_010801279; XM_010822696; ENSBTAT00000061266	VPS8	vacuolar protein sorting 8 homolog (S. cerevisiae)	chr1	-	82705704	82987709
12840065	6.22	74.5429	6.66	101.125	0.03	0.07	1.36	1.64e-05	0.0001	NM_001015658; ENSBTAT00000024063; BC109639; BT020964	VPS72	vacuolar protein sorting 72 homolog (S. cerevisiae)	chr3	+	19666793	19678632
12708524	6.66	101.125	5.93	60.9688	0.11	0.14	-1.65	5.02e-06	5.09e-05	NM_001105460; XM_005212810; XM_005212812; XM_010810085; XR_809755; ENSBTAT00000000123; BC134641	VPS54	vacuolar protein sorting 54 homolog (S. cerevisiae)	chr11	-	62301308	62377281
12762941	6.77	109.137	6.42	85.6274	0.1	0.06	-1.27	0.0006	0.0027	NM_001193168; XM_010815827; ENSBTAT00000024133	VPS53	vacuolar protein sorting 53 homolog (S. cerevisiae)	chr19	+	22694706	22819809
12805333	6.97	125.366	6.35	81.5719	0.13	0.07	-1.54	1.21e-05	0.0001	NM_001193060; XM_005223232; XM_005223235; ENSBTAT00000003427; BC148923	VPS52	vacuolar protein sorting 52 homolog (S. cerevisiae)	chr23	-	7370938	7388536
12831157	6.24	75.5835	6.23	75.0614	0.09	0.11	-1.01	0.5997	0.6987	NM_001102093; BC149640	VPS51	vacuolar protein sorting 51 homolog (S. cerevisiae)	chr29	+	43968660	43981535
12810454	6.84	114.563	6.37	82.7106	0.07	0.07	-1.38	3.62e-05	0.0003	NM_001076156; XM_010818916; ENSBTAT00000013862; BC119836	VPS4B	vacuolar protein sorting 4 homolog B (S. cerevisiae)	chr24	-	62175122	62204856
12754100	7.14	141.044	6.97	125.366	0.08	0.09	-1.12	0.0316	0.071	NM_001046615; XM_005218732; XM_005218733; XM_005218734; XM_010814566; XM_010814567; XR_238280; XR_238281; XR_812606; XR_812607; ENSBTAT00000045547; ENSBTAT00000065503; BC113224	VPS4A	vacuolar protein sorting 4 homolog A (S. cerevisiae)	chr18	+	36584633	36595361
12847180	6.05	66.257	5.14	35.261	0.13	0.03	-1.88	3.32e-07	6.54e-06	NM_001083501; ENSBTAT00000027499; BC123422	VPS45	vacuolar protein sorting 45 homolog (S. cerevisiae)	chr3	-	20534015	20600696
12850767	8.2	294.067	8.41	340.144	0.04	0.02	1.15	0.0029	0.01	NM_001083453; ENSBTAT00000009615; BC133481	VPS41	vacuolar protein sorting 41 homolog (S. cerevisiae)	chr4	+	82705582	82896816
12695241	7.01	128.89	7.09	136.239	0.08	0.08	1.06	0.1971	0.3014	NM_001206244; XM_010809174; ENSBTAT00000006949	VPS39	vacuolar protein sorting 39 homolog (S. cerevisiae)	chr10	-	37668167	37713608
12818070	4.64	24.9333	5.12	34.7755	0.09	0.07	1.39	6.29e-05	0.0004	NM_001205718	VPS37D	vacuolar protein sorting 37 homolog D (S. cerevisiae)	chr25	-	34092804	34096082
12834840	5.58	47.8352	5.11	34.5353	0.17	0.18	-1.38	0.0032	0.0109	NM_001206150; XM_005226860; ENSBTAT00000010607	VPS37C	vacuolar protein sorting 37 homolog C (S. cerevisiae)	chr29	-	38034776	38063377
12825130	6.46	88.0347	6.25	76.1093	0.06	0.11	-1.15	0.0081	0.0235	NM_001046161; ENSBTAT00000013675; BC114056	VPS37A	vacuolar protein sorting 37 homolog A (S. cerevisiae)	chr27	-	19018672	19052353
12709498	7.33	160.898	7	128	0.09	0.09	-1.26	0.0008	0.0033	NM_001098939; XM_005213609; ENSBTAT00000005646; BC142301	VPS36	vacuolar protein sorting 36 homolog (S. cerevisiae)	chr12	+	21633580	21665113
12757871	8.81	448.822	8.44	347.291	0.08	0.08	-1.29	0.0004	0.0021	NM_001046258; ENSBTAT00000003239; BC105430	VPS35	vacuolar protein sorting 35 homolog (S. cerevisiae)	chr18	-	15038816	15066463
12790398	6.11	69.0706	6.49	89.8845	0.06	0.04	1.3	0.0001	0.0007	NM_001046284; ENSBTAT00000000029; BC113354; BT029814	VPS33B	vacuolar protein sorting 33 homolog B (yeast)	chr21	+	22071936	22097415
12742383	7.39	167.73	7.1	137.187	0.05	0.08	-1.22	0.0009	0.0039	NM_001046049; ENSBTAT00000005508; BC105478	VPS33A	vacuolar protein sorting 33 homolog A (S. cerevisiae)	chr17	+	55365286	55394857
12746535	7.28	155.417	7	128	0.13	0.03	-1.21	0.0011	0.0044	NM_001034455; XM_005217814; ENSBTAT00000011076; BC102341	VPS29	vacuolar protein sorting 29 homolog (S. cerevisiae)	chr17	-	56617707	56624899
12729880	5.61	48.8403	5.43	43.1115	0.11	0.08	-1.13	0.0246	0.058	NM_001192958; ENSBTAT00000019761	VPS26B	vacuolar protein sorting 26 homolog B (S. pombe)	chr15	+	84839317	84855877
12826162	8.87	467.882	8.73	424.612	0.04	0.1	-1.1	0.0458	0.0952	NM_001075455; XM_010820572; XM_010820573; XM_010820574; XR_803131; ENSBTAT00000022455; BC119831; BT030523	VPS26A; LOC101909876	vacuolar protein sorting 26 homolog A (S. pombe); uncharacterized LOC101909876	chr28	+	25683639	25708829
12764527	8.9	477.713	8.81	448.822	0.07	0.05	-1.07	0.1212	0.206	NM_001015657; ENSBTAT00000026518; BC102410	VPS25	vacuolar protein sorting 25 homolog (S. cerevisiae)	chr19	+	43446967	43451725
12689708	5.79	55.3304	5.91	60.1295	0.12	0.07	1.08	0.0718	0.1357	NM_001100380; XM_005211567; ENSBTAT00000015368; BC150096	VPS18	vacuolar protein sorting 18 homolog (S. cerevisiae)	chr10	+	36546258	36554963
12718388	5.38	41.6429	5.41	42.5179	0.15	0.05	1.03	0.7025	0.7819	NM_001015522; XM_010811378; XR_810681; ENSBTAT00000001744; BC126519; BC149650; BT020903	VPS16	vacuolar protein sorting 16 homolog (S. cerevisiae)	chr13	-	52780803	52808879
12740800	5.98	63.1189	5.67	50.9143	0.04	0.08	-1.24	0.0007	0.003	NM_001192767	VPS13D	vacuolar protein sorting 13 homolog D (S. cerevisiae)	chr16	-	42081245	42349474
12692366	6.4	84.4485	6.56	94.3532	0.06	0.06	1.12	0.0698	0.1328	XM_001251843; XM_001251891; XM_002690846; XM_002690847; XM_003582713; XM_003582714; XM_003586567; XM_003586568; ENSBTAT00000061287; BT026167	VPS13C	vacuolar protein sorting 13 homolog C (S. cerevisiae)	chr10	+	48088909	48258711
12724980	6.56	94.3532	6.41	85.0359	0.07	0.03	-1.11	0.0365	0.0796	XM_002692791; XM_005215634; XM_005215635; XM_005215636; XM_005215637; XM_005215638; XM_010812180; XM_010812181; XM_010812182; XM_010812183; XM_010812184; XM_010812185; XM_010812186; XM_010812187; XM_010812188; XM_010812189; XM_010812190; XM_010822717	VPS13B	vacuolar protein sorting 13 homolog B (yeast)	chr14	-	66649352	67459351
12729648	6.57	95.0095	6.95	123.64	0.08	0.04	1.3	0.0001	0.0007	NM_001076216; XM_010812509; ENSBTAT00000007042; BC114084	VPS11	vacuolar protein sorting 11 homolog (S. cerevisiae)	chr15	+	30181557	30191824
12748113	4.08	16.9123	4.05	16.5642	0.11	0.14	-1.02	0.4414	0.5571	NM_001281906; JQ012927	VPREB3	pre-B lymphocyte 3	chr17	-	73201584	73204579
12741799	2	4	2.37	5.16941	0.13	0.16	1.29	0.0045	0.0145	XM_002694636; XM_003583350; ENSBTAT00000065768; JQ012926	VPREB2	pre-B lymphocyte gene 2	chr17	+	72808682	72810179
12745249	5.71	52.3457	6.08	67.6492	0.14	0.05	1.29	0.0029	0.0101	XM_005195144; JQ012925; XM_005218287; XM_010823493; ENSBTAT00000023005	VPREB1; IGLL1	pre-B lymphocyte 1; immunoglobulin lambda-like polypeptide 1	chr17	-	73920711	73924541
12745570	1.99	3.97237	2.03	4.08405	0.14	0.1	1.03	0.2099	0.3162	XM_005218287; XM_010823493; ENSBTAT00000023005; AF068848; JQ012924	VPREB1	pre-B lymphocyte 1	chr17	-	73934811	73935352
12797505	5.86	58.0812	6.07	67.1819	0.04	0.16	1.15	0.0311	0.07	XM_002697028; XM_003583810; XM_005196474; XM_005223006; XM_010817837; XM_010817838; XM_010817839; XM_010817840; XM_010825128; XM_010825129; XM_010825130; ENSBTAT00000030668	VPRBP	Vpr (HIV-1) binding protein	chr22	+	49857472	49937192
12797279	5.74	53.4456	6.04	65.7993	0.18	0.11	1.23	0.0029	0.0099	NM_001076972; ENSBTAT00000016016; BC149078	VOPP1	vesicular, overexpressed in cancer, prosurvival protein 1	chr22	+	495506	677104
12900969	3.77	13.6422	5.82	56.493	0.16	0.11	4.14	9.07e-10	1.5e-07	NM_001163920; XM_005210932; ENSBTAT00000021759; BT030550	VNN2	vanin 2	chr9	-	71884621	71913826
12900682	4.34	20.2521	8.24	302.334	0.08	0.13	14.97	5.4e-13	3.8e-09	NM_001024556; XM_010808580; ENSBTAT00000020086; BC149325; BT021888	VNN1	vanin 1	chr9	-	71833314	71851906
12754946	2.5	5.65685	3.01	8.05564	0.15	0.09	1.43	0.0009	0.0038	XM_005195518; XM_005219819; ENSBTAT00000063068	VN1R1	vomeronasal 1 receptor 1	chr18	+	65078013	65078936
12762295	8.15	284.05	7.69	206.5	0.09	0.06	-1.37	4.82e-05	0.0003	NM_001075368; XM_005219885; XM_005219886; XM_005219887; ENSBTAT00000015439; BC120116	VMP1	vacuole membrane protein 1	chr19	+	10903733	11032405
12763936	2.84	7.1602	2.9	7.46426	0.09	0.11	1.04	0.9372	0.956	XM_002695774; XM_005195636; ENSBTAT00000064861	VMO1	vitelline membrane outer layer 1 homolog (chicken)	chr19	+	27208472	27209491
12885456	4.74	26.7228	4.72	26.3549	0.06	0.08	-1.01	0.3528	0.4721	NM_001105371; ENSBTAT00000007971; BC134496	VMAC	vimentin-type intermediate filament associated coiled-coil protein	chr7	-	19694192	19697346
12905607	6.61	97.6806	5.79	55.3304	0.1	0.09	-1.76	8.78e-07	1.33e-05	NM_001081616; ENSBTAT00000008268; BC133287	VMA21	VMA21 vacuolar H+-ATPase homolog (S. cerevisiae)	chrX	+	34102420	34112799
12892762	7.1	137.187	8.63	396.177	0.19	0.03	2.89	1.62e-08	8.35e-07	NM_174489; ENSBTAT00000047258; AF016537	VLDLR	very low density lipoprotein receptor	chr8	-	42109679	42141155
12811906	6.49	89.8845	5.68	51.2685	0.12	0.08	-1.75	1.18e-06	1.67e-05	XM_010799798; XM_010819471	VKORC1L1	vitamin K epoxide reductase complex, subunit 1-like 1	chr25	+	28101580	28157681
12815348	7.71	209.383	7.78	219.793	0.07	0.04	1.05	0.2142	0.3212	NM_001003903; XM_010819392; ENSBTAT00000000519; AY682746; BC133442	VKORC1	vitamin K epoxide reductase complex, subunit 1	chr25	-	27457363	27459608
12698406	2.02	4.05584	2.13	4.37717	0.27	0.19	1.08	0.1671	0.2651	NM_173971; XM_010809893; XM_010809894; ENSBTAT00000034836; AF063832	VIT	vitrin	chr11	+	19179548	19302492
12856231	4.81	28.0514	4.69	25.8125	0.18	0.3	-1.08	0.0836	0.1529	NM_001206781; ENSBTAT00000047461	VIPR2	vasoactive intestinal peptide receptor 2	chr4	-	120427002	120496083
12796483	3.64	12.4666	3.87	14.6213	0.11	0.14	1.17	0.0389	0.0839	NM_001081607; XM_005222509; XM_010817507; XM_010817508; ENSBTAT00000008625; BC133381	VIPR1	vasoactive intestinal peptide receptor 1	chr22	+	15280708	15312567
12694189	7.09	136.239	7.41	170.072	0.05	0.02	1.25	0.0002	0.0011	NM_001098000; XM_005212157; ENSBTAT00000027283	VIPAS39	VPS33B interacting protein, apical-basolateral polarity regulator, spe-39 homolog	chr10	-	89688362	89715193
12896608	1.04	2.05623	1.1	2.14355	0.14	0.16	1.04	0.1966	0.3009	NM_173970; XM_003582630; ENSBTAT00000017827; AF503910; BC120324	VIP; LOC100851124	vasoactive intestinal peptide; VIP peptides-like	chr9	+	90889142	90897699
12789843	6.54	93.0542	6.2	73.5167	0.03	0.08	-1.26	0.0002	0.0011	NM_001046114; ENSBTAT00000000842; BC112740	VIMP	VCP-interacting membrane protein	chr21	+	5385098	5394275
12713572	11.06	2134.97	11.35	2610.3	0.03	0.03	1.22	0.0002	0.0012	NM_173969; ENSBTAT00000024572; BC118269; L13263	VIM	vimentin	chr13	+	31945012	31952941
12797313	3.51	11.3924	3.79	13.8326	0.1	0.08	1.21	0.0027	0.0094	NM_001191121; XM_005196377; XM_005196382; XM_005196384; XM_005196385; XM_005196386; XM_005222560; XM_005222565; XM_005222566; XM_005222567; XM_005222568; XM_010825033; XM_010825034; XM_010825035	VILL; LOC101909403	villin-like; villin-like protein	chr22	+	11478279	11496681
12774426	2.65	6.27667	2.77	6.82108	0.1	0.13	1.08	0.0554	0.1107	NM_001013591; ENSBTAT00000024683; BC102759; BT020776	VIL1	villin 1	chr2	+	107145511	107169204
12800230	5.99	63.5579	6.16	71.5064	0.12	0.08	1.12	0.0427	0.0901	NM_001110019; ENSBTAT00000030804	VHL	von Hippel-Lindau tumor suppressor, E3 ubiquitin protein ligase	chr22	-	16760055	16764930
12800363	7.26	153.277	7.77	218.275	0.11	0.08	1.42	1.73e-05	0.0001	NM_001099128; XM_005223080; XM_005223081; XM_005223084; XM_010817922; XM_010817923; XM_010817924; XM_010817925; XM_010817926; XM_010817927; ENSBTAT00000043987; BC146172	VGLL4	vestigial-like family member 4	chr22	-	56220081	56290873
12687114	7.13	140.07	7.1	137.187	0.12	0.11	-1.02	0.6485	0.7387	NM_001191130; XM_005201174; XM_010800957; XM_010800958; XM_010800959; XM_010800960; ENSBTAT00000037060	VGLL3	vestigial-like family member 3	chr1	-	34683616	34707256
12901293	2.77	6.82108	2.92	7.56846	0.21	0.12	1.11	0.2403	0.351	NM_001078032; XM_005210749; XM_005210750; XM_010808412; ENSBTAT00000063492; BC126731	VGLL2	vestigial-like family member 2	chr9	-	33941837	33947630
12905600	2.79	6.9163	2.81	7.01285	0.08	0.21	1.02	0.2575	0.3702	XM_002699589; XM_005200578; XM_005200579; XM_005227555; XM_005227556; XM_864293	VGLL1	vestigial-like family member 1	chrX	+	20126967	20149880
12818366	5	32	5.39	41.9326	0.1	0.16	1.31	0.0039	0.0129	XM_010819707	VGF	VGF nerve growth factor inducible	chr25	-	36174434	36177568
12861191	6.59	96.3358	6.37	82.7106	0.04	0.1	-1.17	0.0025	0.0089	XM_002687206; XM_005198221; XM_005198224; XM_005198225; XM_005206129; XM_005206132; XM_005206133; XM_010804843; XM_010827608; XM_865102; ENSBTAT00000018670; BC151710	VEZT	vezatin, adherens junctions transmembrane protein	chr5	+	25031562	25103004
12772217	7.43	172.446	7.45	174.853	0.02	0.02	1.01	0.6534	0.7426	NM_001102227; XM_005219920; XM_010815714; XM_010815715; XM_010815716; XM_010815717; ENSBTAT00000005489; BC149697	VEZF1	vascular endothelial zinc finger 1	chr19	-	9007494	9019157
12678456	2.79	6.9163	3.24	9.44794	0.17	0.17	1.37	0.002	0.0073	XM_005201776; XM_005201779; XM_010801451; XM_010801452; XM_010801453; XM_010801454; XM_010824398; XM_010824399; XM_010824400; XM_010824403; XR_819621; ENSBTAT00000034317	VEPH1; LOC104976609	ventricular zone expressed PH domain-containing 1; uncharacterized LOC104976609	chr1	+	110945678	111211551
12824834	8.15	284.05	7.76	216.767	0.31	0.08	-1.31	0.0145	0.0377	NM_174488; ENSBTAT00000019613; AB004275	VEGFC	vascular endothelial growth factor C	chr27	-	6999517	7084944
12829447	5.62	49.18	6.77	109.137	0.13	0.07	2.21	5.86e-08	1.91e-06	AB004274	VEGFB	vascular endothelial growth factor B	chr29	+	43150980	43157756
12801086	9.48	714.109	11.23	2401.97	0.07	0.03	3.37	8.07e-11	3.46e-08		vegfa		chr23	+	17256017	17269819
12860953	3.25	9.51366	3.71	13.0864	0.22	0.14	1.37	0.0004	0.0017	NM_001167932; XM_005206391; XM_010805043; XM_010805044; XM_010805045; ENSBTAT00000021832	VDR	vitamin D (1,25- dihydroxyvitamin D3) receptor	chr5	+	32550521	32606144
12823578	8.81	448.822	8.86	464.65	0.11	0.04	1.03	0.6064	0.7045	NM_174729; XM_005226100; XM_005226101; ENSBTAT00000018691; ENSBTAT00000029899; AF268466; BC146149	VDAC3	voltage-dependent anion channel 3	chr27	+	36923762	36932879
12825915	5.93	60.9688	6.83	113.772	0.15	0.08	1.86	8.83e-07	1.33e-05	NM_174486; ENSBTAT00000017251; BC102904; BT021018	VDAC2	voltage-dependent anion channel 2	chr28	+	31154552	31168822
12883296	8.88	471.136	9.32	639.145	0.09	0.03	1.35	5.1e-05	0.0003	NM_174485; XM_005209335; XM_005209336; XM_005209337; XM_005209338; XM_010807293; ENSBTAT00000017430; ENSBTAT00000053816; AF268464; BC102113; X75068	VDAC1	voltage-dependent anion channel 1	chr7	-	47247743	47273458
12696838	4.59	24.0839	4.73	26.5382	0.12	0.25	1.1	0.3076	0.4251	NM_001110083; XM_005211710; XM_005211711; ENSBTAT00000007295	VCPKMT	valosin containing protein lysine (K) methyltransferase	chr10	-	43089370	43094843
12725884	5.98	63.1189	6.03	65.3448	0.06	0.13	1.04	0.7064	0.7848	XM_010812056; XM_588521; ENSBTAT00000008802	VCPIP1	valosin containing protein (p97)/p47 complex interacting protein 1	chr14	-	32883560	32909176
12893086	9.66	809.002	8.9	477.713	0.04	0.04	-1.69	1.09e-07	2.95e-06	NM_001034294; ENSBTAT00000019970; BC103125	VCP	valosin containing protein	chr8	-	59732257	59746989
12827269	9.21	592.224	9.72	843.357	0.04	0.02	1.42	2.78e-06	3.22e-05	NM_001191370; XM_005226481; XM_005226482; XM_005226483; ENSBTAT00000061210; BC120206	VCL	vinculin	chr28	+	30053806	30166317
12877198	10.25	1217.75	10.09	1089.92	0.02	0.04	-1.12	0.0148	0.0384	NM_181035; XM_005192372; XM_005192373; XM_005192374; XM_005209719; XM_005209720; AF060456; AF060457; AF060458; AF060459	VCAN; LOC101909176	versican; versican core protein	chr7	+	85666058	85782896
12842734	5.52	45.8866	7.49	179.769	0.31	0.11	3.91	1.08e-07	2.93e-06	NM_174484; XM_005204079; ENSBTAT00000010220; ENSBTAT00000044539; AB052746; AB052747	VCAM1	vascular cell adhesion molecule 1	chr3	-	42703661	42725971
12907714	6.85	115.36	7.46	176.069	0.02	0.08	1.53	1.52e-06	2.05e-05	NM_001038516; ENSBTAT00000022946; BC109526	VBP1	von Hippel-Lindau binding protein 1	chrX	-	38609349	38633977
12707503	3.13	8.75435	3.29	9.78112	0.07	0.06	1.11	0.034	0.0753	NM_001192313; XM_010809878; XM_010809879; ENSBTAT00000014023	VAX2	ventral anterior homeobox 2	chr11	-	13492655	13520241
12823241	3.78	13.737	4.1	17.1484	0.02	0.21	1.25	0.0046	0.0147	NM_001191142; ENSBTAT00000032764	VAX1	ventral anterior homeobox 1	chr26	-	37796165	37801021
12838910	1.39	2.62079	1.58	2.9897	0.15	0.11	1.15	0.2988	0.4155	XM_002686162; XM_010803275; XM_010826912; ENSBTAT00000020771; DQ125496	VAV3	vav 3 guanine nucleotide exchange factor	chr3	+	35428058	35862958
12705866	5.1	34.2968	4.88	29.446	0.22	0.02	-1.17	0.0532	0.1072	XM_003586687; XM_005213470; XM_005213471; XM_005213472; XM_005213473; XM_005213474; XM_010810559; XM_010810560; XM_010810561; XM_010810562; XM_010819236; DQ125495	VAV2	vav 2 guanine nucleotide exchange factor	chr11	-	104640517	104798632
12876570	4.6	24.2515	4.95	30.91	0.2	0.2	1.27	0.0213	0.0516	DQ125492	VAV1	vav 1 guanine nucleotide exchange factor	chr7	+	18919192	18921400
12754258	5.61	48.8403	4.93	30.4844	0.21	0.06	-1.6	5.81e-05	0.0004	NM_001046624; ENSBTAT00000024154; BC114121	VAT1L	vesicle amine transport 1-like	chr18	+	5045212	5211278
12769405	8.19	292.036	8.72	421.679	0.05	0.04	1.45	5.03e-06	5.09e-05	NM_001192265; ENSBTAT00000009715	VAT1	vesicle amine transport 1	chr19	-	43687403	43694870
12751673	5.94	61.3929	5.48	44.6318	0.05	0.16	-1.37	0.0002	0.0009	NM_001038110; XM_005219264; XM_005219265; XM_005219266; XM_005219267; XM_010815043; ENSBTAT00000026119; BC111116	VASP	vasodilator-stimulated phosphoprotein	chr18	+	53531933	53544924
12814581	5.17	36.0019	5.73	53.0765	0.19	0.06	1.48	9.44e-05	0.0006	NM_001083796; ENSBTAT00000063699; BC134480	VASN	vasorin	chr25	+	3521520	3532208
12740649	4.63	24.761	4.81	28.0514	0.2	0.05	1.13	0.2369	0.3473	NM_001079611; ENSBTAT00000004821; ENSBTAT00000061152; BC111257	VASH2	vasohibin 2	chr16	-	72529269	72532780
12691935	5.28	38.8542	4.2	18.3792	0.16	0.24	-2.12	5.82e-06	5.71e-05	NM_001206803; XM_010809656; ENSBTAT00000043072	VASH1	vasohibin 1	chr10	+	89026224	89044361
12804956	6.27	77.1717	5.13	35.0174	0.09	0.04	-2.21	1.09e-08	6.51e-07	XM_002697347; ENSBTAT00000007404	VARS	valyl-tRNA synthetase	chr23	-	27365214	27374071
12718164	7.61	195.361	8.05	265.028	0.06	0.04	1.36	2.12e-05	0.0002	NM_001082423; ENSBTAT00000023164; BC133497	VAPB	VAMP (vesicle-associated membrane protein)-associated protein B and C	chr13	-	58463224	58510710
12807945	7.86	232.325	8.54	372.217	0.07	0.02	1.6	5.03e-07	8.86e-06	NM_001075733; XM_005224173; XM_010818831; ENSBTAT00000022970; BC119937	VAPA	VAMP (vesicle-associated membrane protein)-associated protein A, 33kDa	chr24	+	42332694	42368660
12845175	4.33	20.1122	3.75	13.4543	0.15	0.2	-1.49	0.0012	0.0047	NM_001205875; XM_010802761; XM_010802762; XM_010802763; XM_010802764; ENSBTAT00000008612	VANGL2	VANGL planar cell polarity protein 2	chr3	-	9385092	9409694
12844526	5.55	46.8507	4.72	26.3549	0.12	0.16	-1.78	6.39e-06	6.17e-05	NM_001205743; XM_010803116; ENSBTAT00000007608	VANGL1	VANGL planar cell polarity protein 1	chr3	-	27742479	27794461
12704542	4.68	25.6342	4.27	19.2929	0.12	0.12	-1.33	0.0003	0.0015	NM_001034290; XM_005212759; ENSBTAT00000033040; BC102203	VAMP8	vesicle-associated membrane protein 8	chr11	-	49260841	49264015
12707574	4.68	25.6342	4.96	31.125	0.06	0.14	1.22	0.0046	0.0148	NM_001046476; XM_010810072; ENSBTAT00000024333; BC112840	VAMP5	vesicle-associated membrane protein 5	chr11	-	49249758	49258304
12741264	4.93	30.4844	5.21	37.014	0.13	0.07	1.22	0.001	0.0043	NM_001076438; XM_005216916; XM_010813228; XM_010813229; ENSBTAT00000027435; BC109690; BC142401	VAMP4	vesicle-associated membrane protein 4	chr16	-	40005643	40029767
12738852	7.57	190.019	7.74	213.783	0.03	0.1	1.12	0.028	0.0643	NM_001045915; ENSBTAT00000019438; BC105399	VAMP3	vesicle-associated membrane protein 3	chr16	-	46455176	46464710
12767419	6.88	117.784	6.88	117.784	0.1	0.12	1	0.5486	0.6555	NM_174483; ENSBTAT00000005078	VAMP2	vesicle-associated membrane protein 2 (synaptobrevin 2)	chr19	-	28408575	28410802
12859331	4.03	16.3362	3.93	15.2422	0.18	0.23	-1.07	0.1109	0.1917	NM_001075630; ENSBTAT00000019599; BC134553; BT026540	VAMP1	vesicle-associated membrane protein 1 (synaptobrevin 1)	chr5	+	104285969	104292911
12752852	6.84	114.563	7.02	129.787	0.1	0.02	1.13	0.0643	0.1246	NM_001082444; ENSBTAT00000032645; BC133600	VAC14	Vac14 homolog (S. cerevisiae)	chr18	+	1449430	1525768
12908896	6.69	103.25	7.2	147.033	0.1	0.16	1.42	0.0002	0.0011	NM_001037471; ENSBTAT00000030053; BC108205	UXT	ubiquitously-expressed, prefoldin-like chaperone	chrX	-	91468065	91474474
12701514	7.49	179.769	6.58	95.6704	0.04	0.08	-1.87	5.05e-08	1.77e-06	NM_001206064; XM_005212786; ENSBTAT00000007374	UXS1	UDP-glucuronate decarboxylase 1	chr11	+	45583101	45640370
12870757	4.6	24.2515	4.6	24.2515	0.09	0.08	-1	0.9556	0.9697	XM_002688454; XM_005198717; XM_005208299; XM_587703; ENSBTAT00000016697	UVSSA	UV-stimulated scaffold protein A	chr6	+	109351917	109372113
12729863	6.34	81.0084	6.3	78.7932	0.09	0.07	-1.03	0.4457	0.5613	NM_001193026; ENSBTAT00000021758	UVRAG	UV radiation resistance associated	chr15	+	55992137	56317353
12906425	3.28	9.71356	3.25	9.51366	0.26	0.2	-1.02	0.5813	0.6837	XM_005193199; XM_010802496; XM_010802498; XM_010802500; XM_010802503; XM_010802509; XM_010802513; XM_010802514; XM_010802518; XM_010822255; XM_010822256; XM_010822257; XM_010822258; XM_010822259; XM_010822260; XM_010822261; XM_010822262; XR_805122; XR_817197; FJ627278	UTY	lysine-specific demethylase 6A	chrX	-	143121245	143316256
12767598	2.62	6.1475	2.82	7.06162	0.13	0.13	1.15	0.0267	0.062	NM_001040484; XM_005221008; XM_010816450; ENSBTAT00000024179; BT021614; U23459	UTS2R	urotensin 2 receptor	chr19	-	50814370	50815991
12682360	1.4	2.63902	1.52	2.86791	0.19	0.15	1.08	0.309	0.4267	XM_002684834; XM_866224; ENSBTAT00000061012	UTS2B	urotensin 2B	chr1	+	76666304	76682595
12734200	1.55	2.92817	1.91	3.75809	0.09	0.21	1.29	0.0439	0.0922	XM_005194820; XM_005217010	UTS2	urotensin 2	chr16	+	46372677	46378624
12898092	7.12	139.102	7.52	183.546	0.1	0.06	1.31	0.0003	0.0016	NM_001278561; XM_005211003; XM_005211004; XM_005211006; XM_005211007; XM_010808642; XM_010808643; XM_010808644; XM_010808645; XM_010808646; XM_010808647; XM_010808648; XM_010808649; XM_010808650; ENSBTAT00000012740	UTRN	utrophin	chr9	+	82761974	83319036
12765338	8.73	424.612	8.16	286.026	0.1	0.08	-1.48	1.41e-05	0.0001	NM_001099140; ENSBTAT00000020740; BC142183	UTP6	UTP6, small subunit (SSU) processome component, homolog (yeast)	chr19	+	18570891	18598087
12871252	4.47	22.1618	3.96	15.5625	0.12	0.08	-1.42	5.24e-05	0.0003	XM_005198655; XM_005208125; ENSBTAT00000012263; BC109936	UTP3	UTP3, small subunit (SSU) processome component, homolog (S. cerevisiae)	chr6	+	87797897	87800706
12725705	6.01	64.4452	5.12	34.7755	0.04	0.11	-1.85	1.7e-07	4.08e-06	NM_001076039; XM_001249519; XM_003586900; ENSBTAT00000046494; BC123565	UTP23	UTP23, small subunit (SSU) processome component, homolog (yeast)	chr14	-	49706788	49714027
12858865	5.78	54.9482	5.43	43.1115	0.06	0.14	-1.28	0.0013	0.0051	XM_010805264; XM_010805266; XM_010827755; XM_010827756; ENSBTAT00000004204	UTP20	UTP20, small subunit (SSU) processome component, homolog (yeast)	chr5	+	65522973	65609018
12768215	5.28	38.8542	5.13	35.0174	0.09	0.16	-1.1	0.031	0.0699	NM_001098879; XM_010816120; XR_238707; ENSBTAT00000027490; BC146062	UTP18	UTP18 small subunit (SSU) processome component homolog (yeast)	chr19	-	36083617	36141993
12787792	5.61	48.8403	6.58	95.6704	0.08	0.14	1.96	4.03e-07	7.55e-06	NM_001101128; ENSBTAT00000036838; BC151279	UTP15	UTP15, U3 small nucleolar ribonucleoprotein, homolog (S. cerevisiae)	chr20	-	7973676	7992443
12903302	8	256	8.12	278.204	0.13	0.05	1.09	0.0627	0.1221	NM_001034241; XM_010821397; ENSBTAT00000017524; BC102296; BT030541	UTP14A	UTP14, U3 small nucleolar ribonucleoprotein, homolog A (yeast)	chrX	+	13790537	13807200
12846649	6.86	116.162	5.96	62.2499	0.09	0.03	-1.87	5.7e-08	1.9e-06	NM_001098092; XM_010803673; ENSBTAT00000002976; BC140486	UTP11L	UTP11-like, U3 small nucleolar ribonucleoprotein (yeast)	chr3	-	108529494	108546298
12713136	5.42	42.8137	6.61	97.6806	0.08	0.07	2.28	6.71e-09	4.81e-07	XM_001255437; XM_002691811; XM_010810771; XM_010820763; XR_810188; XR_816310; ENSBTAT00000001562	USPL1	ubiquitin specific peptidase like 1	chr12	-	30208262	30231502
12907565	8.96	497.999	8.49	359.538	0.05	0.1	-1.39	2.34e-05	0.0002	XM_001787392; XM_002700206; XM_002700207; XM_003584688; XM_010799342; XM_010799343; XM_010822079; XM_010822080	USP9X	ubiquitin specific peptidase 9, X-linked	chrX	-	107779724	107862518
12696495	7.26	153.277	7.27	154.343	0.06	0.06	1.01	0.6512	0.7409	NM_001076126; XM_010809362; ENSBTAT00000015809; ENSBTAT00000033814; BC122571	USP8	ubiquitin specific peptidase 8	chr10	-	59984277	60037841
12816720	7.97	250.732	7.83	227.544	0.05	0.09	-1.1	0.0701	0.1333	XM_005196911; XM_005224667; XM_010819253; XM_010825749; ENSBTAT00000007177	USP7	ubiquitin specific peptidase 7 (herpes virus-associated)	chr25	-	7768260	7796917
12716099	6.77	109.137	6.74	106.891	0.03	0.07	-1.02	0.6877	0.7708	NM_001192695; XM_005214087; XM_010811060; XM_010811061; ENSBTAT00000025957	USP6NL	USP6 N-terminal like	chr13	+	12778211	12833138
12827434	5.01	32.2226	4.73	26.5382	0.12	0.15	-1.22	0.0033	0.0111	XM_002705400; XM_003587990; XM_005199533; XM_005199534; XM_005199536; XM_005199537; XM_005199538; XM_005199539; XM_005226500; XM_005226501; XM_005226503; XM_005226504; XM_005226505; XM_005226506; XM_010799131; XM_010799132; XM_010820659; XM_010820660; ENSBTAT00000061411	USP54	ubiquitin specific peptidase 54	chr28	-	29640819	29703405
12873002	7.19	146.018	7.39	167.73	0.1	0.09	1.15	0.0948	0.169	XM_003582305; XM_003586178; XM_005198565; XM_005198566; XM_005207589; ENSBTAT00000049054	USP53	ubiquitin specific peptidase 53	chr6	-	7192089	7208210
12874685	7.89	237.207	8	256	0.06	0.05	1.07	0.117	0.2004	XM_003582305; XM_003586177; XM_005198565; XM_005198566; ENSBTAT00000049054; BC149007	USP53	ubiquitin specific peptidase 53	chr6	-	7151711	7172177
12688467	1.51	2.8481	1.63	3.09513	0.18	0.07	1.09	0.6616	0.7494	NM_001080230; ENSBTAT00000015823; BC102596	USP50	ubiquitin specific peptidase 50	chr10	+	59961836	59971150
12864606	7.36	164.279	6.38	83.2859	0.1	0.11	-1.97	5.46e-07	9.37e-06	NM_001192056; XM_005207110; XM_005207111; ENSBTAT00000026356; BC149105	USP5	ubiquitin specific peptidase 5 (isopeptidase T)	chr5	-	103946731	103960262
12805813	2.57	5.93809	2.8	6.9644	0.37	0.2	1.17	0.1557	0.2506	XM_002697238; XM_005192931; XM_005192932; XM_005192934; XM_005192937; XM_005223532; XM_005223533; XM_005223535; XM_005223538; XM_010799000; XM_010799003; XM_010799007; XM_010799010; XM_010818247; XM_010818248; XM_010818250; XM_010818251; XM_595518; ENSBTAT00000011820	USP49	ubiquitin specific peptidase 49	chr23	-	15616807	15624462
12773891	6.88	117.784	7.26	153.277	0.07	0.1	1.3	0.0002	0.001	XM_003581893; XM_003585792; XM_005197622; XM_005197623; XM_005197624; XM_005203333; XM_005203334; XM_005203335; XM_010802657; XM_010802658; XM_010826690; XM_010826691; ENSBTAT00000009110	USP48	ubiquitin specific peptidase 48	chr2	+	131624285	131664175
12731727	7.86	232.325	7.79	221.322	0.03	0.02	-1.04	0.269	0.3828	NM_001243290; XM_005215933; XM_005215934; ENSBTAT00000014505	USP47	ubiquitin specific peptidase 47	chr15	-	41296907	41402927
12874296	8.64	398.932	8.17	288.015	0.05	0.06	-1.39	1.02e-05	9e-05	NM_001192444; XM_005207957; ENSBTAT00000004472	USP46	ubiquitin specific peptidase 46	chr6	-	69952426	70003063
12898638	3.68	12.8171	3.34	10.1261	0.08	0.15	-1.26	0.0037	0.0122	NM_001206181; ENSBTAT00000037865	USP45	ubiquitin specific peptidase 45	chr9	+	50958938	51013480
12866332	1.31	2.47942	1.27	2.41162	0.09	0.11	-1.03	0.4676	0.5823	NM_001205837; XM_005206111; ENSBTAT00000026571	USP44	ubiquitin specific peptidase 44	chr5	-	25289257	25314200
12761999	4.01	16.1113	4.21	18.507	0.1	0.12	1.15	0.0327	0.0729	XM_005195656; XM_005195657; XM_005195658; XM_005220429; XM_005220430; XM_005220431; XM_005220432; XM_010816071; XM_010816072; XM_010824060; XM_010824061; ENSBTAT00000000131	USP43	ubiquitin specific peptidase 43	chr19	+	29518020	29572937
12813454	5.66	50.5626	5.05	33.1285	0.04	0.07	-1.52	1.59e-06	2.12e-05	NM_001206639; XM_003585024; XM_005225161; ENSBTAT00000000967	USP42; LOC100850906	ubiquitin specific peptidase 42; ubiquitin carboxyl-terminal hydrolase 42-like	chr25	+	38638465	38676681
12845960	6.44	86.8227	5.05	33.1285	0.04	0.13	-2.62	8.67e-09	5.61e-07	XM_010800655; XM_010800656; XM_010800657; XM_010803849; XM_010803850; XM_010803851; XR_803881; XR_803882; XR_803883; XR_803884; XR_803885; XR_805836; XR_805837; XR_805838; XR_805839; XR_805840; ENSBTAT00000000172	USP40	ubiquitin specific peptidase 40	chr3	-	113786837	113867108
12794945	7.57	190.019	7.8	222.861	0.1	0.04	1.18	0.0041	0.0133	NM_001100319; XM_005222750; XM_010817692; XR_814550; XR_814551; ENSBTAT00000015787; BC150120	USP4	ubiquitin specific peptidase 4 (proto-oncogene)	chr22	+	51335299	51374746
12706761	7.1	137.187	6.75	107.635	0.02	0.08	-1.28	0.0002	0.001	NM_001101145; ENSBTAT00000014148; BC150035	USP39	ubiquitin specific peptidase 39	chr11	-	49190707	49227244
12747410	6.29	78.249	5.94	61.3929	0.08	0.05	-1.28	0.0004	0.0018	NM_001102167; ENSBTAT00000001785; BC148040	USP38	ubiquitin specific peptidase 38	chr17	-	14889392	14921767
12780562	5.64	49.8665	7.28	155.417	0.05	0.12	3.12	1.19e-09	1.78e-07	NM_001271992; XM_010802318; XM_010802319; XM_010802320; XM_010802321; ENSBTAT00000038243	USP37	ubiquitin specific peptidase 37	chr2	-	107173871	107245866
12761489	6.2	73.5167	6.15	71.0124	0.06	0.1	-1.04	0.2988	0.4156	XM_002696155; XM_010824334; ENSBTAT00000028663	USP36	ubiquitin specific peptidase 36	chr19	+	54141197	54171517
12834206	5.13	35.0174	5.93	60.9688	0.08	0.11	1.74	1.73e-06	2.25e-05	XM_003584228; XM_010802132; XM_010820855; XM_010826220; ENSBTAT00000017198	USP35	ubiquitin specific peptidase 35	chr29	-	17893259	17949875
12706924	8.11	276.282	7.68	205.074	0.08	0.11	-1.35	6.08e-05	0.0004	XM_002691422; XM_613697; ENSBTAT00000007921; ENSBTAT00000064054	USP34	ubiquitin specific peptidase 34	chr11	-	59790138	60032485
12839635	6.18	72.5046	6.56	94.3532	0.1	0.03	1.3	0.0005	0.0022	NM_001101139; XM_005204394; XM_005204395; XM_005204396; XM_005204397; ENSBTAT00000027667; BC148905	USP33	ubiquitin specific peptidase 33	chr3	+	67155767	67215378
12764643	6.93	121.938	7.09	136.239	0.08	0.07	1.12	0.0901	0.1622	XM_002695643; XM_864292	USP32	ubiquitin specific peptidase 32	chr19	+	12880214	13086610
12818629	7	128	6.82	112.986	0.1	0.05	-1.13	0.0634	0.1232	XM_002698023; XM_010825811; ENSBTAT00000015592	USP31	ubiquitin specific peptidase 31	chr25	-	20952034	21028462
12745062	7.39	167.73	7.29	156.498	0.12	0.07	-1.07	0.3441	0.4629	NM_001191361; XM_005217725; XR_238110; ENSBTAT00000029564	USP30	ubiquitin specific peptidase 30	chr17	-	66239945	66263958
12695730	7.3	157.586	7.54	186.108	0.09	0.07	1.18	0.011	0.0302	NM_001102123; XM_005211684; XM_005211688; ENSBTAT00000011598; BC148998	USP3	ubiquitin specific peptidase 3	chr10	-	46471346	46570989
12731530	5.39	41.9326	5.36	41.0696	0.14	0.04	-1.02	0.9475	0.9633	NM_001192998; XM_005215811; XM_005215812; XM_005215814; XM_005215816; XM_005215817; XM_010812360; ENSBTAT00000002998	USP28	ubiquitin specific peptidase 28	chr15	-	24668944	24733111
12906020	5.96	62.2499	6.12	69.551	0.15	0.14	1.12	0.1346	0.2243	NM_001145075; ENSBTAT00000056161	USP27X	ubiquitin specific peptidase 27, X-linked	chrX	+	92647396	92650330
12908499	1.12	2.17347	1.16	2.23457	0.11	0.06	1.02	0.9345	0.9543	XM_005199805; XM_005227521; ENSBTAT00000028452	USP26	ubiquitin specific peptidase 26	chrX	-	16857812	16860502
12685110	6.41	85.0359	6.81	112.206	0.07	0.04	1.31	9.43e-05	0.0006	XM_002684646; XM_003581669; XM_005195959; XM_005201158; XM_005201159; XM_010800945; XM_010800946; XM_010800947; XM_010824431; XM_010824432; XM_010824433; XM_602857; ENSBTAT00000025716	USP25	ubiquitin specific peptidase 25	chr1	-	20664458	20801881
12839699	6.7	103.968	6.36	82.1393	0.1	0.12	-1.26	0.0006	0.0026	XM_002686388; XM_002703981; XM_005204615; XM_005204616; ENSBTAT00000061043	USP24	ubiquitin specific peptidase 24	chr3	+	91711045	91867290
12769230	9.03	522.758	8.83	455.087	0.04	0.07	-1.15	0.005	0.0158	NM_001166567; ENSBTAT00000011818	USP22	ubiquitin specific peptidase 22	chr19	-	35728070	35746498
12846376	6.26	76.6386	6	64	0.1	0.02	-1.2	0.0082	0.0238	NM_001046376; ENSBTAT00000029184; BC105488	USP21	ubiquitin specific peptidase 21	chr3	-	8350166	8356345
12699139	4.19	18.2522	4.97	31.3414	0.1	0.13	1.72	2.97e-06	3.4e-05	NM_001105333; XR_809984; ENSBTAT00000027070; BC153254	USP20	ubiquitin specific peptidase 20	chr11	+	100237005	100281197
12732418	4.64	24.9333	4.38	20.8215	0.15	0.2	-1.19	0.0123	0.0332	NM_001046263; XM_005215965; XM_005215966; XM_010812459; XM_010812460; XM_010812461; XM_010812462; ENSBTAT00000012857; BC112866	USP2	ubiquitin specific peptidase 2	chr15	-	30464910	30487308
12795614	5.18	36.2523	5.13	35.0174	0.11	0.15	-1.03	0.593	0.6934	XM_005196478; XM_005196479; XM_005196480; XM_005196481; XM_005223011; XM_005223012; XM_005223013; XM_005223014; XM_010817859; XM_010817860; XM_010817861; XM_010817862; XM_010817863; XM_010817865; XM_010825149; XM_010825150; XM_010825151; XM_010825152; XM_010825153; XM_010825155; BC118108	USP19	ubiquitin specific peptidase 19	chr22	+	51472472	51482032
12859619	4.76	27.0958	5.03	32.6724	0.22	0.17	1.21	0.0435	0.0915	NM_001017940; ENSBTAT00000022157; ENSBTAT00000053400; BC149487	USP18	ubiquitin specific peptidase 18	chr5	+	76388590	76404941
12684962	8.22	298.172	7.87	233.941	0.09	0.07	-1.27	0.0004	0.0017	NM_001076867; XM_005201121; XM_005201123; XM_005201125; XM_005201126; XM_005201127; XM_010800912; ENSBTAT00000026801; BC123861	USP16	ubiquitin specific peptidase 16	chr1	-	6490667	6517408
12867675	6.71	104.691	7.19	146.018	0.07	0.15	1.4	0.0005	0.0024	NM_001046430; XM_003582217; XM_003586089; XM_005206717; XM_005206718; XM_010805236; XM_010805237; XR_231116; XR_234580; XR_234581; ENSBTAT00000037574	USP15; LOC100851705; LOC101909143	ubiquitin specific peptidase 15; ubiquitin carboxyl-terminal hydrolase 15-like; uncharacterized LOC101909143	chr5	-	51369913	106250351
12807656	8.18	290.018	8.2	294.067	0.06	0.03	1.02	0.699	0.7797	NM_001075189; XM_010818816; ENSBTAT00000025580; BC122666	USP14	ubiquitin specific peptidase 14 (tRNA-guanine transglycosylase)	chr24	+	35529296	35564667
12682909	4.63	24.761	4.22	18.6357	0.05	0.06	-1.32	0.0001	0.0007	NM_001191266; XM_010801339; XM_010801340; XM_010801341; ENSBTAT00000061390	USP13	ubiquitin specific peptidase 13 (isopeptidase T-3)	chr1	-	87949654	88075267
12709879	6.99	127.116	6.58	95.6704	0.11	0.1	-1.33	0.0002	0.0011	NM_001098059; XM_010810799; ENSBTAT00000022828; ENSBTAT00000054576; BC148869; BT030596	USP12	ubiquitin specific peptidase 12	chr12	+	32892931	32952532
12905287	7.58	191.341	7.48	178.527	0.04	0.08	-1.07	0.0884	0.1599	NM_001080308; XM_005228080; XM_005228081; XM_005228082; XM_005228083; XM_005228084; XM_005228085; XM_005228086; XM_010821874; XM_010821875; ENSBTAT00000022310; ENSBTAT00000055593; BC142473; BT029793; BT029796	USP11	ubiquitin specific peptidase 11	chrX	+	90868705	90882821
12750768	8.11	276.282	8	256	0.07	0.04	-1.08	0.1055	0.1844	NM_001098924; ENSBTAT00000012432; BC142223	USP10	ubiquitin specific peptidase 10	chr18	+	10876310	10939664
12844960	7.23	150.123	6.75	107.635	0.12	0.06	-1.4	7.59e-05	0.0005	NM_001046224; ENSBTAT00000027254; BC114087	USP1	ubiquitin specific peptidase 1	chr3	-	83661014	83672269
12870320	8.75	430.539	8.53	369.646	0.03	0.04	-1.16	0.0043	0.014	NM_174845; XM_005208070; XM_005208071; XM_005208072; ENSBTAT00000022642; BC108112; U14186	USO1	USO1 vesicle transport factor	chr6	+	92297159	92378160
12823236	9.08	541.193	8.52	367.093	0.02	0.04	-1.48	1.69e-06	2.23e-05	NM_001113318; BC103275	USMG5	up-regulated during skeletal muscle growth 5 homolog (mouse)	chr26	-	24226659	24231943
12882115	3.28	9.71356	3.18	9.06307	0.08	0.14	-1.08	0.04	0.0857	NM_001077137; XM_005208528; XM_005208529; ENSBTAT00000020104; BC123505	USHBP1	Usher syndrome 1C binding protein 1	chr7	+	5768517	5777535
12737979	2.2	4.59479	2.31	4.95883	0.11	0.11	1.08	0.0694	0.1322	NM_001191425; XM_005216779; ENSBTAT00000061112	USH2A	Usher syndrome 2A (autosomal recessive, mild)	chr16	-	19573856	20502175
12764208	4.17	18.0009	4.23	18.7654	0.15	0.14	1.05	0.4526	0.5679	NM_001192702; XM_010816558; ENSBTAT00000022930	USH1G	Usher syndrome 1G (autosomal recessive)	chr19	+	57122385	57126123
12728805	3.6	12.1257	3.78	13.737	0.11	0.06	1.13	0.023	0.0549	NM_001035382; XM_010812478; XM_010812479; XM_010812480; XR_811473; ENSBTAT00000001304; ENSBTAT00000061285; BC105153	USH1C	Usher syndrome 1C (autosomal recessive, severe)	chr15	+	35500365	35548981
12749696	7.27	154.343	7.5	181.019	0.06	0.07	1.17	0.0024	0.0085	NM_001001162; ENSBTAT00000022650; AY239291; BC149552	USF2	upstream transcription factor 2, c-fos interacting	chr18	+	46164778	46174138
12836254	5.87	58.4852	5.7	51.9842	0.09	0.09	-1.12	0.015	0.0388	NM_001001161; XM_005203455; XM_005203456; XM_005203457; XM_005203459; XM_005203460; XM_005203461; ENSBTAT00000023760; AY241931; BC114684	USF1	upstream transcription factor 1	chr3	+	8455700	8461693
12885154	7.84	229.126	8.26	306.555	0.11	0.1	1.34	0.0009	0.0037	NM_001075584; ENSBTAT00000014785; BC118451	USE1	unconventional SNARE in the ER 1 homolog (S. cerevisiae)	chr7	-	5800191	5803107
12751010	5.44	43.4113	5.1	34.2968	0.16	0.07	-1.26	0.0019	0.0069	NM_001075477; XM_005218530; XM_010814463; XM_010814464; XM_010814465; ENSBTAT00000020923; BC122807	USB1	U6 snRNA biogenesis 1	chr18	+	25989856	26005158
12823009	4.51	22.7848	4.39	20.9663	0.14	0.17	-1.09	0.0259	0.0604	NM_001191369; XM_005225856; XM_005225857; XM_010820136; XM_010820137; XM_010820138; ENSBTAT00000007615; BC122614	UROS	uroporphyrinogen III synthase	chr26	-	45635844	45660024
12843211	6.14	70.5219	5.93	60.9688	0.04	0.04	-1.16	0.005	0.0158	NM_001205558; ENSBTAT00000016778; BC103285	UROD	uroporphyrinogen decarboxylase	chr3	-	101616857	101620196
12794264	4.03	16.3362	4.16	17.8766	0.09	0.18	1.09	0.0681	0.1303	XM_002697160; XM_005196539; XM_005223186; XM_010818010	UROC1; LOC101909658	urocanate hydratase 1; urocanate hydratase	chr22	+	61133627	61161322
12700152	7.79	221.322	6.86	116.162	0.07	0.05	-1.91	5.08e-08	1.77e-06	NM_001075729; NM_001191120; XM_005213259; BC118391	URM1; LOC781062	ubiquitin related modifier 1; ubiquitin related modifier 1-like	chr11	+	98979290	98995668
12751726	7.64	199.466	8.81	448.822	0.09	0.07	2.26	2.36e-08	1.06e-06	NM_001035305; ENSBTAT00000009950; BC107540; BT030747	URI1	URI1, prefoldin-like chaperone	chr18	+	40683382	40745562
12798275	5.64	49.8665	5.8	55.7152	0.08	0.08	1.12	0.0363	0.0792	NM_001015513; XM_005222346; ENSBTAT00000040335; ENSBTAT00000056458; BC126571; BT021657	URGCP	upregulator of cell proliferation	chr22	-	220366	251230
12826267	5.47	44.3235	4.58	23.9176	0.07	0.14	-1.86	4.59e-07	8.25e-06	NM_001102004; XM_005226193; ENSBTAT00000013435; BC148096	URB2	URB2 ribosome biogenesis 2 homolog (S. cerevisiae)	chr28	+	596927	623066
12681185	4.14	17.6305	4.13	17.5087	0.1	0.13	-1.01	0.3791	0.4975	NM_001205980; ENSBTAT00000016473	URB1	URB1 ribosome biogenesis 1 homolog (S. cerevisiae)	chr1	+	2382873	2459950
12709739	5.14	35.261	5.45	43.7133	0.12	0.16	1.24	0.0088	0.0252	NM_001099703; ENSBTAT00000018362; BC142055	URAD	ureidoimidazoline (2-oxo-4-hydroxy-4-carboxy-5-) decarboxylase	chr12	+	32300110	32309279
12877237	7.1	137.187	6.7	103.968	0.09	0.08	-1.32	0.0004	0.0017	NM_174805; ENSBTAT00000043278; BC103110; L06665	UQCRQ	ubiquinol-cytochrome c reductase, complex III subunit VII, 9.5kDa	chr7	+	46069319	46070585
12847281	6.99	127.116	7.04	131.599	0.09	0.06	1.04	0.2085	0.3147	NM_001034745; XM_010803703; ENSBTAT00000012635; BC102729	UQCRH	ubiquinol-cytochrome c reductase hinge protein	chr3	-	100391832	100401195
12755964	6.53	92.4115	6.31	79.3413	0.07	0.12	-1.17	0.0029	0.01	NM_174813; ENSBTAT00000066053; BC115994; BC133620; BC133632; M34336; S58789	UQCRFS1	ubiquinol-cytochrome c reductase, Rieske iron-sulfur polypeptide 1	chr18	-	1021248	1026029
12811496	8.5	362.039	8.33	321.795	0.04	0.05	-1.13	0.008	0.0233	NM_174630; ENSBTAT00000028853; AB099019; BC102337; BT020993	UQCRC2	ubiquinol-cytochrome c reductase core protein II	chr25	+	19857600	19886144
12794406	8.41	340.144	8.14	282.088	0.09	0.02	-1.21	0.0014	0.0055	NM_174629; ENSBTAT00000025422; BC104500	UQCRC1	ubiquinol-cytochrome c reductase core protein I	chr22	+	51847305	51856057
12723522	7.49	179.769	7.08	135.298	0.07	0.21	-1.32	0.0005	0.0023	NM_001034797; XM_005215677; ENSBTAT00000001993; BC103057	UQCRB	ubiquinol-cytochrome c reductase binding protein	chr14	+	70329414	70334127
12883160	9.86	929.3	9.32	639.145	0.05	0.05	-1.46	3.51e-06	3.85e-05	NM_174215; ENSBTAT00000011458; BC102080; D55637	UQCR11	ubiquinol-cytochrome c reductase, complex III subunit XI	chr7	-	45592773	45595693
12744533	9.82	903.888	9.6	776.047	0.06	0.03	-1.16	0.0045	0.0144	XM_005218100; ENSBTAT00000001208	UQCR10	ubiquinol-cytochrome c reductase, complex III subunit X	chr17	+	71038498	71040694
12830792	6.51	91.1392	6.05	66.257	0.12	0.06	-1.38	0.0002	0.001	NM_001075714; ENSBTAT00000013832	UQCC3	ubiquinol-cytochrome c reductase complex assembly factor 3	chr29	+	41698905	41699791
12721077	6.26	76.6386	6.12	69.551	0.04	0.06	-1.11	0.0195	0.0481	NM_001076508; XM_010811543; ENSBTAT00000043873; BC110232	UQCC	ubiquinol-cytochrome c reductase complex chaperone	chr13	-	65233032	65327796
12909948	6.48	89.2636	6.15	71.0124	0.13	0.03	-1.26	0.0007	0.0029	NM_001076245; XM_005227971; ENSBTAT00000005978; BC109679	UPRT	uracil phosphoribosyltransferase (FUR1) homolog (S. cerevisiae)	chrX	-	80939906	80970032
12783003	1.04	2.05623	1.08	2.11404	0.15	0.08	1.03	0.4345	0.5504	NM_001076043; XM_005202454; XM_010801995; ENSBTAT00000017006; BC120094	UPP2	uridine phosphorylase 2	chr2	-	38326896	38363855
12854172	3.45	10.9283	4.88	29.446	0.28	0.19	2.69	2.13e-06	2.62e-05	XM_005205117; ENSBTAT00000011088; NM_001098976; BC142118	UPP1	uridine phosphorylase 1	chr4	-	7528100	7556112
12814103	4.11	17.2677	4.18	18.1261	0.11	0.15	1.06	0.0992	0.1754	NM_001168011; ENSBTAT00000027343; BC149698	UPK3BL	uroplakin 3B-like	chr25	+	35034017	35039183
12811424	3.57	11.8762	3.86	14.5203	0.15	0.23	1.23	0.0163	0.0416	NM_001012672; XM_010819481; XM_010819482; ENSBTAT00000044381; AY233461	UPK3B	uroplakin 3B	chr25	+	35018574	35023605
12856496	3.6	12.1257	3.92	15.1369	0.16	0.32	1.25	0.1299	0.2177	NM_174709; XM_010805792; XM_010805793; XM_010805794; XM_010805795; ENSBTAT00000013081	UPK3A	uroplakin 3A	chr5	+	116413864	116422435
12726744	3.29	9.78112	3.42	10.7034	0.1	0.22	1.09	0.6206	0.7164	NM_174214; XM_010812417; ENSBTAT00000016947; L20633	UPK2	uroplakin 2	chr15	+	30056479	30075285
12678746	8.72	421.679	9.65	803.414	0.09	0.02	1.91	5.39e-08	1.83e-06	NM_174482; XM_005201259; XM_005201261; XM_010801071; ENSBTAT00000011866; BC116014	UPK1B	uroplakin 1B	chr1	+	64576863	64605862
12749415	2.85	7.21	3.11	8.63383	0.11	0.17	1.19	0.1167	0.1999	NM_176611; XM_005218903; ENSBTAT00000027372	UPK1A	uroplakin 1A	chr18	+	46583850	46592353
12910278	4.02	16.2234	3.37	10.3388	0.14	0.1	-1.57	4.25e-05	0.0003	NM_001076411; XM_005227439; XM_005227440; XM_005227441; XM_010799560; XM_010799561; XM_010799562; ENSBTAT00000027792; BC111353	UPF3B	UPF3 regulator of nonsense transcripts homolog B (yeast)	chrX	-	4015333	4032278
12709987	5.2	36.7583	4.83	28.443	0.11	0.25	-1.29	0.0033	0.0111	XM_002692003; XM_002700988; XM_005194233; XM_005214053; ENSBTAT00000027791; BC112788	UPF3A	UPF3 regulator of nonsense transcripts homolog A (yeast)	chr12	+	91071286	91090088
12717304	5.51	45.5696	5.89	59.3016	0.08	0.08	1.3	0.0004	0.0017	XM_001249611; XM_002692050; XM_003582898; XM_003586747; ENSBTAT00000061493; BC126821	UPF2	UPF2 regulator of nonsense transcripts homolog (yeast)	chr13	+	12358794	12453973
12886461	6.22	74.5429	6.31	79.3413	0.08	0.08	1.06	0.069	0.1316	XM_001789911; XM_002688526; XM_005208480; XM_010806543; ENSBTAT00000027868	UPF1	UPF1 regulator of nonsense transcripts homolog (yeast)	chr7	-	4267727	4299794
12745611	3.62	12.295	4.03	16.3362	0.1	0.15	1.33	0.0009	0.0039	NM_001101050; XM_010814205; XR_812494; XR_812495; ENSBTAT00000001749; BC151517	UPB1	ureidopropionase, beta	chr17	-	73500518	73527334
12838362	1.21	2.31338	1.16	2.23457	0.11	0.08	-1.03	0.2873	0.4029	NM_001075648; ENSBTAT00000033492; BC105244	UOX	urate oxidase	chr3	+	59893270	59932960
12817129	4.96	31.125	5.22	37.2715	0.14	0.1	1.2	0.0114	0.0311	XM_005196875; XM_005196878; XM_005196879; XM_005196880; XM_005224598; XM_005224600; XM_005224601; XM_005224602; XM_010819174; XM_010825720	UNKL	unkempt family zinc finger-like	chr25	-	1082652	1113145
12769297	5.76	54.1917	6.56	94.3532	0.07	0.11	1.74	1.01e-06	1.48e-05	NM_001080253; ENSBTAT00000021663; BC126633	UNK	unkempt family zinc finger	chr19	-	56418224	56450260
12746240	6.03	65.3448	5.47	44.3235	0.05	0.04	-1.47	2.16e-06	2.65e-05	NM_001075513; XM_005217795; ENSBTAT00000045245; BC118447	UNG	uracil-DNA glycosylase	chr17	-	66221123	66231818
12833345	5.61	48.8403	6.18	72.5046	0.08	0.07	1.48	5.79e-06	5.69e-05	NM_001193147; XM_003584271; ENSBTAT00000001581	UNC93B1; LOC100850475	unc-93 homolog B1 (C. elegans); protein unc-93 homolog B1-like	chr29	-	46162697	46172747
12778179	3.37	10.3388	3.56	11.7942	0.07	0.04	1.14	0.0157	0.0402	NM_001206563; XM_005202742; XM_005202747; ENSBTAT00000020495	UNC80	unc-80 homolog (C. elegans)	chr2	+	98024633	98251066
12790703	3.14	8.81524	2.7	6.49802	0.12	0.07	-1.35	0.0004	0.0021	XM_003585406; XM_005200244; XM_005200480; XM_010800209; XM_010817391; XM_010824956	UNC79; LOC101909310; LOC101908290; LOC100851650	unc-79 homolog (C. elegans); protein unc-79 homolog	chr21	+	58678263	58924850
12824059	2.91	7.51618	3.14	8.81524	0.13	0.07	1.17	0.002	0.0073	NM_001192518; XM_010820339; XM_010820340; XM_010820341; ENSBTAT00000039849	UNC5D	unc-5 homolog D (C. elegans)	chr27	+	30421577	31075903
12806720	3.37	10.3388	3.66	12.6407	0.19	0.12	1.22	0.0159	0.0406	XM_005192915; XM_005223515; XM_005223516; XM_010798932; XM_010798933; XM_010798934; XM_010798937; XM_010798938; XM_010818236; XM_010818237; XM_010818238; XM_010818239; ENSBTAT00000003791	UNC5CL	unc-5 homolog C (C. elegans)-like	chr23	-	14959072	14965828
12871600	3.81	14.0257	4.3	19.6983	0.2	0.17	1.4	0.0018	0.0066	XM_002688134; XM_005198591; XM_005207736; XM_612601; ENSBTAT00000039753; BC149459	UNC5C	unc-5 homolog C (C. elegans)	chr6	+	30361389	30787250
12826450	4.33	20.1122	4.61	24.4201	0.16	0.08	1.21	0.0086	0.0247	NM_001099029; XM_003584864; XM_005226402; ENSBTAT00000018961; BC142196	UNC5B; LOC100851524	unc-5 homolog B (C. elegans); netrin receptor UNC5B-like	chr28	+	27511423	27599752
12877821	3.04	8.22491	3.2	9.18959	0.17	0.16	1.12	0.0358	0.0784	XM_002689012; XM_005199023; XM_005209161; XM_582427; ENSBTAT00000043831	UNC5A	unc-5 homolog A (C. elegans)	chr7	+	39597617	39692612
12699870	6.5	90.5097	5.39	41.9326	0.09	0.08	-2.16	2.69e-08	1.15e-06	NM_001014921; XM_005212311; XM_005212312; XM_005212315; ENSBTAT00000019807; BC103305; BT021031	UNC50	unc-50 homolog (C. elegans)	chr11	+	3793440	3802385
12771843	2.81	7.01285	2.92	7.56846	0.2	0.15	1.08	0.1334	0.2224	XM_002695630; XM_615458; ENSBTAT00000003766	UNC45B	unc-45 homolog B (C. elegans)	chr19	-	15233256	15266466
12793349	5.34	40.5042	5.29	39.1245	0.07	0.07	-1.04	0.3876	0.5057	NM_001099072; XM_005221838; ENSBTAT00000024799; BC142511	UNC45A	unc-45 homolog A (C. elegans)	chr21	-	22139095	22153783
12761869	3.33	10.0561	3.58	11.9588	0.23	0.25	1.19	0.149	0.2426	NM_001192083; XM_005221166; XM_005221167; XR_238807; ENSBTAT00000018027	UNC13D	unc-13 homolog D (C. elegans)	chr19	+	56402887	56418246
12693349	2.18	4.53154	2.25	4.75683	0.18	0.15	1.05	0.2423	0.3532	NM_001206460; XM_005211765; XM_010809312; ENSBTAT00000002162	UNC13C	unc-13 homolog C (C. elegans)	chr10	-	55716594	56389601
12890943	4.03	16.3362	4.19	18.2522	0.07	0.07	1.12	0.0444	0.093	NM_001193239; XM_005210089; XM_010807933; XM_010807934; XM_010807935; XM_010807936; XM_010807937; ENSBTAT00000015153	UNC13B	unc-13 homolog B (C. elegans)	chr8	+	59797489	60010848
12880093	2.66	6.32033	3.01	8.05564	0.16	0.26	1.27	0.0264	0.0614	XM_002688573; XM_010798163; XM_010798164; XM_010798165; XM_010798166; XM_010798167; XM_010798168; XM_010798169; XM_010798170; XM_010806607; XM_010806608; XM_010806609; XM_010806610; XM_010806611; XM_010806612; XM_010806613; XM_010806614; XM_605253; ENSBTAT00000047528	UNC13A	unc-13 homolog A (C. elegans)	chr7	+	5380894	5452286
12744676	6.79	110.661	6.61	97.6806	0.02	0.09	-1.13	0.0467	0.0967	NM_001206287; ENSBTAT00000009843	UNC119B	unc-119 homolog B (C. elegans)	chr17	+	65206694	65216028
12772078	5.27	38.5859	5.55	46.8507	0.24	0.06	1.21	0.1696	0.2683	NM_001034645; XM_010815839; ENSBTAT00000017411; BC103449	UNC119	unc-119 homolog (C. elegans)	chr19	-	20567269	20572913
12678618	5.91	60.1295	5.24	37.7918	0.07	0.03	-1.59	4.07e-07	7.61e-06	NM_177508; ENSBTAT00000018248; BC112872	UMPS	uridine monophosphate synthetase	chr1	+	69732778	69782824
12681014	2.77	6.82108	2.93	7.6211	0.07	0.18	1.11	0.1586	0.2543	XM_002685123; XM_002702338	UMODL1	uromodulin-like 1	chr1	+	143829675	143904907
12815227	2.83	7.11074	3.03	8.1681	0.12	0.15	1.15	0.057	0.1132	NM_174213; XM_010819280; ENSBTAT00000046009	UMOD	uromodulin	chr25	-	18124562	18143260
12797841	6.74	106.891	7.03	130.69	0.05	0.06	1.22	0.0006	0.0027	XM_005222596; XM_010817577; XM_010817578; XM_010817579; XM_010817580; XM_010817581; XM_010825073	ULK4	unc-51 like kinase 4	chr22	-	13894729	14991088
12789417	4.63	24.761	4.62	24.59	0.08	0.13	-1.01	0.7085	0.7863	NM_001045934; XM_010817052; XM_010817053; ENSBTAT00000007678; BC112502; BC114878	ULK3	unc-51 like kinase 3	chr21	+	34231541	34238551
12765731	6.12	69.551	5.62	49.18	0.08	0.1	-1.41	6.91e-05	0.0004	NM_001102321; XM_005220405; XM_005220406; XM_005220407; XM_010816050; XM_010816051; XM_010816052; XR_813226; ENSBTAT00000004466; ENSBTAT00000029701; BC149837	ULK2	unc-51 like autophagy activating kinase 2	chr19	+	34421833	34463319
12747034	6.73	106.153	6.66	101.125	0.11	0.05	-1.05	0.1689	0.2674	NM_001205927; XM_010813823; XM_010813824; XM_010813825; XM_010813826; ENSBTAT00000017268	ULK1	unc-51 like autophagy activating kinase 1	chr17	-	46171529	46193389
12742359	4.41	21.259	4.1	17.1484	0.27	0.15	-1.24	0.0938	0.1676	ENSBTAT00000037567	ULBP3	UL16 binding protein 3	chr17	+	39881234	39884975
12765895	4.95	30.91	5.26	38.3193	0.16	0.22	1.24	0.0306	0.0693	NM_001168616; NM_001168617; XM_005220063; XM_010815810	ULBP27; ULBP9	UL16-binding protein 27; UL16-binding protein 9	chr19	+	19910666	19921062
12901571	2.35	5.09824	2.45	5.46416	0.32	0.14	1.07	0.5498	0.6565	NM_001168608; XM_005211043; XM_005211045; XM_010799015; XM_010808675; ENSBTAT00000064751	ULBP21	UL16 binding protein 21	chr9	-	88273894	88299092
12899691	2.58	5.9794	2.72	6.58873	0.22	0.06	1.1	0.6747	0.7603	NM_001168613; ENSBTAT00000057496	ULBP17; RAET1G	UL16-binding protein 17; retinoic acid early transcript 1G	chr9	-	88231933	88235142
12884383	3.88	14.723	4.43	21.5557	0.13	0.13	1.46	9.86e-05	0.0006	NM_001038061; NM_001113222; XM_005209128; XM_005209132; ENSBTAT00000043808; ENSBTAT00000065067; BC111355	UIMC1	ubiquitin interaction motif containing 1	chr7	-	39718679	39856764
12895239	4.92	30.2738	6.54	93.0542	0.16	0.12	3.07	2.13e-08	1e-06	NM_001102270; BC148949	UHRF2	ubiquitin-like with PHD and ring finger domains 2, E3 ubiquitin protein ligase	chr8	-	38568745	38625362
12866487	7.48	178.527	8.1	274.374	0.12	0.12	1.53	4.29e-05	0.0003	NM_001192527; XM_005206614; XM_005206615; XM_010805181; XM_010805182; ENSBTAT00000007936	UHRF1BP1L	UHRF1 binding protein 1-like	chr5	-	64414615	64481097
12802848	6.55	93.7015	6.34	81.0084	0.14	0.03	-1.16	0.0212	0.0514	XM_002697198; XM_613916; ENSBTAT00000012210	UHRF1BP1	UHRF1 binding protein 1	chr23	+	8774674	8824450
12886305	4.77	27.2843	4.02	16.2234	0.1	0.26	-1.68	0.0006	0.0027	NM_001103098; XM_005208951; XM_010806982; ENSBTAT00000044908; BC151671	UHRF1	ubiquitin-like with PHD and ring finger domains 1	chr7	-	20436669	20469912
12846788	7.17	144.007	6.6	97.0059	0.1	0.05	-1.48	8.32e-06	7.71e-05	NM_001205585; ENSBTAT00000016871	UHMK1	U2AF homology motif (UHM) kinase 1	chr3	-	6975847	6995683
12873235	2.23	4.69134	2.52	5.73582	0.15	0.15	1.23	0.0099	0.0277	NM_001083635; ENSBTAT00000006007; BC134489	UGT8	UDP glycosyltransferase 8	chr6	-	12092953	12201473
12875017	0.77	1.70527	1.02	2.02792	0.31	0.19	1.19	0.5427	0.6499	NM_001046354; ENSBTAT00000022664; BC112641	UGT2B10	UDP glucuronosyltransferase 2 family, polypeptide B10	chr6	-	86169554	86190786
12874042	1.34	2.53151	1.44	2.71321	0.1	0.18	1.07	0.1733	0.2727	NM_001098944; XM_005208036; XM_005208038; XM_010806161; XM_010806162; ENSBTAT00000053634; BC146247	UGT2A3	UDP glucuronosyltransferase 2 family, polypeptide A3	chr6	-	86810492	86835733
12836074	2.32	4.99332	2.14	4.40762	0.19	0.16	-1.14	0.1898	0.2929	NM_174762; AB008677; BC151538	UGT1A6	UDP glucuronosyltransferase 1 family, polypeptide A6	chr3	+	113907720	114030725
12841542	2.75	6.72717	2.97	7.83536	0.2	0.34	1.16	0.4018	0.5193	NM_001105636; BC134515; BC151538	UGT1A1; UGT1A6	UDP glucuronosyltransferase 1 family, polypeptide A1; UDP glucuronosyltransferase 1 family, polypeptide A6	chr3	+	114017939	114031374
12698474	7.29	156.498	8.26	306.555	0.13	0.08	1.96	4.1e-07	7.63e-06	NM_174212; XM_005212738; XM_005212739; XM_010810046; XM_010810047; XM_010810048; ENSBTAT00000044762; BC118181; L14019	UGP2	UDP-glucose pyrophosphorylase 2	chr11	+	62244354	62299942
12711895	7.1	137.187	7.08	135.298	0.13	0.06	-1.01	0.6225	0.7181	XM_002691971; XM_010810955; XM_010810956; XM_010822085; XM_010822090; XM_594552; ENSBTAT00000005775	UGGT2	UDP-glucose glycoprotein glucosyltransferase 2	chr12	-	77032460	77176980
12781670	8.29	312.996	7.55	187.403	0.08	0.07	-1.66	5.43e-07	9.36e-06	XM_002685231; XM_005197402; XM_005202234; XM_866247; ENSBTAT00000007163	UGGT1	UDP-glucose glycoprotein glucosyltransferase 1	chr2	-	4226354	4333329
12873221	6.11	69.0706	5.29	39.1245	0.09	0.23	-1.77	7.52e-06	7.1e-05	NM_174211; XM_005207833; ENSBTAT00000019302; AF095792; BC150068	UGDH	UDP-glucose 6-dehydrogenase	chr6	-	60231100	60265817
12890269	5.98	63.1189	4.85	28.84	0.16	0.17	-2.18	5.13e-07	8.99e-06	NM_001076850; ENSBTAT00000043826; BC123602	UGCG	UDP-glucose ceramide glucosyltransferase	chr8	+	102987421	103024331
12825573	6.16	71.5064	6.02	64.8934	0.11	0.11	-1.1	0.304	0.4211	NM_001076477; XM_005226002; ENSBTAT00000024562	UFSP2	UFM1-specific peptidase 2	chr27	-	14708699	14730205
12813285	5.26	38.3193	5.24	37.7918	0.16	0.08	-1.01	0.2468	0.3582	XM_002698202; XM_606346; ENSBTAT00000001510; BC149805	UFSP1	UFM1-specific peptidase 1 (non-functional)	chr25	+	36305393	36306273
12900309	7.45	174.853	7.65	200.854	0.08	0.04	1.15	0.0065	0.0196	NM_001080276; XM_005210858; ENSBTAT00000027202	UFL1	UFM1-specific ligase 1	chr9	-	54038463	54104380
12745985	7.94	245.572	8.05	265.028	0.08	0.06	1.08	0.0836	0.1529	NM_001075300; XM_005218209; XM_010814211; ENSBTAT00000056937; BC120441	UFD1L	ubiquitin fusion degradation 1 like (yeast)	chr17	-	74717683	74730989
12846641	5.71	52.3457	5.39	41.9326	0.09	0.06	-1.25	0.0003	0.0013	NM_001015663; XM_005203530; XM_005203531; XM_005203532; XM_010802771; XM_010802772; ENSBTAT00000028928; BC103142; BT021067	UFC1	ubiquitin-fold modifier conjugating enzyme 1	chr3	-	8356956	8360652
12830492	6.32	79.8932	5.44	43.4113	0.04	0.18	-1.84	3.56e-06	3.9e-05	NM_001098952; XM_005226749; XM_005226753; XM_010820874; XM_010820875; ENSBTAT00000018040; BC142095	UEVLD	UEV and lactate/malate dehyrogenase domains	chr29	+	26390466	26444958
12730775	2.57	5.93809	2.62	6.1475	0.15	0.13	1.03	0.224	0.333	NM_174210; ENSBTAT00000006918; AF092048	UCP3	uncoupling protein 3 (mitochondrial, proton carrier)	chr15	-	54213566	54224046
12730764	4.96	31.125	5.23	37.5307	0.16	0.04	1.2	0.0063	0.0192	NM_001033611; ENSBTAT00000004810; BC102839	UCP2	uncoupling protein 2 (mitochondrial, proton carrier)	chr15	-	54196170	54202633
12741958	1.54	2.90795	1.49	2.80889	0.15	0.18	-1.03	0.7292	0.8019	NM_001166528; XM_005200393; XM_005217533; ENSBTAT00000006097; X14064	UCP1; LOC101910176	uncoupling protein 1 (mitochondrial, proton carrier); mitochondrial brown fat uncoupling protein 1-like	chr17	+	17467450	17473822
12717264	2.96	7.78124	3.07	8.39773	0.07	0.11	1.08	0.4321	0.5481	NM_001076527; ENSBTAT00000050183; AB240582; BC114855	UCN3	urocortin 3	chr13	+	43605579	43610262
12797272	3.24	9.44794	3.65	12.5533	0.22	0.02	1.33	0.0016	0.0062	XM_010817866; XM_010825162; NM_001076530; AB252572	UCN2	urocortin 2	chr22	+	51890963	51891301
12700354	2.66	6.32033	2.88	7.3615	0.04	0.13	1.16	0.0185	0.0459	XM_010810206; ENSBTAT00000024314; NM_001032301; AB201710	UCN	urocortin	chr11	+	72326391	72326953
12720908	2.38	5.20537	2.58	5.9794	0.04	0.15	1.15	0.0631	0.1229	NM_001206226; XM_010811160	UCMA	upper zone of growth plate and cartilage matrix associated	chr13	-	28176261	28183541
12716231	6.14	70.5219	6.81	112.206	0.09	0.03	1.59	9.21e-07	1.38e-05	XM_002692400; XM_003582944; XM_003586827; XM_005194374; XM_005214910; XM_010811583; XM_010811584; XM_010811585; XM_010811586; XM_010811587; XM_010811588; XM_010822546; XM_010822547; XM_010822548; XM_010822549; XM_010822550; XM_010822551; XM_865607; ENSBTAT00000039335; BC149131	UCKL1	uridine-cytidine kinase 1-like 1	chr13	+	54362734	54373972
12847134	8.11	276.282	7.81	224.411	0.16	0.07	-1.23	0.0038	0.0125	NM_001192812; ENSBTAT00000061309	UCK2	uridine-cytidine kinase 2	chr3	-	3045781	3119590
12706126	5.67	50.9143	5.24	37.7918	0.11	0.1	-1.35	0.0003	0.0013	NM_001075792; ENSBTAT00000014316; BC120304	UCK1	uridine-cytidine kinase 1	chr11	-	101666791	101672198
12734627	7.86	232.325	7.71	209.383	0.03	0.12	-1.11	0.0151	0.0391	NM_174481; XM_005216762; ENSBTAT00000018104; AF148446; BC105166	UCHL5	ubiquitin carboxyl-terminal hydrolase L5	chr16	+	12806690	12848626
12709765	8.28	310.834	7.34	162.017	0.09	0.07	-1.92	1.27e-07	3.28e-06	NM_001040541; XM_005213843; XM_010810844; XM_010810845; ENSBTAT00000035577; BC110247	UCHL3	ubiquitin carboxyl-terminal esterase L3 (ubiquitin thiolesterase)	chr12	+	50948444	50997547
12870973	10.03	1045.52	9.34	648.067	0.02	0.07	-1.61	2.84e-07	5.86e-06	NM_001046172; XM_005207872; ENSBTAT00000046823; BC111330	UCHL1	ubiquitin carboxyl-terminal esterase L1 (ubiquitin thiolesterase)	chr6	+	61796030	61807728
12823758	5.02	32.4467	5.07	33.5909	0.08	0.19	1.03	0.683	0.7671	NM_001038672; ENSBTAT00000005462; BC110208	UBXN8	UBX domain protein 8	chr27	+	26008823	26026235
12686419	7.49	179.769	8.32	319.573	0.13	0.09	1.79	1.75e-06	2.28e-05	NM_001206764; XM_010801184; XM_010824650; ENSBTAT00000009970	UBXN7	UBX domain protein 7	chr1	-	71541777	71594692
12878145	5.71	52.3457	6.11	69.0706	0.12	0.07	1.32	0.0003	0.0017	NM_001045986; XM_005208918; ENSBTAT00000010767; BC112614	UBXN6	UBX domain protein 6	chr7	+	20879420	20891487
12783344	8.43	344.892	8.24	302.334	0.03	0.05	-1.14	0.0055	0.0172	NM_001035414; ENSBTAT00000020184; BC103096	UBXN4	UBX domain protein 4	chr2	-	61919638	61949692
12722956	6.63	99.0442	5.51	45.5696	0.05	0.23	-2.16	1.14e-06	1.64e-05	NM_001206828; ENSBTAT00000012043	UBXN2B	UBX domain protein 2B	chr14	+	26271677	26304605
12707797	5.45	43.7133	4.99	31.779	0.08	0.26	-1.38	0.0006	0.0027	NM_001192967; XM_005213043; XM_005213044; XM_005213045; XM_010810244; ENSBTAT00000002634	UBXN2A	UBX domain protein 2A	chr11	-	75101825	75130698
12776633	4.02	16.2234	3.99	15.8895	0.13	0.13	-1.02	0.825	0.8758	NM_001243296; XM_005203146; XM_005203147; XM_010802554; XM_010802555; XM_010802556; ENSBTAT00000012602	UBXN11	UBX domain protein 11	chr2	+	127406812	127428877
12783509	3.98	15.7797	4.17	18.0009	0.22	0.29	1.14	0.0608	0.1192	XM_002685789; XM_005197640; XM_005203347; XM_010802676; XM_010802677; XM_010802678; XM_010826715; XM_010826716; XM_010826717; XM_581276; ENSBTAT00000053398	UBXN10	UBX domain protein 10	chr2	-	133066863	133068686
12833176	6.08	67.6492	6.61	97.6806	0.15	0.06	1.45	2.68e-05	0.0002	NM_001037588; XM_005226890; ENSBTAT00000013845; BC109898	UBXN1	UBX domain protein 1	chr29	-	41701368	41704008
12767886	6.47	88.647	6.32	79.8932	0.07	0.07	-1.11	0.0248	0.0583	XM_002696042; XM_003587451; XM_010816401; XM_010816402; XM_010816403; XM_010824213; ENSBTAT00000034806; AY225853	UBTF	upstream binding transcription factor, RNA polymerase I	chr19	-	44646807	44663039
12788284	6.07	67.1819	6.34	81.0084	0.09	0.07	1.2	0.0014	0.0055	NM_001015679; ENSBTAT00000049094; BT020626	UBTD2	ubiquitin domain containing 2	chr20	-	3903960	3968828
12819240	5.39	41.9326	5.8	55.7152	0.09	0.09	1.33	0.0004	0.002	NM_001034261; XM_010819840; ENSBTAT00000016906; BC103175	UBTD1	ubiquitin domain containing 1	chr26	+	18575002	18625620
12789309	6.65	100.427	6.87	116.97	0.09	0.05	1.17	0.0065	0.0196	NM_001082601; ENSBTAT00000005648; BC133370	UBR7	ubiquitin protein ligase E3 component n-recognin 7 (putative)	chr21	+	58424917	58441797
12722422	7.37	165.421	7.3	157.586	0.04	0.04	-1.05	0.2227	0.3315	NM_001192417; XM_005215566; XM_005215567; XM_010812116; XM_010812117; ENSBTAT00000028262; BC103025	UBR5	ubiquitin protein ligase E3 component n-recognin 5	chr14	+	64169832	64308334
12776490	7.01	128.89	6.49	89.8845	0.07	0.07	-1.43	9.73e-06	8.69e-05	NM_001205792; XM_005203135; XM_005203136; XM_005203137; XM_005203138; XM_010802546; ENSBTAT00000020277; ENSBTAT00000063469	UBR4	ubiquitin protein ligase E3 component n-recognin 4	chr2	+	134039040	134176296
12783433	7.53	184.823	7.8	222.861	0.08	0.01	1.21	0.0007	0.0032	XM_005202390; XM_010801932; XM_010801933; XM_010801934; XM_010801935; XM_010826431; ENSBTAT00000061386; BC147913	UBR3	ubiquitin protein ligase E3 component n-recognin 3 (putative)	chr2	-	26360604	26565223
12802523	6.4	84.4485	5.91	60.1295	0.05	0.12	-1.41	3.91e-05	0.0003	NM_001192638; XM_005223446; XM_005223447; XM_005223448; XM_010818199; XM_010818200; XM_010818201; XM_010818202; ENSBTAT00000007833	UBR2	ubiquitin protein ligase E3 component n-recognin 2	chr23	+	16264297	16370157
12695304	7.21	148.056	6.9	119.428	0.05	0.08	-1.24	0.0006	0.0025	NM_001205897; ENSBTAT00000028086	UBR1	ubiquitin protein ligase E3 component n-recognin 1	chr10	-	38300765	38447565
12727960	1.69	3.22657	1.64	3.11666	0.1	0.23	-1.03	0.6275	0.721	XM_003583120; XM_003586976; ENSBTAT00000007451	UBQLNL	ubiquilin-like	chr15	+	48699976	48701806
12839858	4.64	24.9333	3.83	14.2215	0.09	0.3	-1.76	0.0003	0.0016	NM_001080295; BC126744	UBQLN4	ubiquilin 4	chr3	+	14767950	14774062
12730062	3.41	10.6295	3.52	11.4716	0.1	0.3	1.08	0.8765	0.9143	NM_001038583; ENSBTAT00000035442; BC110038	UBQLN3	ubiquilin 3	chr15	+	48706648	48709290
12905372	6.36	82.1393	6.3	78.7932	0.11	0.09	-1.04	0.4497	0.5654	NM_001205682; ENSBTAT00000029117	UBQLN2	ubiquilin 2	chrX	+	98957954	98961206
12892798	9.07	537.455	9.14	564.175	0.08	0.11	1.05	0.4167	0.5339	NM_174628; XM_005210304; XM_005210305; ENSBTAT00000019747; ENSBTAT00000033922; AY035552; BC120031	UBQLN1	ubiquilin 1	chr8	-	78223814	78279585
12800740	7.38	166.572	6.63	99.0442	0.03	0.03	-1.68	9.37e-08	2.67e-06	XM_003583784; XM_003587609; XM_003587610; XM_005222588; XM_010817560; ENSBTAT00000005181	UBP1	upstream binding protein 1 (LBP-1a)	chr22	-	7721336	7785327
12715082	5.64	49.8665	5.49	44.9422	0.18	0.13	-1.12	0.1235	0.2091	NM_001075669; NM_001206420; ENSBTAT00000020438; BC114651	UBOX5; FASTKD5	U-box domain containing 5; FAST kinase domains 5	chr13	+	52501259	52548992
12851673	6.26	76.6386	5.77	54.5686	0.08	0.07	-1.4	2.36e-05	0.0002	NM_001193208; XM_005205870; XM_010804578; ENSBTAT00000005889	UBN2	ubinuclein 2	chr4	+	103594501	103689157
12813171	5.16	35.7532	4.48	22.3159	0.09	0.21	-1.61	2.2e-05	0.0002	NM_001205922; XM_005224483; XM_010819099; ENSBTAT00000002274; ENSBTAT00000064363	UBN1	ubinuclein 1	chr25	+	3936573	3964310
12878181	7.28	155.417	6.47	88.647	0.05	0.1	-1.76	3.73e-07	7.09e-06	NM_001045994; XM_010807563; ENSBTAT00000011999; BC105394	UBLCP1	ubiquitin-like domain containing CTD phosphatase 1	chr7	+	72960644	72980669
12789768	6.28	77.7085	5.66	50.5626	0.18	0.04	-1.53	0.0002	0.0009	NM_001015573; XM_005221920; XM_010817054; XR_814045; ENSBTAT00000000010; BC112529; BT020711; BT020740; BT020757; BT020818; BT020862; BT021164; BT026165	UBL7	ubiquitin-like 7	chr21	+	34601365	34614703
12784567	1.14	2.20381	1.25	2.37841	0.13	0.18	1.08	0.6596	0.7478	ENSBTAT00000022469	UBL5	ubiquitin-like 5	chr2	-	23299147	23299368
12881628	7.92	242.191	7.8	222.861	0.02	0.1	-1.09	0.0794	0.1466	NM_001037710; BC102198	UBL5	ubiquitin-like 5	chr7	+	15523830	15525368
12845831	3.23	9.38268	3.59	12.042	0.12	0.27	1.29	0.149	0.2426	NM_001080734; XM_010803173; XM_010803174; XM_010803175; XM_010803176; XM_010803177; XM_010803178; XM_010803179; XM_010803180; XM_010803181; XM_010803182; XM_010803183; ENSBTAT00000021793; BC111318	UBL4B	ubiquitin-like 4B	chr3	-	33424620	33426233
12907402	5.81	56.1028	5.53	46.2057	0.11	0.2	-1.21	0.1059	0.1849	NM_001034214; XM_010821556; ENSBTAT00000019055; ENSBTAT00000063690; BC103189	UBL4A	ubiquitin-like 4A	chrX	-	40458247	40460872
12709949	7.35	163.144	6.96	124.5	0.05	0.06	-1.31	9.98e-05	0.0006	NM_001038144; ENSBTAT00000035753; BC111119	UBL3	ubiquitin-like 3	chr12	+	30833958	30881789
12739099	5.8	55.7152	4.37	20.6776	0.06	0.2	-2.69	6.69e-08	2.11e-06	XM_002694056; XM_585287; ENSBTAT00000018617	UBIAD1	UbiA prenyltransferase domain containing 1	chr16	-	43258248	43268580
12810821	8	256	7.5	181.019	0.05	0.03	-1.41	6.75e-06	6.47e-05	NM_001105501; ENSBTAT00000064986; BC149886	UBFD1	ubiquitin family domain containing 1	chr25	+	21476413	21488491
12739881	7.27	154.343	7.68	205.074	0.05	0.1	1.33	0.0003	0.0014	NM_001102504; XM_005216967; ENSBTAT00000013729; BC148970	UBE4B	ubiquitination factor E4B	chr16	-	44263937	44385466
12728199	8.83	455.087	8.09	272.479	0.07	0.04	-1.67	5.46e-07	9.38e-06	NM_001098999; XM_005215841; XM_010812366; ENSBTAT00000026289; BC142480	UBE4A	ubiquitination factor E4A	chr15	+	29476822	29516720
12900255	3.98	15.7797	3.74	13.3614	0.16	0.2	-1.18	0.043	0.0906	NM_001075711; XM_010808379; XM_010808380; ENSBTAT00000038115; BC116118	UBE3D	ubiquitin protein ligase E3D	chr9	-	23061426	23228366
12849657	6.26	76.6386	5.74	53.4456	0.06	0.09	-1.43	1.54e-05	0.0001	NM_001192188; XM_005205800; ENSBTAT00000010553	UBE3C	ubiquitin protein ligase E3C	chr4	+	119247415	119362609
12746423	7.18	145.009	6.91	120.259	0.11	0.07	-1.2	0.0034	0.0114	NM_001206232; XM_005217808; XM_005217809; XM_010813908; XM_010813909; XM_010813910; ENSBTAT00000003493	UBE3B	ubiquitin protein ligase E3B	chr17	-	65903349	65944427
12793156	8.42	342.509	8.42	342.509	0.09	0.04	1	0.3656	0.4843	NM_001098462; XM_005221700; XM_005221701; XM_010816882; XM_010824778; XR_813886; ENSBTAT00000049743; BC134678	UBE3A	ubiquitin protein ligase E3A	chr21	-	2346808	2410193
12766560	7.61	195.361	7.92	242.191	0.08	0.04	1.24	0.0011	0.0045	NM_001205486; ENSBTAT00000043423	UBE2Z	ubiquitin-conjugating enzyme E2Z	chr19	-	38231023	38246283
12725965	7.18	145.009	7.24	151.167	0.09	0.18	1.04	0.6461	0.7368	NM_001099122; ENSBTAT00000010872; BC146162	UBE2W	ubiquitin-conjugating enzyme E2W (putative)	chr14	-	39233170	39264599
12721768	7.57	190.019	6.96	124.5	0.13	0.04	-1.53	6e-06	5.84e-05	NM_001034042; XR_801853; ENSBTAT00000031581; BC103159	UBE2V2; LOC100336122	ubiquitin-conjugating enzyme E2 variant 2; ubiquitin-conjugating enzyme E2v2 pseudogene	chr14	+	21225303	21245523
12721029	8.37	330.842	7.74	213.783	0.03	0.08	-1.54	1.63e-06	2.15e-05	NM_001035497; XM_010811536; ENSBTAT00000039155; BC103134	UBE2V1	ubiquitin-conjugating enzyme E2 variant 1	chr13	-	78845236	78873171
12848136	1.2	2.2974	1.34	2.53151	0.08	0.06	1.1	0.1093	0.1896	NM_001099193; XR_823002; ENSBTAT00000054674; BC146108	UBE2U; LOC101909304	ubiquitin-conjugating enzyme E2U (putative); uncharacterized LOC101909304	chr3	-	81575269	81652244
12738821	4.74	26.7228	5.05	33.1285	0.15	0.18	1.24	0.0197	0.0485	NM_001038034; XM_005217332; ENSBTAT00000006290; BC109637	UBE2T	ubiquitin-conjugating enzyme E2T (putative)	chr16	-	71019537	71024141
12753982	6.72	105.42	5.75	53.8174	0.1	0.03	-1.96	4.91e-08	1.74e-06	NM_001076472; ENSBTAT00000012136; BC114838; BC148138	UBE2S	ubiquitin-conjugating enzyme E2S	chr18	+	62537351	62541237
12891356	8.79	442.643	9.05	530.056	0.04	0.04	1.2	0.0006	0.0026	NM_001206110; ENSBTAT00000000925	UBE2R2	ubiquitin-conjugating enzyme E2R 2	chr8	+	76567916	76664714
12789821	7.05	132.514	6.77	109.137	0.06	0.06	-1.22	0.0005	0.0024	NM_001075530; XM_005221922; ENSBTAT00000005257; BC109798	UBE2Q2	ubiquitin-conjugating enzyme E2Q family member 2	chr21	+	31649523	31711237
12836616	8.56	377.413	8.66	404.501	0.05	0.09	1.07	0.2259	0.3352	NM_001206320; ENSBTAT00000009889	UBE2Q1	ubiquitin-conjugating enzyme E2Q family member 1	chr3	+	16079927	16088723
12766352	6.3	78.7932	6.83	113.772	0.09	0.11	1.45	3.07e-05	0.0002	XM_002696167; XM_005221305; XM_010824337; ENSBTAT00000026793; ENSBTAT00000055194; BC133360	UBE2O	ubiquitin-conjugating enzyme E2O	chr19	+	55928561	55976414
12868226	7.83	227.544	7.14	141.044	0.05	0.04	-1.62	3.09e-07	6.25e-06	NM_001076258; XM_010804833; ENSBTAT00000052393; BC119931; BT030506	UBE2N	ubiquitin-conjugating enzyme E2N	chr5	-	23370702	23411877
12759033	8.27	308.687	7.69	206.5	0.07	0.07	-1.5	4.19e-06	4.41e-05	NM_001083503; ENSBTAT00000016937; BC133501	UBE2M	ubiquitin-conjugating enzyme E2M	chr18	-	65964092	65967276
12731594	3.64	12.4666	4	16	0.13	0.19	1.28	0.0075	0.0221	NM_001098917; ENSBTAT00000017267; BC142048	UBE2L6	ubiquitin-conjugating enzyme E2L 6	chr15	-	82124871	82138170
12748228	9.78	879.171	9.13	560.278	0.13	0.03	-1.57	9.7e-06	8.68e-05	NM_001078094; ENSBTAT00000017332; BC105164; BT025380	UBE2L3	ubiquitin-conjugating enzyme E2L 3	chr17	-	74121211	74151150
12869920	7.86	232.325	7.33	160.898	0.09	0.08	-1.44	3.75e-05	0.0003	NM_174080; ENSBTAT00000026871; BC142324	UBE2K	ubiquitin-conjugating enzyme E2K	chr6	+	60420296	60496136
12735081	7.44	173.645	7.45	174.853	0.08	0.07	1.01	0.7001	0.7805	NM_001038043; ENSBTAT00000021109; BC111185	UBE2J2	ubiquitin-conjugating enzyme E2, J2	chr16	+	52441615	52449786
12898548	7.52	183.546	6.97	125.366	0.06	0.08	-1.47	5.01e-06	5.08e-05	NM_001206186; ENSBTAT00000024529	UBE2J1	ubiquitin-conjugating enzyme E2, J1	chr9	+	61758420	61782665
12812691	7.77	218.275	7.65	200.854	0.03	0.06	-1.08	0.0616	0.1204	NM_001099372; ENSBTAT00000056739; BC146107	UBE2I	ubiquitin-conjugating enzyme E2I	chr25	+	1041073	1048240
12855433	8.19	292.036	8.85	461.44	0.11	0.06	1.58	8.2e-06	7.62e-05	NM_001037614; ENSBTAT00000001205; BC109502	UBE2H	ubiquitin-conjugating enzyme E2H	chr4	-	94467616	94565768
12686715	5.94	61.3929	5.5	45.2548	0.06	0.06	-1.35	3.88e-05	0.0003	NM_001076328; BC118376; BT026143	UBE2G2	ubiquitin-conjugating enzyme E2G 2	chr1	-	146113517	146120823
12772589	8.23	300.246	8.56	377.413	0.06	0.03	1.26	0.0003	0.0015	NM_001082458; XM_010815936; ENSBTAT00000019194; BC133528	UBE2G1	ubiquitin-conjugating enzyme E2G 1	chr19	-	25409133	25496726
12841383	6.49	89.8845	6.13	70.0348	0.06	0.22	-1.28	0.0029	0.01	NM_001076443; XM_005205027; ENSBTAT00000037020; BC114675	UBE2F	ubiquitin-conjugating enzyme E2F (putative)	chr3	+	117987246	118032856
12782967	7.41	170.072	7.55	187.403	0.1	0.06	1.1	0.0997	0.1762	NM_001079783; ENSBTAT00000061641; BC111218	UBE2E3	ubiquitin-conjugating enzyme E2E 3	chr2	-	15671109	15761822
12825522	5.64	49.8665	5.84	57.2816	0.1	0.05	1.14	0.009	0.0257	NM_001206216	UBE2E1	ubiquitin-conjugating enzyme E2E 1	chr27	-	41958078	42064867
12795307	7.71	209.383	7.68	205.074	0.07	0.09	-1.02	0.3563	0.4754	NM_001075539; XM_005222347; XM_005222348; XM_005222349; XM_005222350; XM_005222351; XM_005222353; XM_010817399; XR_239277; XR_814348; ENSBTAT00000005220; BC109525	UBE2D4	ubiquitin-conjugating enzyme E2D 4 (putative)	chr22	+	322996	343684
12901523	3.62	12.295	3.59	12.042	0.15	0.08	-1.02	0.602	0.7007	NM_001075135; BC102425	UBE2D3	ubiquitin-conjugating enzyme E2D 3	chr9	-	7083344	7084836
12881439	8.16	286.026	8.11	276.282	0.06	0.09	-1.03	0.5778	0.6807	NM_001046496; BC114654	UBE2D2	ubiquitin-conjugating enzyme E2D 2	chr7	+	52414547	52457132
12822786	6.3	78.7932	5.43	43.1115	0.06	0.09	-1.82	2.37e-07	5.19e-06	NM_001038167; XM_005225345; ENSBTAT00000055368; BC111175	UBE2D1	ubiquitin-conjugating enzyme E2D 1	chr26	-	663448	699996
12714343	6.38	83.2859	6.19	73.0089	0.07	0.09	-1.15	0.0352	0.0773	NM_001037449; XM_005214594; XM_010811411; XM_010811412; ENSBTAT00000022264; BC108195	UBE2C	ubiquitin-conjugating enzyme E2C	chr13	+	75306757	75310190
12878828	8.18	290.018	8.02	259.574	0.05	0.07	-1.12	0.0376	0.0814	NM_001037459; BC108202	UBE2B	ubiquitin-conjugating enzyme E2B	chr7	+	47528581	47541199
12902917	5.74	53.4456	5.39	41.9326	0.06	0.07	-1.27	0.0001	0.0008	NM_001105325; XM_010821323; ENSBTAT00000065949; AF419316; BC102100	UBE2A	ubiquitin-conjugating enzyme E2A	chrX	+	3777247	3794467
12801806	0.88	1.84038	0.88	1.84038	0.14	0.06	-1	0.9052	0.9342	NM_001206473; ENSBTAT00000012533; BC102438	UBD	ubiquitin D	chr23	+	28918304	28920757
12767170	11.2	2352.53	11.05	2120.22	0.03	0.05	-1.11	0.0347	0.0765	NM_174133; ENSBTAT00000022919; BC114001	UBB	ubiquitin B	chr19	-	33853788	33855685
12728447	6.47	88.647	5.69	51.6251	0.13	0.09	-1.71	5.76e-06	5.66e-05	NM_001206128; ENSBTAT00000001118	UBASH3B	ubiquitin associated and SH3 domain containing B	chr15	+	33827889	33976119
12680404	2.19	4.56305	2.51	5.6962	0.1	0.12	1.26	0.005	0.0158	NM_001015599; ENSBTAT00000028356; BC123553; BT020696; BT026529	UBASH3A	ubiquitin associated and SH3 domain containing A	chr1	+	144257058	144297829
12842069	10.19	1168.14	9.88	942.272	0.11	0.05	-1.24	0.0012	0.0047	NM_001103107; XM_010802848; XM_010802849; XM_010802850; XM_010802851; XM_010802852; XM_010802853; XM_010802854; XM_010802855; XM_010802856; XM_010802857; XM_010802858; XM_010802859; XM_010802861; XM_010802862; XM_010802863; XM_010802864; XM_010802865; XM_010802866; XM_010802867; ENSBTAT00000005611; ENSBTAT00000052306; BC148079; BT029792	UBAP2L	ubiquitin associated protein 2-like	chr3	-	16318128	16358192
12893029	8.46	352.139	8.39	335.461	0.08	0.03	-1.05	0.5857	0.6875	NM_001191276; XM_010808078; XM_010808079; XM_010808080; XM_010808081; XM_010808082; XM_010808083; XM_010808084; XM_010808085	UBAP2	ubiquitin associated protein 2	chr8	-	76667885	76791114
12697612	3.92	15.1369	4.19	18.2522	0.11	0.05	1.21	0.0028	0.0096	XM_010808991; XM_010808992; XM_010808993; XM_010808994; XM_010808995; XM_010809461; XM_010809463; XM_010809465; XM_010809469; XM_010809472	UBAP1L	ubiquitin associated protein 1-like	chr10	-	11993834	12012595
12890504	8.48	357.054	8.39	335.461	0.1	0.05	-1.06	0.2464	0.3578	NM_001100376; ENSBTAT00000036476; BC150086	UBAP1	ubiquitin associated protein 1	chr8	+	76964252	76989050
12773136	5.85	57.68	5.79	55.3304	0.06	0.12	-1.04	0.5828	0.685	XM_002696168; XM_005195861; XM_005221309; XM_870950; ENSBTAT00000018321	UBALD2	UBA-like domain containing 2	chr19	-	56071914	56078582
12818465	5.71	52.3457	6.82	112.986	0.14	0.23	2.17	2.17e-06	2.66e-05	NM_001076951; ENSBTAT00000056899	UBALD1	UBA-like domain containing 1	chr25	-	3744166	3749205
12708721	8.11	276.282	8.06	266.871	0.03	0.02	-1.03	0.5043	0.6155	NM_001103344; XM_010810958; ENSBTAT00000007466; BC123705	UBAC2	UBA domain containing 2	chr12	+	80056876	80227030
12707806	6.9	119.428	6.93	121.938	0.06	0.04	1.03	0.5137	0.6241	NM_001076281; XM_005213358; XM_005213359; XM_010810465; ENSBTAT00000033827; BC120435	UBAC1	UBA domain containing 1	chr11	-	103515900	103535051
12794557	4.41	21.259	4.29	19.5622	0.12	0.11	-1.09	0.1695	0.2682	NM_001012284; ENSBTAT00000016365; AY597816; BC140538	UBA7	ubiquitin-like modifier activating enzyme 7	chr22	+	50991902	51000966
12874397	6.17	72.0037	6.45	87.4266	0.1	0.15	1.21	0.0274	0.0634	NM_001083438; ENSBTAT00000008985; BC123526	UBA6	ubiquitin-like modifier activating enzyme 6	chr6	-	85050203	85137078
12887747	10.64	1595.73	10.77	1746.2	0.02	0.02	1.1	0.0262	0.061	ENSBTAT00000010176	UBA52	ubiquitin A-52 residue ribosomal protein fusion product 1	chr7	-	4535465	4537849
12684153	6.48	89.2636	6.32	79.8932	0.13	0.2	-1.12	0.0321	0.0718	NM_001101067; ENSBTAT00000005894; BC151254	UBA5	ubiquitin-like modifier activating enzyme 5	chr1	-	137960488	137993315
12795409	8.52	367.093	8.3	315.173	0.03	0.05	-1.17	0.0026	0.0091	NM_001075574; XM_005222649; XM_005222650; ENSBTAT00000020672; BC119988	UBA3	ubiquitin-like modifier activating enzyme 3	chr22	+	32583221	32607990
12750252	7.55	187.403	7.32	159.786	0.07	0.03	-1.17	0.0013	0.0051	NM_001083381; XR_812760; ENSBTAT00000003333; BC123590	UBA2	ubiquitin-like modifier activating enzyme 2	chr18	+	45036920	45067602
12902981	8.79	442.643	8.31	317.365	0.08	0.01	-1.39	1.85e-05	0.0001	NM_001102477; XM_005228067; XM_005228068; XM_005228069; ENSBTAT00000022299; AF093676; BC133293	UBA1	ubiquitin-like modifier activating enzyme 1	chrX	+	90831727	90850347
12703555	4.61	24.4201	4.85	28.84	0.08	0.06	1.18	0.0124	0.0334	XM_002691711; XM_003585073; XM_010807997; XM_010810624; ENSBTAT00000065653	UAP1L1	UDP-N-acetylglucosamine pyrophosphorylase 1 like 1	chr11	-	106157003	106161939
12846438	6.41	85.0359	6.25	76.1093	0.07	0.13	-1.12	0.0146	0.038	NM_001046404; XM_005203526; XM_005203527; ENSBTAT00000013466; BC112693; BT030580	UAP1	UDP-N-acetylglucosamine pyrophosphorylase 1	chr3	-	6900266	6932034
12693435	5.97	62.6829	6	64	0.14	0.06	1.02	0.5634	0.6682	NM_174209; XM_010808862; XM_010808863; XM_010808864; XM_010808865; ENSBTAT00000018584; ENSBTAT00000025640; AY152693	UACA	uveal autoantigen with coiled-coil domains and ankyrin repeats	chr10	-	17516709	17559258
12683825	6.5	90.5097	5.91	60.1295	0.12	0.12	-1.51	5.07e-05	0.0003	XM_002685036; XM_005195966; XM_005195967; XM_005201897; XM_005201898; XM_871967; ENSBTAT00000012063; BC118477	U2SURP	U2 snRNP-associated SURP domain containing	chr1	-	126937744	126987685
12756481	8.46	352.139	8.07	268.727	0.05	0.04	-1.31	7.92e-05	0.0005	NM_001075336; XM_005200087; XM_005200088; XM_005219678; XM_005219679; XM_010815476; XM_010815477; ENSBTAT00000003664; BC114160	U2AF2	U2 small nuclear RNA auxiliary factor 2	chr18	-	62327714	62340671
12759210	6.41	85.0359	6.92	121.095	0.09	0.05	1.42	1.61e-05	0.0001	XM_005219012; ENSBTAT00000032279	U2AF1L4	U2 small nuclear RNA auxiliary factor 1-like 4	chr18	-	46644291	46646601
12684477	7.3	157.586	7.19	146.018	0.05	0.07	-1.07	0.0248	0.0585	NM_001080268; XM_005202017; ENSBTAT00000015465; BC126638	U2AF1	U2 small nuclear RNA auxiliary factor 1	chr1	-	144832445	144845410
12783701	4.54	23.2636	5.2	36.7583	0.07	0.16	1.58	3.44e-05	0.0002	XM_002685484; XM_587720; XR_804968; XR_822473; ENSBTAT00000025608; BC149721	TYW5	tRNA-yW synthesizing protein 5	chr2	-	88915908	88935645
12845122	5.24	37.7918	4.71	26.1729	0.1	0.09	-1.44	2.14e-05	0.0002	NM_001015620; ENSBTAT00000006849; BC114025	TYW3	tRNA-yW synthesizing protein 3 homolog (S. cerevisiae)	chr3	-	70224345	70246822
12813505	5.52	45.8866	5.24	37.7918	0.07	0.11	-1.21	0.0012	0.0049	NM_001192753; ENSBTAT00000011112	TYW1	tRNA-yW synthesizing protein 1 homolog (S. cerevisiae)	chr25	+	28638014	28781367
12892752	1.64	3.11666	1.67	3.18215	0.1	0.09	1.02	0.7041	0.7831	NM_174480; ENSBTAT00000027945; AF400250; AF445638	TYRP1	tyrosinase-related protein 1	chr8	-	31710697	31726909
12755860	2.67	6.36429	2.72	6.58873	0.25	0.21	1.04	0.4925	0.605	NM_174627; XM_005218906; ENSBTAT00000009652; BC126797	TYROBP	TYRO protein tyrosine kinase binding protein	chr18	-	46779848	46782546
12692693	7.01	128.89	7.55	187.403	0.08	0.1	1.46	2.81e-05	0.0002	NM_001191228; XM_005211620; XM_005211621; ENSBTAT00000002222	TYRO3	TYRO3 protein tyrosine kinase	chr10	+	37078592	37095809
12832614	1.95	3.86375	1.96	3.89062	0.25	0.19	1.01	0.2865	0.4023	NM_181001; XM_010820808; ENSBTAT00000015679; ENSBTAT00000049322; AF445639; AY046527; AY162287; JQ513971; JQ513972; JQ513973; JQ513974; JQ513975; JQ513976	TYR	tyrosinase	chr29	-	6351877	6462240
12807717	6.63	99.0442	6.61	97.6806	0.06	0.04	-1.02	0.6538	0.7429	NM_001037816; XM_010818818; ENSBTAT00000009214; BC111139	TYMS	thymidylate synthetase	chr24	+	35935176	35945796
12885042	6.12	69.551	5.88	58.892	0.06	0.06	-1.18	0.0028	0.0097	NM_001113764; XM_005208737; XM_005208738; XM_005208739; XM_010806820; XM_010806821; XM_010806822; XR_235159; ENSBTAT00000015532	TYK2	tyrosine kinase 2	chr7	-	16103271	16132860
12794432	4.03	16.3362	4.07	16.7955	0.11	0.1	1.03	0.4971	0.609	XM_010818009; XM_010825231; ENSBTAT00000015662; AB046704	TXNRD3	thioredoxin reductase 3	chr22	+	61060317	61113414
12745458	5.04	32.8996	4.99	31.779	0.07	0.12	-1.04	0.1495	0.243	NM_174626; ENSBTAT00000060561; AB022283	TXNRD2	thioredoxin reductase 2	chr17	-	74887066	74912977
12857179	7.2	147.033	6.76	108.383	0.12	0.15	-1.36	0.0004	0.0018	NM_174625; ENSBTAT00000018473; ENSBTAT00000064242; AF053984	TXNRD1	thioredoxin reductase 1	chr5	+	68239611	68302679
12750962	6.62	98.36	5.93	60.9688	0.22	0.19	-1.61	8.46e-05	0.0005	NM_001014897; ENSBTAT00000008329; BC103293; BT020765	TXNL4B	thioredoxin-like 4B	chr18	+	39163673	39171071
12808257	6.77	109.137	6.39	83.8652	0.05	0.08	-1.3	7.29e-05	0.0005	NM_001076060; ENSBTAT00000018067; BC109892	TXNL4A	thioredoxin-like 4A	chr24	+	776458	787215
12809414	8.18	290.018	8.03	261.379	0.14	0.06	-1.11	0.0211	0.0511	NM_001077886; XM_005224140; XM_005224141; ENSBTAT00000020880; BC122816	TXNL1	thioredoxin-like 1	chr24	-	56404066	56446678
12837074	7.57	190.019	4.1	17.1484	0.92	0.11	-11.06	3.82e-06	4.12e-05	NM_001101875; ENSBTAT00000026724; BC149157; BC153252	TXNIP	thioredoxin interacting protein	chr3	+	21490543	21493258
12707406	6.94	122.786	6.76	108.383	0.08	0.09	-1.13	0.0312	0.0702	NM_001076149; XM_005212345; ENSBTAT00000009353; BC118430	TXNDC9	thioredoxin domain containing 9	chr11	-	4414187	4424370
12895633	1.25	2.37841	1.48	2.78949	0.09	0.11	1.17	0.033	0.0735	NM_001078160; XM_005210505; XM_005210506; XM_005210507; XM_010808238; ENSBTAT00000013931; BC126781	TXNDC8	thioredoxin domain containing 8 (spermatozoa)	chr8	-	101520561	101552954
12767774	6.33	80.4489	6.31	79.3413	0.06	0.1	-1.01	0.7133	0.79	NM_001205821; ENSBTAT00000029147	TXNDC17	thioredoxin domain containing 17	chr19	-	25847055	25849307
12690850	4.16	17.8766	3.88	14.723	0.25	0.1	-1.21	0.1919	0.2953	NM_001205394; XM_010808964; XM_010808965; XM_010808966; ENSBTAT00000013728	TXNDC16	thioredoxin domain containing 16	chr10	+	11563978	11652282
12879802	6.48	89.2636	6.32	79.8932	0.12	0.03	-1.12	0.0367	0.0799	XM_002689199; XM_602222; ENSBTAT00000019620	TXNDC15	thioredoxin domain containing 15	chr7	+	47943420	47959151
12837120	8.1	274.374	8.24	302.334	0.05	0.03	1.1	0.0253	0.0595	NM_001015536; ENSBTAT00000014645; BC102314; BT021084	TXNDC12	thioredoxin domain containing 12 (endoplasmic reticulum)	chr3	+	94861223	94895914
12816574	7.53	184.823	6.86	116.162	0.04	0.08	-1.59	6.49e-07	1.06e-05	NM_001083420; XM_010819082; ENSBTAT00000019741; BC123384	TXNDC11	thioredoxin domain containing 11	chr25	-	10427706	10487821
12864004	8.21	296.112	8.21	296.112	0.11	0.1	1	0.2394	0.3501	NM_174208; ENSBTAT00000000014; BC112876; D87741	TXN2	thioredoxin 2	chr5	-	75258029	75267776
12892597	9.38	666.287	8.72	421.679	0.02	0.03	-1.58	2.25e-07	5.03e-06	ENSBTAT00000044356	TXN	thioredoxin	chr8	-	101484821	101492586
12908402	6.86	116.162	6.81	112.206	0.13	0.12	-1.03	0.2355	0.346	XM_002700387; XM_865719; ENSBTAT00000002316; BC151770	TXLNG	taxilin gamma	chrX	-	133942713	133984285
12900447	2.91	7.51618	3.37	10.3388	0.14	0.18	1.38	0.0017	0.0064	NM_001102051; XM_010808636; ENSBTAT00000056227; BC149177	TXLNB	taxilin beta	chr9	-	77937302	77996890
12679811	6.31	79.3413	5.18	36.2523	0.02	0.27	-2.19	2.06e-06	2.55e-05	XM_002685068; XM_003581886; XM_005197573; XM_005201907; XM_010801586; XM_010826643; XR_233420; XR_822564	TXLNA; LOC100852159	taxilin alpha; alpha-taxilin	chr1	+	130653071	130662684
12873114	2.25	4.75683	2.18	4.53154	0.15	0.17	-1.06	0.4502	0.5659	NM_001206148; ENSBTAT00000006670	TXK	TXK tyrosine kinase	chr6	-	68446952	68465451
12873559	2.83	7.11074	2.24	4.72397	0.21	0.06	-1.5	0.0009	0.0037	NM_001206148; ENSBTAT00000006670	TXK	TXK tyrosine kinase	chr6	-	68404660	68440683
12808401	7.73	212.306	7.15	142.025	0.08	0.06	-1.5	1.05e-05	9.15e-05	NM_001076089; XM_005224243; XM_010818913; ENSBTAT00000002361; BC119840	TWSG1	twisted gastrulation BMP signaling modulator 1	chr24	+	41986506	42008182
12853932	6.09	68.1197	5.31	39.6706	0.03	0.1	-1.71	5.13e-07	8.99e-06	NM_001105622; ENSBTAT00000047621; BC134470	TWISTNB	TWIST neighbor	chr4	-	28446099	28456952
12840801	1.52	2.86791	1.47	2.77022	0.23	0.11	-1.03	0.626	0.7199	NM_001083748; ENSBTAT00000028589; BC134662	TWIST2	twist family bHLH transcription factor 2	chr3	+	118630617	118690527
12856111	2.07	4.19887	2.16	4.46915	0.09	0.04	1.07	0.1463	0.2391	NM_001191145; ENSBTAT00000065629	TWIST1	twist family bHLH transcription factor 1	chr4	-	27853326	27855320
12794381	6.79	110.661	7.15	142.025	0.08	0.05	1.28	0.0004	0.0021	NM_001105324; XM_010817667; XM_010817668; AY124008; BC133441	TWF2	twinfilin actin-binding protein 2	chr22	+	49218179	49227368
12858221	8.33	321.795	7.18	145.009	0.03	0.11	-2.22	1.45e-08	7.79e-07	NM_001025320; ENSBTAT00000027889; AY911376	TWF1	twinfilin actin-binding protein 1	chr5	+	36847869	36859266
12770145	6.35	81.5719	5.57	47.5048	0.13	0.14	-1.72	3.63e-06	3.96e-05	NM_001046152; XM_010816017; ENSBTAT00000035053; BC113231	TVP23B	trans-golgi network vesicle protein 23 homolog B (S. cerevisiae)	chr19	-	33585300	33594740
12814830	2.92	7.56846	3.23	9.38268	0.15	0.23	1.24	0.0228	0.0545	XM_001789362; XM_002697961; XR_821375	TVP23A; LOC101909845	trans-golgi network vesicle protein 23 homolog A (S. cerevisiae); uncharacterized LOC101909845	chr25	-	9519137	9551363
12834947	5.01	32.2226	4.52	22.9433	0.18	0.13	-1.4	0.0015	0.0057	NM_001080322; XM_010821019; ENSBTAT00000015724; BT025417	TUT1	terminal uridylyl transferase 1, U6 snRNA-specific	chr29	-	41625200	41634609
12771249	2.96	7.78124	3.22	9.31787	0.06	0.05	1.19	0.0014	0.0054	NM_001083707; ENSBTAT00000025822; BC134530	TUSC5	tumor suppressor candidate 5	chr19	-	22167561	22186258
12825510	8.35	326.288	8.45	349.706	0.06	0.01	1.07	0.2142	0.3212	NM_001080914; XM_005226030; XM_005226031; XM_005226033; XM_010820294; XM_010820295; XR_821750; ENSBTAT00000012110; BC109753	TUSC3; LOC101908575	tumor suppressor candidate 3; uncharacterized LOC101908575	chr27	-	20419470	20636849
12891526	4.86	29.0406	4.86	29.0406	0.16	0.07	-1	0.8581	0.8998	XM_002689498; XM_588162; ENSBTAT00000011273	TUSC1	tumor suppressor candidate 1	chr8	+	18568934	18570368
12896263	6.34	81.0084	6.08	67.6492	0.04	0.07	-1.2	0.0006	0.0028	XM_002690367; XM_010799044; ENSBTAT00000045051	TULP4	tubby like protein 4	chr9	+	96258011	96399134
12866241	5.07	33.5909	4.79	27.6652	0.14	0.18	-1.21	0.0643	0.1246	NM_001098992; XM_005207248; XM_010805649; XM_010805650; XM_010805651; ENSBTAT00000021105; BC142186	TULP3	tubby like protein 3	chr5	-	107343152	107373637
12756293	3.14	8.81524	3.37	10.3388	0.17	0.14	1.17	0.0282	0.0648	NM_001098873; XM_005219188; ENSBTAT00000006390; BC146115	TULP2	tubby like protein 2	chr18	-	55930398	55938573
12806626	3.66	12.6407	3.71	13.0864	0.04	0.2	1.04	0.1817	0.2829	NM_001206728; ENSBTAT00000024623; ENSBTAT00000064025	TULP1	tubby like protein 1	chr23	-	9422868	9437261
12842719	4.69	25.8125	5.47	44.3235	0.15	0.15	1.73	1.45e-05	0.0001	NM_174479; XM_005203838; XM_005203839; XM_010802999; XM_010803000; ENSBTAT00000023368; ENSBTAT00000046403; ENSBTAT00000057204; ENSBTAT00000063199; AF105228; BC109823; M64924	TUFT1	tuftelin 1	chr3	-	19238265	19289302
12811336	8.06	266.871	7.8	222.861	0.05	0.09	-1.19	0.0021	0.0077	NM_174207; ENSBTAT00000025586; BC120109; L38996	TUFM	Tu translation elongation factor, mitochondrial	chr25	+	26225846	26229801
12868798	3.98	15.7797	4	16	0.16	0.16	1.02	0.7287	0.8015	XM_002688001; XM_871225; XR_807072; XR_824045; ENSBTAT00000000853	TUBGCP6	tubulin, gamma complex associated protein 6	chr5	-	119791795	119813611
12781425	4.62	24.59	3.98	15.7797	0.15	0.14	-1.55	7.76e-05	0.0005	NM_001102495; XM_010801777; ENSBTAT00000019582; BC146248	TUBGCP5	tubulin, gamma complex associated protein 5	chr2	-	1162441	1212931
12789727	7.36	164.279	6.56	94.3532	0.07	0.09	-1.73	6.02e-07	1.01e-05	NM_001077902; ENSBTAT00000019254; BC126685	TUBGCP4	tubulin, gamma complex associated protein 4	chr21	+	55640209	55681855
12712196	6.01	64.4452	5.49	44.9422	0.05	0.07	-1.43	1.79e-05	0.0001	NM_001192632; ENSBTAT00000061427	TUBGCP3	tubulin, gamma complex associated protein 3	chr12	-	90201444	90237259
12821049	6.41	85.0359	5.91	60.1295	0.08	0.11	-1.41	0.0001	0.0007	NM_001098149; ENSBTAT00000008383; BC140635	TUBGCP2	tubulin, gamma complex associated protein 2	chr26	+	25944205	25958641
12765078	6.15	71.0124	6.02	64.8934	0.17	0.08	-1.09	0.2135	0.3204	NM_001037615; ENSBTAT00000042847; BC110028	TUBG2	tubulin, gamma 2	chr19	+	43360443	43365353
12765197	8.07	268.727	7.25	152.219	0.07	0.07	-1.76	1.93e-07	4.47e-06	NM_001076255; XM_001790429; BC120225	TUBG1; LOC786128	tubulin, gamma 1; tubulin gamma-1 chain	chr19	+	43316471	43321167
12897169	3.9	14.9285	4.39	20.9663	0.22	0.35	1.41	0.2063	0.3125	NM_001101962; ENSBTAT00000057035; BC148987	TUBE1	tubulin, epsilon 1	chr9	+	38825934	38846737
12769448	3.79	13.8326	3.38	10.4107	0.21	0.13	-1.33	0.0114	0.031	NM_001075470; ENSBTAT00000001700; BC120406	TUBD1	tubulin, delta 1	chr19	-	11046574	11070478
12707414	6.94	122.786	5.95	61.8199	0.13	0.09	-1.99	4.93e-07	8.72e-06	ENSBTAT00000008372; NM_001034663; BC105181	TUBB4B	tubulin, beta 4B class IVb	chr11	-	105860108	105862549
12881344	4.44	21.7057	4.54	23.2636	0.19	0.16	1.07	0.5518	0.6582	NM_001034697; ENSBTAT00000014560; BC103098	TUBB4A	tubulin, beta 4A class IVa	chr7	+	19206050	19212081
12754384	7.02	129.787	7.12	139.102	0.23	0.11	1.08	0.7138	0.7903	NM_001077127; ENSBTAT00000000568; BC111295	TUBB3	tubulin, beta 3 class III	chr18	+	14761260	14769915
12800934	8.13	280.139	8.4	337.794	0.22	0.08	1.21	0.033	0.0735	NM_001003900; XM_002697606; XM_002702957; ENSBTAT00000030903; AY675081	TUBB2B; LOC100295973	tubulin, beta 2B class IIb; tubulin beta-2A chain	chr23	+	50390123	50394286
12801080	7.01	128.89	7.38	166.572	0.17	0.09	1.29	0.0062	0.0188	NM_001003900; ENSBTAT00000005346; ENSBTAT00000064631; AY675081; BC118413	TUBB2B	tubulin, beta 2B class IIb	chr23	+	50354843	50357632
12720794	2.91	7.51618	3.13	8.75435	0.14	0.09	1.16	0.0375	0.0813	NM_001144100; ENSBTAT00000025008	TUBB1	tubulin, beta 1 class VI	chr13	-	57874077	57879042
12806713	8.97	501.463	8.82	451.944	0.18	0.08	-1.11	0.0897	0.1617	NM_001046549; ENSBTAT00000009158; BC105401; BT030522	TUBB	tubulin, beta class I	chr23	-	28101729	28105320
12720669	1.82	3.53081	2.1	4.28709	0.18	0.26	1.22	0.602	0.7007	NM_001103285; ENSBTAT00000023588; ENSBTAT00000063478; BC149967	TUBAL3	tubulin, alpha-like 3	chr13	-	43625061	43635272
12862838	4.94	30.6965	5.27	38.5859	0.13	0.19	1.26	0.0062	0.0188	NM_001077095; ENSBTAT00000024663; BC113209	TUBA8	tubulin, alpha 8	chr5	+	109876442	109894993
12784533	3.14	8.81524	3.89	14.8254	0.17	0.34	1.68	0.0028	0.0098	NM_001078158; ENSBTAT00000003192; BC118199; BT021034	TUBA4A	tubulin, alpha 4a	chr2	-	107921714	107925511
12747464	1.9	3.73213	1.7	3.24901	0.2	0.19	-1.15	0.3302	0.4488	NM_001038163; BC110002	TUBA3E	tubulin, alpha 3e	chr17	-	74335927	74341650
12778074	2.25	4.75683	2.23	4.69134	0.22	0.11	-1.01	0.5744	0.6777	NM_001046410; ENSBTAT00000038369; BC113253	TUBA1D	tubulin, alpha 3d	chr2	+	107936557	107942525
12864466	8.19	292.036	6.83	113.772	0.09	0.04	-2.55	2.51e-09	2.64e-07	XM_005206263; XM_005206264; XM_010804940; NM_001034204; BC102116	TUBA1C	tubulin, alpha 1c	chr5	-	30728350	30735852
12861819	8.41	340.144	7.44	173.645	0.13	0.04	-1.96	1.04e-07	2.85e-06	NM_001114856; ENSBTAT00000016242; BC146060	TUBA1B	tubulin, alpha 1b	chr5	+	30864529	30868130
12857434	2.92	7.56846	3.43	10.7779	0.21	0.09	1.43	0.0053	0.0164	NM_001166505	TUBA1A	tubulin, alpha 1a	chr5	+	30821251	30825703
12733080	4.21	18.507	4.21	18.507	0.19	0.04	1	0.9951	0.9967	NM_001192160; XM_010812503; ENSBTAT00000006391	TUB	tubby bipartite transcription factor	chr15	-	45033763	45055126
12812361	7.26	153.277	6.91	120.259	0.24	0.09	-1.28	0.0161	0.041	XM_003584053; XM_003587848; XM_005225315; ENSBTAT00000007792	TTYH3	tweety family member 3	chr25	+	41273562	41296352
12771649	5.56	47.1766	5.44	43.4113	0.22	0.07	-1.08	0.4804	0.594	NM_001105626; ENSBTAT00000014618; BC134556	TTYH2	tweety family member 2	chr19	-	57793547	57829254
12754320	4.74	26.7228	4.92	30.2738	0.06	0.04	1.13	0.0069	0.0205	NM_001077015; XM_005219719; ENSBTAT00000004515; BC105448	TTYH1	tweety family member 1	chr18	+	63090945	63104308
12809127	2.92	7.56846	3.04	8.22491	0.16	0.25	1.08	0.182	0.2834	NM_173967; ENSBTAT00000014585; AB009591; BC103035	TTR	transthyretin	chr24	-	25854675	25863535
12715842	6.17	72.0037	4.71	26.1729	0.03	0.19	-2.75	2.22e-08	1.03e-06	NM_001205931; XM_003585140; XM_003585141; XM_005214730; XM_010808635; XM_010811476; XM_010811477; BC149824	TTPAL; LOC100849639; LOC100849667	tocopherol (alpha) transfer protein-like; alpha-tocopherol transfer protein-like	chr13	+	73613258	73627421
12724305	6.13	70.0348	4.95	30.91	0.16	0.06	-2.27	1.63e-07	3.96e-06	NM_001206676; XM_010812029; ENSBTAT00000030426	TTPA	tocopherol (alpha) transfer protein	chr14	-	29764728	29793700
12778652	2.16	4.46915	2.21	4.62675	0.04	0.12	1.03	0.2026	0.308	XM_010801870; XM_010826426	TTN	titin	chr2	+	18054928	18330824
12715987	2.28	4.85678	2.49	5.61778	0.11	0.08	1.15	0.0196	0.0483	NM_001035378; XR_817675; ENSBTAT00000012842; BC102853	TTLL9; LOC101909469	tubulin tyrosine ligase-like family, member 9; uncharacterized LOC101909469	chr13	+	61958825	62006751
12863689	3.8	13.9288	4.08	16.9123	0.15	0.18	1.21	0.0163	0.0414	XM_005198544; XM_005198548; XM_010805855; XM_010828032; XM_010828033; XM_010828034; XM_598148	TTLL8	tubulin tyrosine ligase-like family, member 8	chr5	-	121036561	121043068
12863696	4.27	19.2929	4.33	20.1122	0.11	0.14	1.04	0.799	0.8549	XM_005198544; XM_005198548; XM_010805855; XM_010828032; XM_010828033; XM_010828034; XM_598148	TTLL8	tubulin tyrosine ligase-like family, member 8	chr5	-	121056750	121071558
12838952	5.68	51.2685	4.86	29.0406	0.09	0.08	-1.77	4.91e-07	8.7e-06	NM_001192943; XM_005204387; XM_005204388; XM_005204389; XM_005204390; XM_010803381; ENSBTAT00000004304	TTLL7	tubulin tyrosine ligase-like family, member 7	chr3	+	60357482	60449087
12763902	1.43	2.69447	1.48	2.78949	0.12	0.08	1.04	0.3062	0.4234	XM_010816193; XM_010824124; ENSBTAT00000034887; ENSBTAT00000064999	TTLL6	tubulin tyrosine ligase-like family, member 6	chr19	+	38354791	38394137
12691043	6.03	65.3448	5.02	32.4467	0.02	0.07	-2.01	1.45e-08	7.79e-07	XM_002691095; XM_003582746; XM_003586602; XM_005193746; XM_005193747; XM_005193748; XM_005193749; XM_005193750; XM_005193751; XM_005193752; XM_005193753; XM_005193754; XM_005212236; XM_005212237; XM_005212238; XM_005212239; XM_005212240; XM_005212241; XM_005212242; XM_005212243; XM_005212244; XM_010809667; XM_010809668; XM_010813278; XM_010813301; XM_618627; ENSBTAT00000035678	TTLL5	tubulin tyrosine ligase-like family, member 5	chr10	+	87923923	88238777
12776270	7.3	157.586	7.14	141.044	0.11	0.1	-1.12	0.0886	0.1601	NM_001205708; XM_005202837; ENSBTAT00000024502	TTLL4	tubulin tyrosine ligase-like family, member 4	chr2	+	107412038	107428755
12799689	4	16	4.17	18.0009	0.17	0.14	1.12	0.271	0.3851	XM_010817598; XM_010825071; BT021865	TTLL3	tubulin tyrosine ligase-like family, member 3	chr22	-	16933320	16949784
12900472	2.73	6.63456	2.79	6.9163	0.14	0.12	1.05	0.3468	0.4658	NM_001075793; XM_005211122; ENSBTAT00000044620; BC122707	TTLL2	tubulin tyrosine ligase-like family, member 2	chr9	-	103520046	103528856
12865449	8.5	362.039	8.11	276.282	0.14	0.04	-1.32	0.0007	0.003	NM_001075510; ENSBTAT00000002240; BC123406	TTLL12	tubulin tyrosine ligase-like family, member 12	chr5	-	114610664	114627819
12707860	2.41	5.31474	2.37	5.16941	0.06	0.14	-1.03	0.4992	0.6108	XM_003582819; XM_010810318; BC151631	TTLL11	tubulin tyrosine ligase-like family, member 11	chr11	-	92737261	92903570
12867867	5.89	59.3016	5.32	39.9466	0.17	0.12	-1.48	0.0001	0.0007	NM_001076171; XM_005207417; XM_005207418; ENSBTAT00000015956; BC120322	TTLL1	tubulin tyrosine ligase-like family, member 1	chr5	-	114494262	114530242
12699987	7.08	135.298	7.2	147.033	0.04	0.06	1.09	0.0523	0.1058	NM_001113233; ENSBTAT00000018815	TTL	tubulin tyrosine ligase	chr11	+	46073891	46107247
12825359	5.69	51.6251	5.49	44.9422	0.03	0.14	-1.15	0.0264	0.0614	NM_001099069; XM_005226048; XR_240387; XR_240388; ENSBTAT00000020547; BC142515	TTI2	TELO2 interacting protein 2	chr27	-	28415994	28427209
12720508	5.42	42.8137	4.97	31.3414	0.03	0.21	-1.37	0.0006	0.0025	NM_001076042; XM_005214792; XM_005214793; ENSBTAT00000005359; BT026193	TTI1	TELO2 interacting protein 1	chr13	-	67528734	67559597
12846005	4.52	22.9433	4.38	20.8215	0.09	0.04	-1.11	0.067	0.1286	NM_001080735; XM_010803121; ENSBTAT00000033711; BC122690	TTF2	transcription termination factor, RNA polymerase II	chr3	-	26244067	26297632
12706247	3.95	15.455	3.57	11.8762	0.14	0.14	-1.3	0.0031	0.0106	NM_001102083; XM_010810430; XM_010810431; XR_236523; ENSBTAT00000024905; ENSBTAT00000057042; BC149056	TTF1	transcription termination factor, RNA polymerase I	chr11	-	102492142	102515271
12832185	5.02	32.4467	4.49	22.4711	0.12	0.1	-1.44	0.0003	0.0013	NM_001083792; XM_010821024; XM_010821025; XM_010821026; XM_010821027; XM_010821028; BC134555	TTC9C	tetratricopeptide repeat domain 9C	chr29	+	41741321	41750157
12755065	2.26	4.78991	2.34	5.06303	0.16	0.09	1.06	0.1302	0.2181	NM_001105507; ENSBTAT00000063037; BC142207	TTC9B	tetratricopeptide repeat domain 9B	chr18	-	49888145	49890488
12689885	4.91	30.0647	4.97	31.3414	0.15	0.1	1.04	0.6863	0.7699	XM_003582738; XM_010809622	TTC9	tetratricopeptide repeat domain 9	chr10	+	82632548	82668258
12691970	5.78	54.9482	5.42	42.8137	0.04	0.11	-1.28	0.0014	0.0055	XM_010809679; XM_010809680; XM_010809681; XM_010813628; XM_010813633; XM_010813635; ENSBTAT00000042964	TTC8	tetratricopeptide repeat domain 8	chr10	+	101566655	101630218
12697283	5.09	34.0598	5.33	40.2244	0.08	0.07	1.18	0.0093	0.0263	XM_002691091; XM_010809696; XM_010809697; XM_010809698; XM_010809699; XM_010809700; XM_010809701; XM_010813731; XM_010813734; XM_010813738; XM_010813740; XM_010813745; XM_010813748; XM_010813750; XM_010813753	TTC7B	tetratricopeptide repeat domain 7B	chr10	-	103185400	103459380
12702750	3.54	11.6318	3.53	11.5514	0.06	0.24	-1.01	0.9002	0.9309	NM_001205500; XM_010809990; ENSBTAT00000046196	TTC7A	tetratricopeptide repeat domain 7A	chr11	+	29247955	29369288
12688875	5.26	38.3193	4.72	26.3549	0.16	0.16	-1.46	0.0001	0.0008	NM_001075464; XM_010809089; ENSBTAT00000036235; BC120007	TTC5	tetratricopeptide repeat domain 5	chr10	+	26841794	26858153
12843930	5.38	41.6429	5.17	36.0019	0.06	0.04	-1.16	0.0045	0.0145	NM_001015554; XM_001256377; XM_005204537; BC140528; BT020758; BT021559	TTC4; LOC789709	tetratricopeptide repeat domain 4; tetratricopeptide repeat protein 4-like	chr3	-	92107364	92132101
12810182	6.67	101.829	7.13	140.07	0.06	0.07	1.37	1.49e-05	0.0001	XM_003583968; XM_003587769; XM_010818797; XM_010818798; ENSBTAT00000007408	TTC39C	tetratricopeptide repeat domain 39C	chr24	-	32921538	33047756
12889824	5.88	58.892	4.88	29.446	0.13	0.18	-2	1.58e-06	2.11e-05	XM_002689579; XM_585202	TTC39B	tetratricopeptide repeat domain 39B	chr8	+	29022127	29170380
12839281	3.56	11.7942	3.55	11.7127	0.17	0.13	-1	0.9333	0.9536	XM_002686362; XM_010803567; XM_010803568; XM_010803569; XM_010803570; XM_010827024; ENSBTAT00000003183	TTC39A	tetratricopeptide repeat domain 39A	chr3	+	95558176	95590400
12862452	5.61	48.8403	5.85	57.68	0.09	0.07	1.18	0.0051	0.0159	NM_001105259; XM_003582295; XM_010805831; ENSBTAT00000003924; ENSBTAT00000056392; BC151533; BT026554	TTC38; LOC100850497	tetratricopeptide repeat domain 38; tetratricopeptide repeat protein 38-like	chr5	+	117650285	117673269
12886691	7.33	160.898	6.87	116.97	0.09	0.06	-1.37	8.38e-05	0.0005	XM_002689395; XM_005209742; XM_010798092; XM_010807615; ENSBTAT00000042662	TTC37	tetratricopeptide repeat domain 37	chr7	-	97172359	97262280
12727468	2.75	6.72717	2.49	5.61778	0.25	0.15	-1.19	0.2292	0.3387	NM_001040515; ENSBTAT00000019835; BC102694	TTC36	tetratricopeptide repeat domain 36	chr15	+	29720790	29725203
12736345	4.01	16.1113	4	16	0.2	0.1	-1.01	0.7148	0.791	XM_002694179; XM_005194860; XM_005217253; XM_603468; ENSBTAT00000002146; ENSBTAT00000056442	TTC34; LOC101904409	tetratricopeptide repeat domain 34; uncharacterized LOC101904409	chr16	+	51486936	51509170
12786004	4.84	28.6408	4.82	28.2465	0.03	0.1	-1.01	0.5624	0.6673	NM_001192705; XM_005221549; XM_005221550; XM_005221551; ENSBTAT00000000013	TTC33	tetratricopeptide repeat domain 33	chr20	+	33721890	33747493
12700877	2.88	7.3615	2.19	4.56305	0.22	0.26	-1.61	0.0008	0.0033	NM_001206132; ENSBTAT00000020704; BC149557	TTC32	tetratricopeptide repeat domain 32	chr11	+	78968970	78975680
12778456	1.09	2.12874	1.07	2.09943	0.13	0.09	-1.01	0.54	0.6475	NM_001099091; ENSBTAT00000017865; BC146102	TTC30B	tetratricopeptide repeat domain 30B	chr2	+	19323590	19326230
12776033	4.47	22.1618	3.9	14.9285	0.24	0.11	-1.48	0.0005	0.0021	NM_001081716; ENSBTAT00000039896; BC133566	TTC30A	tetratricopeptide repeat domain 30A	chr2	+	19257062	19259996
12679217	7.67	203.657	8.22	298.172	0.06	0.06	1.47	2.6e-06	3.05e-05	NM_001109767; XM_005202056; XM_005202057; XM_005202058; XM_005202060; XM_005202061; XM_010801674; XM_010801675; XM_010801676; XM_010801677; XM_010801678; XM_010801679; ENSBTAT00000050511	TTC3	tetratricopeptide repeat domain 3	chr1	+	151034217	151141015
12743876	1.77	3.41054	1.92	3.78423	0.18	0.12	1.11	0.9018	0.9319	NM_001099073; XM_005217505; XM_010813709; XM_010813710; XM_010813711; ENSBTAT00000054451; BC142073	TTC29	tetratricopeptide repeat domain 29	chr17	+	11479937	11751811
12747703	5.53	46.2057	5.83	56.8859	0.14	0.1	1.23	0.0058	0.0179	XM_010814129; XM_010814130; XM_010814131; XM_617836; ENSBTAT00000031632	TTC28	tetratricopeptide repeat domain 28	chr17	-	69654493	70246650
12700837	5.74	53.4456	5.7	51.9842	0.08	0.11	-1.02	0.4376	0.5536	NM_001075862; XM_005212535; XM_010809874; ENSBTAT00000046862; BC118098	TTC27	tetratricopeptide repeat domain 27	chr11	+	15207843	15381638
12849628	5.36	41.0696	5.08	33.8246	0.03	0.1	-1.22	0.0008	0.0035	XM_002686999; XM_002704140; ENSBTAT00000044346	TTC26	tetratricopeptide repeat domain 26	chr4	+	103542205	103581601
12766174	3.01	8.05564	3.05	8.28212	0.14	0.13	1.02	0.4818	0.5953	NM_001103308; ENSBTAT00000018203; BC142347	TTC25	tetratricopeptide repeat domain 25	chr19	+	42749145	42771013
12847728	3.3	9.84916	3.41	10.6295	0.23	0.13	1.08	0.1231	0.2086	XM_002686009; XM_010802952; XM_010802953; XM_010802954; XM_010802955; XM_010826818; XM_010826819; XM_010826820; XM_010826821; XM_870529	TTC24	tetratricopeptide repeat domain 24	chr3	-	14294985	14303582
12788534	2.36	5.1337	2.63	6.19026	0.2	0.16	1.2	0.0855	0.1557	XM_005196172; XM_010816834; XM_010824750; BC146201	TTC23L	tetratricopeptide repeat domain 23-like	chr20	-	39281677	39344447
12790487	5.84	57.2816	5.96	62.2499	0.14	0.04	1.09	0.0809	0.1488	NM_001046306; XM_010816888; XM_010816889; XM_010816890; XM_010816891; XM_010816892; ENSBTAT00000014852; BC112835	TTC23	tetratricopeptide repeat domain 23	chr21	+	7602847	7763656
12839030	3.32	9.98664	3.74	13.3614	0.13	0.14	1.34	0.003	0.0103	NM_001098055; ENSBTAT00000022771	TTC22	tetratricopeptide repeat domain 22	chr3	+	92059023	92083337
12777266	5.22	37.2715	4.41	21.259	0.04	0.13	-1.75	8.9e-07	1.34e-05	NM_001102108; ENSBTAT00000005682; BC151353	TTC21B	tetratricopeptide repeat domain 21B	chr2	+	30433135	30531192
12796744	3.71	13.0864	3.76	13.5479	0.14	0.19	1.04	0.9854	0.9899	XM_010817601; XM_010825045; ENSBTAT00000048382	TTC21A	tetratricopeptide repeat domain 21A	chr22	+	12480973	12515211
12773755	6.27	77.1717	6.02	64.8934	0.05	0.08	-1.19	0.0018	0.0067	XM_001256522; XM_002695862; XM_005195678; XM_005195681; XM_005220454; XM_005220457; ENSBTAT00000035038; BC149026	TTC19	tetratricopeptide repeat domain 19	chr19	-	34045479	34074613
12727638	6.78	109.896	6.34	81.0084	0.06	0.1	-1.36	9.18e-05	0.0006	NM_001205309; XM_005216450; XM_010822941; ENSBTAT00000019253; ENSBTAT00000061051	TTC17	tetratricopeptide repeat domain 17	chr15	+	74332060	74459010
12701198	2.37	5.16941	2.43	5.38893	0.26	0.29	1.04	0.7263	0.7997	NM_001102138; XM_005213298; XM_005213299; ENSBTAT00000043180; BC150052	TTC16	tetratricopeptide repeat domain 16	chr11	+	98409546	98425141
12684443	5.35	40.7859	4.34	20.2521	0.03	0.26	-2.03	1.97e-06	2.48e-05	NM_001101960; XM_005201589; XR_804333; ENSBTAT00000002554; BC148993	TTC14	tetratricopeptide repeat domain 14	chr1	-	87007533	87017223
12826339	5.53	46.2057	4.35	20.393	0.1	0.14	-2.27	5.74e-08	1.9e-06	NM_001205860; XM_005226217; XM_005226219; XM_005226220; XM_010820422; XM_010820423; ENSBTAT00000013692	TTC13	tetratricopeptide repeat domain 13	chr28	+	3712934	3794151
12728101	1.83	3.55537	2.1	4.28709	0.12	0.09	1.2	0.0048	0.0151	XM_002692992; XM_005194695; ENSBTAT00000013201	TTC12	tetratricopeptide repeat domain 12	chr15	+	24209228	24254171
12877525	6.43	86.2229	6.78	109.896	0.06	0.08	1.27	0.0003	0.0017	NM_001034217; XM_005209680; ENSBTAT00000013634; BC103153	TTC1	tetratricopeptide repeat domain 1	chr7	+	73708740	73757646
12696941	6.27	77.1717	6.14	70.5219	0.09	0.1	-1.1	0.1681	0.2664	NM_001206071; XM_010809198; XM_010809199; XM_010809200; XM_010809201; XM_010809202; ENSBTAT00000008483	TTBK2	tau tubulin kinase 2	chr10	-	38159317	38248606
12901517	2.31	4.95883	2.34	5.06303	0.29	0.17	1.02	0.717	0.7926	NM_001110094; ENSBTAT00000054366	TSTD3	thiosulfate sulfurtransferase (rhodanese)-like domain containing 3	chr9	-	50950778	50954323
12895376	5.8	55.7152	5.56	47.1766	0.06	0.11	-1.18	0.0038	0.0126	XM_002689731; XM_005199242; XM_005199243; XM_005210192; XM_005210193; XM_010798729; XM_010807994; XM_868823; ENSBTAT00000019587	TSTD2	thiosulfate sulfurtransferase (rhodanese)-like domain containing 2	chr8	-	63271135	63297828
12841221	5.51	45.5696	5.26	38.3193	0.09	0.08	-1.18	0.0029	0.0099	XM_002685854; XM_003581914; XM_005192279; XM_005192280; XM_005203566; XM_005203567; ENSBTAT00000023735	TSTD1	thiosulfate sulfurtransferase (rhodanese)-like domain containing 1	chr3	+	8461943	8463399
12722327	6.8	111.43	6.67	101.829	0.05	0.06	-1.09	0.0348	0.0767	NM_001046139; XM_005215178; XM_010811835; ENSBTAT00000049133; BC112514	TSTA3	tissue specific transplantation antigen P35B	chr14	+	2288555	2293395
12863929	5.32	39.9466	5.18	36.2523	0.25	0.08	-1.1	0.2383	0.3488	NM_177489; XM_001249945; XM_010805323; ENSBTAT00000043317; BC112580; BT020995; M58561	TST; LOC783512	thiosulfate sulfurtransferase (rhodanese); thiosulfate sulfurtransferase-like	chr5	-	75810521	75817101
12881195	3.35	10.1965	3.71	13.0864	0.07	0.15	1.28	0.0028	0.0097	XM_002688518; XM_588888; ENSBTAT00000008738	TSSK6	testis-specific serine kinase 6	chr7	+	3730514	3731867
12696687	1.6	3.03143	1.91	3.75809	0.26	0.22	1.24	0.0321	0.0719	NM_001191345; XM_005211376; XM_005211378; XM_010808977; ENSBTAT00000047143; BC109653	TSSK4	testis-specific serine kinase 4	chr10	-	20786859	20789307
12783515	3.27	9.64646	3.14	8.81524	0.07	0.12	-1.1	0.2128	0.3195	NM_001206825; ENSBTAT00000027520	TSSK3	testis-specific serine kinase 3	chr2	-	122030198	122032078
12743364	1.57	2.96905	1.55	2.92817	0.12	0.16	-1.01	0.6523	0.7417	NM_001083710; ENSBTAT00000065335; BC102681	TSSK1B	testis-specific serine kinase 1B	chr17	+	74607593	74609032
12833391	5.17	36.0019	4.7	25.9921	0.09	0.15	-1.38	0.0002	0.0013	NM_001075410; XM_005227328; XM_005227329; XM_005227330; ENSBTAT00000065912; BC116073	TSSC4	tumor suppressing subtransferable candidate 4	chr29	-	49836432	49840072
12891726	6.75	107.635	6.38	83.2859	0.1	0.14	-1.29	0.0009	0.0037	NM_001191328; XM_010808328; ENSBTAT00000024468; ENSBTAT00000065800; BC105207	TSSC1	tumor suppressing subtransferable candidate 1	chr8	+	113001325	113068623
12816117	6.27	77.1717	5.76	54.1917	0.06	0.09	-1.42	1.33e-05	0.0001	NM_001098911; ENSBTAT00000018749; BC142410	TSR3	TSR3, 20S rRNA accumulation, homolog (S. cerevisiae)	chr25	-	1067753	1070205
12903714	5.76	54.1917	5.87	58.4852	0.03	0.07	1.07	0.2698	0.3837	NM_001035097; ENSBTAT00000021080; BC102505	TSR2	TSR2, 20S rRNA accumulation, homolog (S. cerevisiae)	chrX	+	97359957	97364916
12769414	6.92	121.095	6.6	97.0059	0.08	0.04	-1.25	0.0005	0.0024	NM_001101933; XM_005220084; XM_010815822; ENSBTAT00000005534; BC149918	TSR1	TSR1, 20S rRNA accumulation, homolog (S. cerevisiae)	chr19	-	23877555	23886659
12896966	6.08	67.6492	5.62	49.18	0.07	0.1	-1.37	0.0001	0.0006	NM_001101064; ENSBTAT00000012028; BC151251	TSPYL4	TSPY-like 4	chr9	+	34889676	34893782
12905875	5.32	39.9466	4.8	27.8576	0.08	0.16	-1.43	8.79e-05	0.0005	XM_002700120; XM_869383; ENSBTAT00000023648	TSPYL2	TSPY-like 2	chrX	+	95957347	95964359
12898477	7.41	170.072	7.06	133.436	0.06	0.07	-1.27	0.0001	0.0008	NM_001076111; BC119828	TSPYL1	TSPY-like 1	chr9	+	34872096	34875355
12892517	2.18	4.53154	2.33	5.02805	0.17	0.11	1.1	0.1728	0.2721	NM_001244608; XM_010800252; XM_010800253; XM_010800268; ENSBTAT00000044671; ENSBTAT00000055547; U75893; XR_803431	TSPY; LOC785571; LOC786698; LOC785608; LOC100336316	testis specific protein, Y-linked 1; testis-specific Y-encoded protein 1-like; testis specific protein, Y-linked 1-like; testis-specific Y-encoded protein 1	chr8	-	83250527	83253558
12892664	2.1	4.28709	2.14	4.40762	0.2	0.43	1.03	0.3782	0.4966	NM_001244608; XM_010800252; XM_010800253; XR_803431; XM_010800268; ENSBTAT00000053619	TSPY; LOC785571; LOC786698; LOC100336316; LOC785608	testis specific protein, Y-linked 1; testis-specific Y-encoded protein 1-like; testis specific protein, Y-linked 1-like; testis-specific Y-encoded protein 1	chr8	-	83242822	83247225
12800910	2.62	6.1475	2.81	7.01285	0.23	0.22	1.15	0.0743	0.1394	XM_010799185; XM_010818282	TSPO2	translocator protein 2	chr23	+	14974616	14975436
12856810	6.71	104.691	6.87	116.97	0.13	0.05	1.12	0.0303	0.0688	NM_175776; ENSBTAT00000024060; BC102933; M64520	TSPO	translocator protein (18kDa)	chr5	+	114596006	114608640
12683034	2.55	5.85634	2.76	6.77396	0.25	0.12	1.15	0.0845	0.1541	NM_001206810	TSPEAR	thrombospondin-type laminin G domain and EAR repeats	chr1	-	145940971	145974607
12867970	5.85	57.68	5.74	53.4456	0.08	0.09	-1.08	0.1845	0.2864	XM_010805628; XM_010805629; XM_010827944; XM_010827945; ENSBTAT00000018281	TSPAN9	tetraspanin 9	chr5	-	107047163	107121253
12868601	1.13	2.18859	1.19	2.28153	0.11	0.03	1.04	0.5597	0.6649	NM_001079629; XM_005206010; XM_010804733; XM_010804734; ENSBTAT00000025875; BC112523	TSPAN8	tetraspanin 8	chr5	-	790667	857389
12910200	7.43	172.446	8.33	321.795	0.09	0.03	1.87	7.41e-08	2.27e-06	NM_001076384; XM_010822076; ENSBTAT00000011802; BC118277	TSPAN7	tetraspanin 7	chrX	-	110055861	110188380
12904044	9.05	530.056	8.95	494.559	0.03	0.04	-1.07	0.1104	0.1911	NM_001038109; XM_005227755; XM_010821632; ENSBTAT00000063874; BC109924	TSPAN6	tetraspanin 6	chrX	+	50904005	50912847
12872019	7.3	157.586	6.58	95.6704	0.11	0.11	-1.65	1.87e-06	2.39e-05	NM_001076119; XM_010805968; ENSBTAT00000016375; BC118327; BC120462	TSPAN5	tetraspanin 5	chr6	+	27333479	27512883
12833076	5.67	50.9143	5.79	55.3304	0.05	0.11	1.08	0.3241	0.4424	NM_001101852; XM_005227309; XM_005227310; XM_005227311; XM_005227312; XM_005227313; XM_005227314; XM_005227315; XM_005227316; XM_010821223; XM_010821224; ENSBTAT00000025806; BC150101	TSPAN4	tetraspanin 4	chr29	-	50560712	50570675
12851548	4.06	16.6795	4.09	17.0299	0.18	0.11	1.02	0.3857	0.5039	NM_001034672; ENSBTAT00000009542; BC103364	TSPAN33	tetraspanin 33	chr4	+	93881396	93901224
12834311	3.92	15.1369	4.04	16.4498	0.1	0.1	1.09	0.0153	0.0394	NM_001242955; XM_010821248; XM_010821249	TSPAN32	tetraspanin 32	chr29	-	49878711	49926002
12865340	8.98	504.951	8.59	385.343	0.1	0.06	-1.31	0.0002	0.001	NM_001037595; XM_005206554; XM_005206555; XM_005206556; ENSBTAT00000009419; BC109995	TSPAN31	tetraspanin 31	chr5	-	56042455	56045159
12793754	9.45	699.413	9.51	729.114	0.1	0.09	1.04	0.9876	0.9915	ENSBTAT00000003131	TSPAN3	tetraspanin 3	chr21	-	32706128	32719332
12840585	2.07	4.19887	2.28	4.85678	0.04	0.2	1.15	0.0095	0.0267	NM_001034657; XM_005204041; ENSBTAT00000021222; BT021800	TSPAN2	tetraspanin 2	chr3	+	28364796	28449607
12868965	1.24	2.36199	1.11	2.15846	0.2	0.09	-1.09	0.0273	0.0632	NM_001191125; XM_005206074; ENSBTAT00000063016; BC122812	TSPAN19	tetraspanin 19	chr5	-	14721025	14748058
12878366	9.15	568.1	8.78	439.586	0.06	0.06	-1.29	0.0003	0.0013	NM_001014880; XM_005209133; XM_005209134; XM_010807125; XM_010807126; XM_010807127; XM_010807128; XR_235226; ENSBTAT00000023198; BC111310; BT021564	TSPAN17	tetraspanin 17	chr7	+	39472617	39481386
12879511	2.6	6.06287	2.65	6.27667	0.07	0.04	1.04	0.1623	0.2594	NM_001075817; BC109676	TSPAN16	tetraspanin 16	chr7	+	16931822	16950982
12826384	4.25	19.0273	3.39	10.4831	0.32	0.11	-1.81	0.0002	0.001	NM_001075829; XM_010820585; XM_010820586; XM_010820587; ENSBTAT00000031335; BC116110	TSPAN15	tetraspanin 15	chr28	+	25960051	26012583
12826881	5.94	61.3929	5.1	34.2968	0.04	0.06	-1.79	8.77e-08	2.55e-06	NM_001046448; XM_010820606; ENSBTAT00000005102; BC105533	TSPAN14	tetraspanin 14	chr28	+	36051347	36109016
12850708	7.16	143.013	5.39	41.9326	0.03	0.06	-3.41	6.55e-11	3.36e-08	NM_001035362; ENSBTAT00000017010; BC103095	TSPAN13	tetraspanin 13	chr4	+	25213088	25251241
12855669	4.43	21.5557	3.41	10.6295	0.07	0.13	-2.03	1.09e-07	2.94e-06	NM_001046512; XM_005205654; XM_005205655; XM_010804426; ENSBTAT00000020385; BC114167	TSPAN12	tetraspanin 12	chr4	-	86039500	86111099
12862481	2.97	7.83536	2.93	7.6211	0.1	0.39	-1.03	0.4702	0.5842	NM_001080325; XM_005207202; XM_010805615; XR_806919; ENSBTAT00000042839; BC120376	TSPAN11	tetraspanin 11	chr5	+	106975989	107038066
12772997	2.53	5.77572	2.58	5.9794	0.27	0.19	1.04	0.7118	0.7887	XM_010816496; XM_010824282	TSPAN10	tetraspanin 10	chr19	-	51769963	51774408
12843460	1.76	3.38698	2.04	4.11246	0.14	0.11	1.21	0.0142	0.0372	NM_001034270; ENSBTAT00000017715; BC102280	TSPAN1	tetraspanin 1	chr3	-	100498107	100503197
12752476	2.28	4.85678	2.48	5.57897	0.09	0.15	1.15	0.0267	0.0619	XM_002694824; XM_010814672; XM_010814673; XM_010814674; XM_010814675; XM_010823611; XM_010823612; XM_010823613; XM_010823614; XM_605896; ENSBTAT00000008380	TSNAXIP1	translin-associated factor X interacting protein 1	chr18	+	35452688	35463410
12828476	6.65	100.427	5.49	44.9422	0.07	0.19	-2.25	1.62e-07	3.95e-06	NM_001076006; NM_001314062; XM_003585387; XM_003585537; BC120296	TSNAX; LOC783652; LOC100850793	translin-associated factor X; translin-associated protein X; translin-associated protein X-like	chr28	-	3039814	3076657
12723202	4.02	16.2234	4.55	23.4254	0.18	0.13	1.45	0.001	0.004	NM_001082446; XM_005215221; XM_005215222; XM_005215223; XM_005215224; XM_005215226; XM_005215227; XM_005215228; XM_005215229; XR_237199; ENSBTAT00000013156; BC133610	TSNARE1	t-SNARE domain containing 1	chr14	+	3054763	3171547
12776010	7.22	149.086	6	64	0.05	0.08	-2.32	4.34e-09	3.61e-07	ENSBTAT00000007959; BT029902	TSN	translin	chr2	+	73827107	73834529
12697370	2.64	6.23332	2.83	7.11074	0.21	0.22	1.15	0.2544	0.3668	XM_002691071; XM_010798108	TSLP	thymic stromal lymphopoietin	chr10	-	87743328	87747764
12728761	6.38	83.2859	5.97	62.6829	0.1	0.12	-1.33	0.0008	0.0033	NM_001103268; XM_005216281; XM_010812723; XM_010812724; ENSBTAT00000002011; BC151665	TSKU	tsukushi, small leucine rich proteoglycan	chr15	+	56961320	56974713
12759447	3.83	14.2215	3.78	13.737	0.13	0.14	-1.03	0.651	0.7407	NM_001046609; XM_005219366; XM_005219370; XM_010815092; XM_010815093; XM_010815094; XM_010815095; XM_010815096; ENSBTAT00000025526; BC110133	TSKS	testis-specific serine kinase substrate	chr18	-	56571571	56587477
12758952	3.34	10.1261	3.72	13.1775	0.1	0.25	1.3	0.0258	0.0603	XM_010814728; XM_592300; ENSBTAT00000003479	TSHZ3	teashirt zinc finger homeobox 3	chr18	-	41990975	42046248
12715184	4.98	31.5594	5.11	34.5353	0.06	0.1	1.1	0.0366	0.0797	XM_002692360; XM_005194469; XM_005215074; XM_010811770; XM_010811771; XM_010811772; XM_010822636; XM_010822637; XM_010822638; XM_593742; ENSBTAT00000033918	TSHZ2	teashirt zinc finger homeobox 2	chr13	+	81567715	81604203
12809783	4.14	17.6305	3.96	15.5625	0.18	0.16	-1.14	0.0466	0.0965	XM_010818663; XM_010818664; XM_010825519; XM_010825520; XM_010825521; ENSBTAT00000000543	TSHZ1	teashirt zinc finger homeobox 1	chr24	-	3673276	3684974
12688025	1.53	2.88786	1.67	3.18215	0.1	0.2	1.1	0.1222	0.2075	NM_174206; XM_005212136; XM_010799281; ENSBTAT00000052615; U15568; U15570	TSHR; LOC104969797	thyroid stimulating hormone receptor; thyrotropin receptor-like	chr10	+	93417338	93571380
12842660	1.39	2.62079	1.48	2.78949	0.05	0.03	1.06	0.1146	0.197	NM_174205; XM_005204003; XM_005204005; ENSBTAT00000008264	TSHB	thyroid stimulating hormone, beta	chr3	-	28419563	28424798
12855941	1.54	2.90795	1.66	3.16017	0.11	0.06	1.08	0.4186	0.5356	NM_001076426; XM_005205737; ENSBTAT00000026883; BC102597	TSGA13	testis specific, 13	chr4	-	95209524	95233877
12830303	4.76	27.0958	4.93	30.4844	0.1	0.07	1.13	0.0181	0.0453	NM_001098009; XM_005227047; XM_010821066; ENSBTAT00000004024; BC140561	TSGA10IP	testis specific, 10 interacting protein	chr29	+	44716272	44725600
12707132	3.17	9.00047	3.66	12.6407	0.18	0.11	1.41	0.0004	0.0017	XM_010809799; XM_010809800; XM_010809801; XM_010809802; XM_010809803; XM_010809804; XM_010809805; XM_010814200; XM_010814202; XM_010814203; XM_010814206; XM_010814210; XM_010814212; XM_010814218	TSGA10	testis specific, 10	chr11	-	4173049	4252397
12863996	5.56	47.1766	5.26	38.3193	0.08	0.08	-1.23	0.0012	0.0048	NM_174204; ENSBTAT00000022496; BC149988; L37935	TSFM	Ts translation elongation factor, mitochondrial	chr5	-	56003067	56011109
12769497	4.84	28.6408	5.38	41.6429	0.07	0.07	1.45	1.97e-05	0.0002	NM_001205691; XM_005221183; XM_010816524; XM_010816525; XR_238813; ENSBTAT00000001090	TSEN54	TSEN54 tRNA splicing endonuclease subunit	chr19	-	56657184	56663677
12756333	5.4	42.2243	5.3	39.3966	0.11	0.12	-1.07	0.0858	0.1561	NM_001034251; XM_005219759; ENSBTAT00000008501; BC105271	TSEN34	TSEN34 tRNA splicing endonuclease subunit	chr18	-	63393523	63397442
12799116	5.27	38.5859	4.76	27.0958	0.13	0.12	-1.42	0.0004	0.002	NM_001042477; NR_003096; NR_003097; ENSBTAT00000044041; ENSBTAT00000044043; BC146215; DQ256761	TSEN2; PPARG-TSEN2	TSEN2 tRNA splicing endonuclease subunit; PPARG-TSEN2	chr22	-	57275517	57318210
12737253	5.98	63.1189	5.57	47.5048	0.11	0.1	-1.33	0.0003	0.0016	NM_001076312; XM_010813529; ENSBTAT00000021771; BC103404	TSEN15	TSEN15 tRNA splicing endonuclease subunit	chr16	+	66581062	66610931
12813144	3.97	15.6707	4.12	17.3878	0.09	0.17	1.1	0.0546	0.1094	NM_001075860; XM_005225131; ENSBTAT00000043915; BC122722	TSC22D4	TSC22 domain family, member 4	chr25	+	36622296	36623995
12902223	7.15	142.025	6.93	121.938	0.1	0.07	-1.17	0.0117	0.0318	BC148966	TSC22D3	TSC22 domain family, member 3	chrX	+	59707757	59774048
12686587	6.61	97.6806	7.45	174.853	0.1	0.11	1.79	1.34e-06	1.84e-05	NM_001144101; XM_005201819; XR_804448; XR_804449; XR_804450; XR_804451; ENSBTAT00000024485	TSC22D2	TSC22 domain family, member 2	chr1	-	118612164	118657811
12711702	9.79	885.286	10.59	1541.37	0.09	0.02	1.74	2.56e-07	5.48e-06	NM_001034377; XM_005213604; XM_005213606; XM_005213608; ENSBTAT00000025431; BC105192	TSC22D1	TSC22 domain family, member 1	chr12	-	14722212	14725630
12811708	6.43	86.2229	6.6	97.0059	0.08	0.05	1.12	0.0447	0.0934	XM_003584005; XM_003584006; XM_003584007; XM_005196829; XM_010819198; XM_010825645; XM_010825646; XM_010825647; XM_010825648; XM_010825649; ENSBTAT00000049485	TSC2	tuberous sclerosis 2	chr25	+	1595923	1627075
12706838	7.49	179.769	7.5	181.019	0.05	0.04	1	0.688	0.771	XM_005194031; XM_005194032; XM_005194033; XM_005213449; XM_005213450; XM_005213451; XM_010810526; XM_010810527; XM_010810528; XM_010810529; XM_010810531; XM_010818981; XM_010818988; XM_010818993; XM_010818996; XM_010819002; ENSBTAT00000006842; ENSBTAT00000052129; BT021605; XM_010810530; XM_010818998	TSC1	tuberous sclerosis 1	chr11	-	102991702	103015671
12847822	2.64	6.23332	2.35	5.09824	0.13	0.1	-1.22	0.0052	0.0163	NM_001076989; ENSBTAT00000008361; BC102609	TSACC	TSSK6 activating co-chaperone	chr3	-	14531698	14538480
12705404	4.73	26.5382	4.68	25.6342	0.06	0.04	-1.04	0.2554	0.3679	NM_001110073; XM_005213248; ENSBTAT00000006119; ENSBTAT00000064542; BC120129	TRUB2	TruB pseudouridine (psi) synthase family member 2	chr11	-	98919233	98930920
12820283	4.18	18.1261	2.93	7.6211	0.15	0.21	-2.37	1.42e-06	1.94e-05	XM_003584106; XM_003587896; XM_010820069; ENSBTAT00000017209	TRUB1	TruB pseudouridine (psi) synthase family member 1	chr26	+	35686378	35717574
12815851	6.61	97.6806	6.18	72.5046	0.08	0.08	-1.35	6.35e-05	0.0004	NM_001192137; XM_005225048; XM_005225051; XM_010819502; ENSBTAT00000009365	TRRAP	transformation/transcription domain-associated protein	chr25	-	37807383	37895047
12855751	3.31	9.91766	3.41	10.6295	0.09	0.13	1.07	0.3751	0.4939	NM_001206189; ENSBTAT00000033438	TRPV6	transient receptor potential cation channel, subfamily V, member 6	chr4	-	106996936	107013730
12854731	3.61	12.2101	3.75	13.4543	0.25	0.07	1.11	0.2258	0.3351	XM_010804626; XM_010804627; XM_010804628; XM_010827425; XM_010827427; XM_010827428; ENSBTAT00000002485	TRPV5	transient receptor potential cation channel, subfamily V, member 5	chr4	-	107031452	107062131
12744130	4.91	30.0647	4.69	25.8125	0.09	0.14	-1.16	0.0323	0.0721	NM_001192385; XM_005217902; XM_005217903; XM_010813974; ENSBTAT00000000034	TRPV4	transient receptor potential cation channel, subfamily V, member 4	chr17	+	65678454	65699847
12771103	2.47	5.54044	2.72	6.58873	0.19	0.05	1.19	0.0124	0.0334	NM_001099024; XM_005220229; XM_010815920; XM_010815921; ENSBTAT00000061065; BC146078	TRPV3	transient receptor potential cation channel, subfamily V, member 3	chr19	-	24861105	24885437
12772191	2.47	5.54044	2.54	5.81589	0.08	0.31	1.05	0.395	0.5128	XM_010815920	TRPV3	transient receptor potential cation channel, subfamily V, member 3	chr19	-	24890179	24913053
12768562	3.71	13.0864	3.78	13.737	0.07	0.15	1.05	0.261	0.3741	NM_001024493; ENSBTAT00000003922; BC102512; BT020737	TRPV2	transient receptor potential cation channel, subfamily V, member 2	chr19	-	33816540	33834542
12830314	4.88	29.446	4.77	27.2843	0.2	0.07	-1.07	0.2157	0.323	NM_001034392; NM_001166602; XM_005227048; XM_005227051; XM_005227052; XM_005227053; XM_010821067; XM_010821068; ENSBTAT00000022022; ENSBTAT00000063145	TRPT1	tRNA phosphotransferase 1	chr29	+	43149610	43152143
12723264	6.34	81.0084	6.57	95.0095	0.08	0.11	1.17	0.0093	0.0262	NM_001192913; XM_010812143; XM_010812144; XM_010812145; ENSBTAT00000038232	TRPS1	trichorhinophalangeal syndrome I	chr14	+	50844179	51066198
12840984	2.04	4.11246	2.09	4.25748	0.08	0.1	1.04	0.5659	0.6704	NM_001206066; XM_005204960; ENSBTAT00000019509	TRPM8	transient receptor potential cation channel, subfamily M, member 8	chr3	+	114192084	114278198
12689317	5.95	61.8199	5.74	53.4456	0.13	0.08	-1.16	0.0077	0.0225	NM_001206166; XR_809325; ENSBTAT00000044081	TRPM7	transient receptor potential cation channel, subfamily M, member 7	chr10	+	59833270	59943305
12894284	2.01	4.02782	1.8	3.4822	0.2	0.16	-1.15	0.2314	0.3413	XM_010798669; XM_010798670; XM_010798671; XM_010798672; XM_010807896; XM_010807897; XM_010807898; XM_010807899; ENSBTAT00000046932	TRPM6	transient receptor potential cation channel, subfamily M, member 6	chr8	-	51119869	51243893
12829184	4.36	20.5348	4.69	25.8125	0.16	0.1	1.26	0.0009	0.0038	XM_010807705; XM_010821305; ENSBTAT00000064700	TRPM5	transient receptor potential cation channel, subfamily M, member 5	chr29	+	49817287	49835313
12748863	3.52	11.4716	3.84	14.3204	0.14	0.17	1.25	0.0259	0.0604	XM_002695205; XM_002701936; XM_010815213; XM_010823820; XR_812904; XR_819189; ENSBTAT00000008077	TRPM4	transient receptor potential cation channel, subfamily M, member 4	chr18	+	56112394	56157444
12892548	2.46	5.50217	2.58	5.9794	0.07	0.11	1.08	0.1203	0.2048	XM_010807877; ENSBTAT00000061517	TRPM3	transient receptor potential cation channel, subfamily M, member 3	chr8	-	47013619	47145896
12895096	4.01	16.1113	3.83	14.2215	0.23	0.28	-1.13	0.3356	0.4543	NM_001076236; XM_005210027; XM_005210028; XM_010807878; ENSBTAT00000010240; ENSBTAT00000061517; BC118157	TRPM3	transient receptor potential cation channel, subfamily M, member 3	chr8	-	47257980	47320993
12679396	3.96	15.5625	3.86	14.5203	0.09	0.2	-1.07	0.132	0.2205	XM_002685138; XM_010801661; XM_010801662; XM_010801663; XM_010801664; XM_010824475; XM_010824476; XM_010824477; XM_010824478; XM_584750; ENSBTAT00000029198	TRPM2	transient receptor potential cation channel, subfamily M, member 2	chr1	+	145830610	145872019
12792928	2.55	5.85634	2.89	7.4127	0.12	0.16	1.26	0.0113	0.0308	XM_002696605; XM_010817043; XM_010824780; XM_606035; ENSBTAT00000010233	TRPM1	transient receptor potential cation channel, subfamily M, member 1	chr21	-	27993518	28067218
12887465	2.26	4.78991	2.28	4.85678	0.07	0.21	1.02	0.2656	0.379	NM_001192795; XM_010807313; ENSBTAT00000019490	TRPC7	transient receptor potential cation channel, subfamily C, member 7	chr7	-	49250188	49392565
12726941	2.15	4.43828	2.22	4.65893	0.11	0.08	1.05	0.3232	0.4414	NM_001166572; XM_010812297; ENSBTAT00000061311; AB179746	TRPC6	transient receptor potential cation channel, subfamily C, member 6	chr15	+	7553409	7714079
12907339	3.88	14.723	3.35	10.1965	0.11	0.26	-1.45	0.0013	0.0052	NM_001166574; XM_005227913; ENSBTAT00000013270	TRPC5	transient receptor potential cation channel, subfamily C, member 5	chrX	-	65246771	65449919
12720297	8.63	396.177	7.99	254.232	0.04	0.05	-1.55	1.31e-06	1.82e-05	NM_001206830; XM_005214755; XM_010811494; ENSBTAT00000002893	TRPC4AP	transient receptor potential cation channel, subfamily C, member 4 associated protein	chr13	-	64913636	64981566
12709067	3.91	15.0324	4.58	23.9176	0.11	0.14	1.6	1.25e-05	0.0001	NM_174478; XM_005213554; XM_010810657; XM_010810658; XM_010810659; XM_010810660; XM_010810661; XM_010810662; XM_010810663; ENSBTAT00000012378; ENSBTAT00000065392; AB179745; AJ224862	TRPC4	transient receptor potential cation channel, subfamily C, member 4	chr12	+	23989790	24194475
12742074	1.82	3.53081	2.04	4.11246	0.14	0.17	1.17	0.0808	0.1487	NM_001104960; XM_005217614; XM_005217615; XM_005217616; XM_010813788; XM_010813789; XM_010813790; ENSBTAT00000025316; ENSBTAT00000039875; AB255427; AB255428	TRPC3	transient receptor potential cation channel, subfamily C, member 3	chr17	+	36566054	36616303
12730913	3.57	11.8762	3.54	11.6318	0.12	0.03	-1.02	0.935	0.9545	NM_174477; ENSBTAT00000015344; BC150095; AJ006304	TRPC2	transient receptor potential channel 2	chr15	-	52291813	52329773
12683416	4.56	23.5883	4.82	28.2465	0.15	0.25	1.2	0.0576	0.1143	NM_174476; XM_005201845; XM_005201846; XM_005201847; XM_005201848; XM_005201849; XM_005201850; XM_010801535; ENSBTAT00000002887; ENSBTAT00000044294; AB179742; AB255426; AF012900; AF012901; DQ151454; DQ151455; DQ151456	TRPC1	transient receptor potential cation channel, subfamily C, member 1	chr1	-	127257290	127318223
12724392	1.97	3.91768	2.18	4.53154	0.04	0.15	1.16	0.0871	0.158	XM_010812107; XM_010822694; ENSBTAT00000002668	TRPA1	transient receptor potential cation channel, subfamily A, member 1	chr14	-	37721677	37776858
12739773	7.33	160.898	7.14	141.044	0.12	0.08	-1.14	0.0195	0.048	NM_001206183; ENSBTAT00000018350	TROVE2	TROVE domain family, member 2	chr16	-	12780514	12806432
12864675	5.01	32.2226	4.43	21.5557	0.11	0.19	-1.5	0.0003	0.0014	NM_001024477; XM_005206271; XM_010804945; XM_010804946; XM_010804948; ENSBTAT00000011203; BC123846; BT021653	TROAP	trophinin associated protein	chr5	-	30658595	30665338
12798165	6.15	71.0124	5.77	54.5686	0.04	0.09	-1.31	0.0002	0.0009	NM_001045876; XM_005222623; XM_010817605; XM_010817606; ENSBTAT00000026029; BC114831	TRNT1	tRNA nucleotidyl transferase, CCA-adding, 1	chr22	-	23252785	23276374
12784150	3.71	13.0864	3.78	13.737	0.38	0.17	1.05	0.7003	0.7805	XM_003585808	TRNP1	TMF1-regulated nuclear protein 1	chr2	-	126816629	126816922
12782775	5.73	53.0765	5.11	34.5353	0.11	0.1	-1.54	2.02e-05	0.0002	NM_001075967; XM_005203188; ENSBTAT00000013718; BC114858	TRNAU1AP	tRNA selenocysteine 1 associated protein 1	chr2	-	125439383	125462744
12862438	5.99	63.5579	5.46	44.0173	0.07	0.05	-1.44	6.26e-06	6.06e-05	NM_001163188; NR_028029; XM_010805829; XM_010805830; ENSBTAT00000007346; BC109774	TRMU	tRNA 5-methylaminomethyl-2-thiouridylate methyltransferase	chr5	+	117743264	117758671
12701712	3.89	14.8254	3.38	10.4107	0.15	0.1	-1.43	0.0002	0.001	XM_001790235; XM_002691495; BC142277	TRMT61B	tRNA methyltransferase 61B	chr11	+	70901173	70914221
12789683	5.47	44.3235	5.41	42.5179	0.06	0.18	-1.04	0.7188	0.7942	NM_001098927; XM_001788753; XM_005200883; XM_005222179; ENSBTAT00000010558; ENSBTAT00000044388; BC146157; BC151461	TRMT61A; LOC789391	tRNA methyltransferase 61A; tRNA (adenine(58)-N(1))-methyltransferase catalytic subunit TRMT61A-like	chr21	+	69817755	69824182
12718479	5.5	45.2548	4.87	29.2426	0.03	0.08	-1.55	1.57e-06	2.1e-05	NM_001038040; XM_005214564; XM_010811391; ENSBTAT00000001734; BC111249	TRMT6	tRNA methyltransferase 6	chr13	-	48476002	48486536
12695623	5.88	58.892	5.34	40.5042	0.07	0.11	-1.46	2.39e-05	0.0002	NM_001034565; XM_010809474; ENSBTAT00000015658; BC105167	TRMT5	tRNA methyltransferase 5	chr10	-	73369416	73380029
12870933	3.69	12.9063	3.67	12.7286	0.06	0.14	-1.01	0.3038	0.4208	XM_002688423; XM_010798035; XM_010798036; XM_010806319; XM_591154; ENSBTAT00000006298	TRMT44	tRNA methyltransferase 44 homolog (S. cerevisiae)	chr6	+	106552955	106578389
12745339	4.93	30.4844	4.97	31.3414	0.06	0.15	1.03	0.4181	0.5351	XM_010814292; XM_010823501	TRMT2A	tRNA methyltransferase 2 homolog A (S. cerevisiae)	chr17	-	75002772	75006770
12740874	7.5	181.019	7.14	141.044	0.06	0.06	-1.29	0.0002	0.0009	NM_001098121; XM_005217380; XM_010813578; ENSBTAT00000014994	TRMT1L	tRNA methyltransferase 1 homolog (S. cerevisiae)-like	chr16	-	67618109	67653844
12847295	4.41	21.259	4.26	19.1597	0.14	0.31	-1.11	0.0391	0.084	NM_001046530; XM_010803227; XM_010803228; ENSBTAT00000020955; BC114134	TRMT13	tRNA methyltransferase 13 homolog (S. cerevisiae)	chr3	-	43270872	43291189
12725341	3.72	13.1775	3.61	12.2101	0.07	0.15	-1.08	0.8209	0.8725	NM_001024552; XM_005215366; XM_005215367; XM_005215368; XM_010811956; ENSBTAT00000027186; BC149704	TRMT12	tRNA methyltransferase 12 homolog (S. cerevisiae)	chr14	-	17195631	17197461
12833278	8.28	310.834	8.48	357.054	0.05	0.02	1.15	0.0052	0.0163	NM_001045981; ENSBTAT00000011401; BC112713	TRMT112	tRNA methyltransferase 11-2 homolog (S. cerevisiae)	chr29	-	43228263	43229598
12900212	4.7	25.9921	4.74	26.7228	0.21	0.2	1.03	0.7364	0.8072	NM_001080273; XM_001256944; XM_005210710; XM_005210711; XM_010808391; XM_010808392; XR_808669; ENSBTAT00000002544; BC122733	TRMT11; LOC790490	tRNA methyltransferase 11 homolog (S. cerevisiae); tRNA (guanine(10)-N2)-methyltransferase homolog	chr9	-	25578681	25640399
12685599	6.1	68.5935	5.98	63.1189	0.06	0.13	-1.09	0.0282	0.0647	NM_001046323; XM_005201230; XM_005201231; XM_005201232; ENSBTAT00000033093; BC112774	TRMT10C	tRNA methyltransferase 10 homolog C (S. cerevisiae)	chr1	-	46339132	46343355
12890428	5.34	40.5042	5.7	51.9842	0.09	0.16	1.28	0.0126	0.0337	NM_001076859; BC123639	TRMT10B	tRNA methyltransferase 10 homolog B (S. cerevisiae)	chr8	+	62326345	62339564
12872507	5.2	36.7583	5.26	38.3193	0.21	0.1	1.04	0.896	0.928	NM_001035477; XM_005207709; XM_005207710; XM_005207711; XM_010805956; XM_010805958; XM_010805959; ENSBTAT00000000230; BC105223	TRMT10A	tRNA methyltransferase 10 homolog A (S. cerevisiae)	chr6	+	26444869	26470802
12881157	5.59	48.1679	5.53	46.2057	0.14	0.06	-1.04	0.3512	0.4705	NM_001206374; XM_005208617; XM_005208618; ENSBTAT00000025736; BC149091	TRMT1	tRNA methyltransferase 1 homolog (S. cerevisiae)	chr7	+	13572842	13581968
12840074	6.22	74.5429	5.88	58.892	0.06	0.1	-1.27	0.0005	0.0022	NM_001192840; ENSBTAT00000018380; BC114671	TRIT1	tRNA isopentenyltransferase 1	chr3	+	106806510	106850315
12818269	6.13	70.0348	7.29	156.498	0.05	0.11	2.23	1.67e-08	8.47e-07	NM_001035469; ENSBTAT00000001503; BC104544	TRIP6	thyroid hormone receptor interactor 6	chr25	-	36321719	36325556
12696099	5.68	51.2685	5.87	58.4852	0.06	0.12	1.15	0.0108	0.0298	NM_001046351; XR_232749; ENSBTAT00000019269; BC112689	TRIP4; LOC101909128	thyroid hormone receptor interactor 4; uncharacterized LOC101909128	chr10	-	45642266	45694139
12787144	4.3	19.6983	3.55	11.7127	0.11	0.23	-1.69	1.99e-05	0.0002	XM_002696452; XM_002705602; ENSBTAT00000048744	TRIP13	thyroid hormone receptor interactor 13	chr20	-	71496251	71511406
12781537	8.2	294.067	7.94	245.572	0.03	0.04	-1.2	0.0013	0.0051	NM_001191203; XM_010802409; XM_010802410; XM_010802411; XM_010802412; XM_010802413; XM_010802414; XM_010802415; XM_010802417; XM_010802418; XM_010802419; XM_010802420; XM_010802421; XM_010802422; ENSBTAT00000038151	TRIP12	thyroid hormone receptor interactor 12	chr2	-	118622220	118729375
12793988	7.14	141.044	7.17	144.007	0.03	0.1	1.02	0.8955	0.9278	XM_010817390; XM_010824947; BC151771	TRIP11	thyroid hormone receptor interactor 11	chr21	-	57262224	57331317
12859141	7.26	153.277	7	128	0.12	0.07	-1.19	0.0142	0.0371	ENSBTAT00000003297; ENSBTAT00000042716	TRIOBP	TRIO and F-actin binding protein	chr5	+	110069386	110110818
12788018	5.67	50.9143	6.03	65.3448	0.09	0.15	1.28	0.0012	0.0048	NM_001102212; ENSBTAT00000053304; ENSBTAT00000061086; BC150056	TRIO	trio Rho guanine nucleotide exchange factor	chr20	-	58714125	58777984
12825196	1.75	3.36359	1.87	3.65533	0.07	0.05	1.08	0.0969	0.172	XM_002698678; XM_598436; ENSBTAT00000011391	TRIML2	tripartite motif family-like 2	chr27	-	16702664	16711994
12824076	1.99	3.97237	2.05	4.14106	0.15	0.06	1.04	0.4919	0.6044	NM_001205868; ENSBTAT00000011393	TRIML1	tripartite motif family-like 1	chr27	+	16733421	16740360
12697474	3.54	11.6318	3.89	14.8254	0.17	0.03	1.27	0.0122	0.033	NM_001076537; XM_005211726; XM_005211728; XM_005211729; XM_010809284; XM_010809285; ENSBTAT00000013346; ENSBTAT00000045179; BC114071	TRIM9	tripartite motif containing 9	chr10	-	43871173	43988950
12821069	5.23	37.5307	5.02	32.4467	0.08	0.08	-1.16	0.0138	0.0363	NM_001191476; ENSBTAT00000028059	TRIM8	tripartite motif containing 8	chr26	+	23535843	23549572
12829092	2.35	5.09824	2.53	5.77572	0.11	0.15	1.13	0.2341	0.3446	NM_001111262; XM_010820794; XM_010820795; ENSBTAT00000021676; EF446903	TRIM77	tripartite motif containing 77	chr29	+	5175376	5195893
12813316	4.02	16.2234	4.62	24.59	0.14	0.31	1.51	0.0086	0.0247	XM_002698073; XM_607236	TRIM72	tripartite motif containing 72, E3 ubiquitin protein ligase	chr25	+	27552796	27560809
12796264	2.24	4.72397	2.51	5.6962	0.25	0.13	1.21	0.084	0.1535	XM_002707777; XM_010825039; ENSBTAT00000030874	TRIM71	tripartite motif containing 71, E3 ubiquitin protein ligase	chr22	+	7281242	7341846
12887222	2.44	5.42642	2.43	5.38893	0.18	0.13	-1.01	0.4032	0.5205	NM_001205446; XM_005209233; XM_010807180; XR_807798; ENSBTAT00000027907	TRIM7	tripartite motif containing 7	chr7	-	41717641	41731782
12692203	1.59	3.01049	1.88	3.68075	0.32	0.17	1.22	0.1454	0.2381	XM_002691094; XM_005193778; XM_005212277; XM_010809707; XM_010809708; XM_010813783; XM_010813786; XM_870706; ENSBTAT00000009893; BC149907	TRIM69	tripartite motif containing 69	chr10	+	104199466	104218001
12729408	5.58	47.8352	5.08	33.8246	0.04	0.13	-1.41	5.2e-05	0.0003	NM_001205571; XM_010812639; ENSBTAT00000015061	TRIM68	tripartite motif containing 68	chr15	+	51035535	51049634
12828160	3.69	12.9063	4.01	16.1113	0.23	0.06	1.25	0.0139	0.0366	NM_001206749; XM_005226215	TRIM67	tripartite motif containing 67	chr28	-	3459936	3520213
12728328	3	8	3.09	8.51496	0.03	0.08	1.06	0.3008	0.4176	XM_002693107; XM_010812551; XM_010812552; XM_010812553; XM_010825794; ENSBTAT00000027831	TRIM66	tripartite motif containing 66	chr15	+	44500978	44530712
12765749	4.4	21.1121	4.54	23.2636	0.12	0.1	1.11	0.1401	0.2314	XM_002696207; XM_005195865; XM_005221310; XM_010816621; XM_010824331; XM_870969; ENSBTAT00000029353	TRIM65	tripartite motif containing 65	chr19	+	56359583	56363247
12834100	2.15	4.43828	2.2	4.59479	0.23	0.17	1.03	0.6941	0.7757	NM_001192539; XM_010820796; XM_010820797; ENSBTAT00000023889	TRIM64	tripartite motif containing 64	chr29	-	5232246	5240315
12777346	2.33	5.02805	2.4	5.27803	0.18	0.16	1.05	0.1366	0.2269	NM_001046295; XM_010802576; ENSBTAT00000037900; BC112721	TRIM63	tripartite motif containing 63, E3 ubiquitin protein ligase	chr2	+	127615050	127630610
12776754	6.19	73.0089	6.17	72.0037	0.16	0.15	-1.02	0.9429	0.9601	NM_001205835; XM_005202933; ENSBTAT00000027551	TRIM62	tripartite motif containing 62	chr2	+	121347861	121383138
12681991	6.05	66.257	5.69	51.6251	0.08	0.08	-1.29	0.0013	0.005	NM_001080310; XM_010801417; XM_010801418; ENSBTAT00000010623	TRIM59	tripartite motif containing 59	chr1	+	107879883	107892251
12879938	3.08	8.45614	3.23	9.38268	0.07	0.13	1.11	0.0985	0.1745	XM_002689081; XM_010798403; XM_010807191; XM_010807192; XM_603937; ENSBTAT00000009824	TRIM58	tripartite motif containing 58	chr7	+	42623008	42637851
12816753	4.28	19.4271	4.36	20.5348	0.15	0.13	1.05	0.1434	0.2356	NM_001206574; XM_005225100; ENSBTAT00000015969	TRIM56	tripartite motif containing 56	chr25	-	36233862	36236129
12723501	2.22	4.65893	2.3	4.92458	0.17	0.07	1.06	0.3668	0.4856	NM_001205502; XM_005215491; XM_010812042; XM_010812043; XM_010812044; XM_010812045; XR_817833; ENSBTAT00000027975; ENSBTAT00000047065; BC112759	TRIM55; LOC104976457	tripartite motif containing 55; uncharacterized LOC104976457	chr14	+	32164423	32211762
12707082	3.43	10.7779	3.65	12.5533	0.19	0.11	1.16	0.1413	0.2329	NM_001017951; XM_005213018; ENSBTAT00000024312; BC114171; BT021782	TRIM54	tripartite motif containing 54	chr11	-	72327351	72348528
12888233	3.43	10.7779	2.97	7.83536	0.16	0.16	-1.37	0.0012	0.0048	NM_001078024; XM_005209236; ENSBTAT00000026185; BC119923	TRIM52	tripartite motif containing 52	chr7	-	41775017	41780369
12814041	2.81	7.01285	2.9	7.46426	0.19	0.3	1.07	0.6725	0.7586	NM_001206256; XM_010819597; ENSBTAT00000007623	TRIM50	tripartite motif containing 50	chr25	+	34320559	34327971
12765756	4.2	18.3792	4.19	18.2522	0.11	0.15	-1.01	0.9275	0.9493	NM_001193197; XM_005221276; XM_005221277; XM_005221278; XM_010816574; ENSBTAT00000025190	TRIM47	tripartite motif containing 47	chr19	+	56373299	56377735
12846534	3.47	11.0809	3.61	12.2101	0.09	0.08	1.11	0.0641	0.1243	NM_001193127; XM_005203732; XM_010802918; ENSBTAT00000014043	TRIM46	tripartite motif containing 46	chr3	-	15488474	15498217
12840612	3.1	8.57419	3.29	9.78112	0.1	0.17	1.14	0.0175	0.044	NM_001014952; XM_010803122; XM_010803123; ENSBTAT00000002293; BT021203	TRIM45	tripartite motif containing 45	chr3	+	26213057	26222381
12730210	4.89	29.6508	5.19	36.5044	0.08	0.23	1.24	0.105	0.1837	NM_001105014; XM_005216394; XM_005216396; XM_010812791; ENSBTAT00000052439; BC150032	TRIM44	tripartite motif containing 44	chr15	+	66987987	67099805
12684983	3.06	8.33973	3.24	9.44794	0.05	0.13	1.13	0.0552	0.1104	XM_002685043; XM_598268; ENSBTAT00000024411	TRIM42	tripartite motif containing 42	chr1	-	129262595	129292281
12881351	4.51	22.7848	4.25	19.0273	0.07	0.1	-1.2	0.0023	0.0083	NM_001206165; XM_005209234	TRIM41	tripartite motif containing 41	chr7	+	41751290	41761042
12807119	3.42	10.7034	3.67	12.7286	0.08	0.14	1.19	0.0015	0.0056	NM_001103306; BC148008	TRIM40	tripartite motif containing 40	chr23	-	28625428	28638869
12813271	6.28	77.7085	5.94	61.3929	0.1	0.12	-1.27	0.0011	0.0044	XM_005225267; XM_605970	TRIM4	tripartite motif containing 4	chr25	+	37007077	37015862
12806110	5.28	38.8542	5.41	42.5179	0.13	0.13	1.09	0.1828	0.2841	NM_001034574; XM_010818483; ENSBTAT00000024658; BC104589; BT021589	TRIM38	tripartite motif containing 38	chr23	-	31693732	31708621
12772946	6.11	69.0706	5.86	58.0812	0.14	0.11	-1.19	0.0161	0.0411	NM_001110182; XM_005219934; XM_005219935; ENSBTAT00000035518; BC154401	TRIM37	tripartite motif containing 37	chr19	-	10165552	10317934
12696584	2.54	5.81589	4.58	23.9176	0.26	0.17	4.11	6.9e-08	2.16e-06	NM_001206726; XM_010808830; XM_010808831; XM_010808832; ENSBTAT00000018634	TRIM36	tripartite motif containing 36	chr10	-	3919860	3951947
12894002	4.49	22.4711	4.11	17.2677	0.23	0.28	-1.3	0.0118	0.032	XM_002689793; XM_596498; ENSBTAT00000013134	TRIM35	tripartite motif containing 35	chr8	-	75681765	75697613
12733151	3.59	12.042	3.3	9.84916	0.27	0.23	-1.23	0.0343	0.0758	NM_001046461; XM_005216140; XM_010812611; XM_010812612; BC114124	TRIM34	tripartite motif containing 34	chr15	-	48531198	48545433
12839865	6.77	109.137	7.3	157.586	0.04	0.07	1.44	4.76e-06	4.87e-05	NM_001206018; XM_005204040; ENSBTAT00000001967	TRIM33	tripartite motif containing 33	chr3	+	28948285	29088936
12890642	4.6	24.2515	4.77	27.2843	0.07	0.12	1.12	0.1695	0.2682	NM_001075824; XM_005210576; XM_005210577; XM_005210578; XM_005210579; XM_005210580; XM_010808308; ENSBTAT00000022801; BC120073	TRIM32	tripartite motif containing 32	chr8	+	107645159	107656814
12802233	2.89	7.4127	2.98	7.88986	0.12	0.05	1.07	0.1961	0.3003	XM_005196603; XM_005223704; XM_010818390; XM_010818391; XM_010818392; XM_010825342; XM_010825343; XM_010825344	TRIM31	tripartite motif containing 31	chr23	+	28665990	28676508
12729122	4.65	25.1067	5.07	33.5909	0.14	0.07	1.34	0.0002	0.001	NM_001101157; ENSBTAT00000004636; BC151315	TRIM3	tripartite motif containing 3	chr15	+	47193828	47219562
12732450	3.27	9.64646	3.35	10.1965	0.07	0.16	1.06	0.1333	0.2223	NM_001099379; ENSBTAT00000012396	TRIM29	tripartite motif containing 29	chr15	-	31213142	31240291
12752033	8.39	335.461	8.26	306.555	0.09	0.03	-1.1	0.1645	0.2621	NM_001206809	TRIM28	tripartite motif containing 28	chr18	+	65953847	65960271
12802312	5.84	57.2816	5.31	39.6706	0.09	0.09	-1.45	3.21e-05	0.0002	NM_001075799; ENSBTAT00000001158; BC116113	TRIM27	tripartite motif containing 27	chr23	+	29906624	29920512
12769470	6.24	75.5835	6.63	99.0442	0.07	0.04	1.32	3.78e-05	0.0003	NM_001100336; ENSBTAT00000013121; BC147898	TRIM25	tripartite motif containing 25	chr19	-	7939829	7959817
12851358	7.49	179.769	7.44	173.645	0.04	0.06	-1.04	0.4174	0.5345	XM_002686994; XM_002686995; XM_010804594; XM_010804595; XM_617403; ENSBTAT00000003151	TRIM24	tripartite motif containing 24	chr4	+	102977541	103091610
12786189	5.31	39.6706	5.54	46.5271	0.07	0.1	1.17	0.0083	0.0239	NM_001080303; XM_010816723; XM_010816724; ENSBTAT00000012526	TRIM23	tripartite motif containing 23	chr20	+	13891748	13925791
12726906	5.77	54.5686	5.19	36.5044	0.04	0.15	-1.5	3.88e-05	0.0003	NM_182655; XM_005216152; XM_010812638; ENSBTAT00000018459; ENSBTAT00000063640; AY312278; BC123700; BT021885	TRIM21	tripartite motif containing 21	chr15	+	51474121	51483659
12747792	7.59	192.672	6.84	114.563	0.08	0.05	-1.69	4.22e-07	7.82e-06	NM_001083735; XM_005217459; XM_010813657; XM_010813658; XM_010813659; XM_010813661; XM_010813662; XM_010813663; XM_010813664; XM_010813665; ENSBTAT00000011609; BC134423	TRIM2	tripartite motif containing 2	chr17	-	4308228	4436083
12882010	3.16	8.9383	3.44	10.8528	0.11	0.12	1.22	0.0017	0.0064	NM_001105011; ENSBTAT00000024853; BC111201	TRIM17	tripartite motif containing 17	chr7	+	2538746	2546253
12769754	2.62	6.1475	2.55	5.85634	0.08	0.19	-1.05	0.1792	0.2797	XM_003583572; XM_003587416; XM_005195675; XM_005220451; XM_010816088; XM_010816089; XM_010816090; XM_010824077; XM_010824078; XM_010824079	TRIM16; CDRT1	tripartite motif containing 16; CMT1A duplicated region transcript 1	chr19	-	33600023	33650141
12806521	2.84	7.1602	2.95	7.72749	0.05	0.2	1.08	0.0714	0.1351	NM_001205764; XM_005223676; XM_010818353; XM_010818354	TRIM15	tripartite motif containing 15	chr23	-	28600575	28610886
12894193	2.78	6.86852	2.74	6.6807	0.1	0.11	-1.03	0.7555	0.822	XM_010798737; XM_010807999; ENSBTAT00000034608	TRIM14	tripartite motif containing 14	chr8	-	63676509	63698948
12710225	5.39	41.9326	5.49	44.9422	0.1	0.12	1.08	0.0826	0.1515	NM_001038165; XM_005213657; XM_005213658; ENSBTAT00000010745; BC109749	TRIM13	tripartite motif containing 13	chr12	+	19543053	19556015
12879065	5.5	45.2548	5.04	32.8996	0.16	0.14	-1.37	0.0023	0.0084	NM_001077920; ENSBTAT00000024852; BC126548	TRIM11	tripartite motif containing 11	chr7	+	2547175	2555050
12802136	2.4	5.27803	2.57	5.93809	0.08	0.09	1.13	0.0128	0.0342	NM_001015607; XM_010818339; XM_010818340; ENSBTAT00000009909; BC114866; BT020956	TRIM10	tripartite motif containing 10	chr23	+	28613833	28622421
12720619	5.11	34.5353	6.29	78.249	0.6	0.05	2.25	0.0007	0.0029	NM_001076103; XM_005214812; ENSBTAT00000022616; BC120209	TRIB3	tribbles pseudokinase 3	chr13	-	61176218	61187210
12704157	9.42	685.019	8.58	382.681	0.09	0.09	-1.8	5.8e-07	9.83e-06	NM_178317; ENSBTAT00000021347; AY247741; AY360147; BC123595	TRIB2	tribbles pseudokinase 2	chr11	-	85205522	85233638
12725414	5.24	37.7918	5.59	48.1679	0.09	0.17	1.27	0.0022	0.008	NM_001101105; XM_010811961; ENSBTAT00000031530; BC147945	TRIB1	tribbles pseudokinase 1	chr14	-	16353388	16361545
12746973	6.7	103.968	6.61	97.6806	0.06	0.05	-1.07	0.0686	0.1311	NM_001079776; XM_003585036; BC120172	TRIAP1; LOC100851493	TP53 regulated inhibitor of apoptosis 1; TP53-regulated inhibitor of apoptosis 1-like	chr17	-	64998265	65000579
12724244	1.66	3.16017	1.56	2.94854	0.21	0.17	-1.08	0.4175	0.5347	NM_174203; XM_010812115; ENSBTAT00000026634	TRHR	thyrotropin-releasing hormone receptor	chr14	-	57479102	57524004
12856615	1.37	2.58471	1.54	2.90795	0.12	0.03	1.13	0.1208	0.2055	XM_002687170; XM_010827547; XM_010827548; ENSBTAT00000049552; ENSBTAT00000064879	TRHDE; LOC104976936	thyrotropin-releasing hormone degrading enzyme; thyrotropin-releasing hormone-degrading ectoenzyme-like	chr5	+	1907805	2352693
12800251	2.92	7.56846	3.09	8.51496	0.11	0.25	1.12	0.1924	0.296	ENSBTAT00000006982	TRH	thyrotropin-releasing hormone	chr22	-	56530194	56533155
12849428	0.92	1.89212	0.85	1.8025	0.22	0.14	-1.05	0.6412	0.7327	U73186	TRGV3-2	T cell receptor gamma variable 3-2	chr4	+	83276467	83276854
12855144	0.98	1.97247	1.15	2.21914	0.12	0.08	1.13	0.0826	0.1515	AY735450	TRGC6	T-cell receptor gamma chain TRGC6	chr4	-	50336414	50362550
12849802	1.42	2.67586	1.36	2.56685	0.33	0.19	-1.04	0.1966	0.3009	BC120033; X63680	TRGC4	T cell receptor gamma C4	chr4	+	83446295	83476387
12798025	7.4	168.897	6.81	112.206	0.12	0.14	-1.51	8.13e-05	0.0005	NM_174475; ENSBTAT00000011063; AF319575; BT020893	TREX1	three prime repair exonuclease 1	chr22	-	51969881	51971755
12804862	3.8	13.9288	3.99	15.8895	0.08	0.06	1.14	0.0346	0.0763	XM_005192938; XM_005192946; XM_005192947; XM_005192948; XM_005192949; XM_005223539; XM_005223547; XM_005223548; XM_005223549; XM_005223550; XM_010799017; XM_010799019; XM_010799023; XM_010799025; XM_010799027; XM_010818252; XM_010818254; XM_010818255; XM_010818256; XM_010818257; ENSBTAT00000020376	TRERF1	transcriptional regulating factor 1	chr23	-	15948556	15988075
12805740	3.24	9.44794	3.33	10.0561	0.15	0.07	1.07	0.0711	0.1347	XM_002697232; XM_005192928; XM_005192930; XM_005223529; XM_005223531; XM_010798988; XM_010798989; XM_010818244; XM_010818245; XM_593583; ENSBTAT00000020853; ENSBTAT00000063758	TREML2	triggering receptor expressed on myeloid cells-like 2	chr23	-	15122286	15133485
12807072	2.51	5.6962	2.48	5.57897	0.24	0.31	-1.02	0.4153	0.5325	XM_005192927; XM_005223528; XM_010798967; XM_010798968; XM_010798977; XM_010798979; XM_010818240; XM_010818241; XM_010818242; XM_010818243; ENSBTAT00000008500	TREML1	triggering receptor expressed on myeloid cells-like 1	chr23	-	15081867	15086241
12805045	3.52	11.4716	3.66	12.6407	0.08	0.17	1.1	0.1366	0.2269	NM_001079580; XM_010818171; XM_010818172; ENSBTAT00000009568; BC122771	TREM2	triggering receptor expressed on myeloid cells 2	chr23	-	15090105	15094736
12804734	3.81	14.0257	2.98	7.88986	0.32	0.27	-1.78	0.0006	0.0026	NM_206970; ENSBTAT00000023397; AY525122	TREM1	triggering receptor expressed on myeloid cells 1	chr23	-	15148071	15163188
12732386	3.4	10.5561	3.46	11.0043	0.14	0.23	1.04	0.5454	0.6524	NM_001192570; XM_010812457; ENSBTAT00000021565	TREH	trehalase (brush-border membrane glycoprotein)	chr15	-	29837812	29849676
12898018	1.33	2.51403	1.45	2.73208	0.12	0.09	1.09	0.0774	0.1439	XM_003586460; XM_010798883; BC148911	TRDN	triadin	chr9	+	28071892	28214534
12718209	5.28	38.8542	4.86	29.0406	0.06	0.14	-1.34	0.0003	0.0016	NM_181812; XM_005214168; XM_010811103; XM_010811104; ENSBTAT00000027378; AY244708; AY244714; BT021768	TRDMT1	tRNA aspartic acid methyltransferase 1	chr13	-	31853810	31905555
12693774	3.05	8.28212	3.57	11.8762	0.45	0.2	1.43	0.0209	0.0507	BC113229	TRD@	T-cell receptor delta chain	chr10	-	22702993	22707175
12697427	1.79	3.45815	2.15	4.43828	0.21	0.38	1.28	0.0319	0.0715	BC142412	TRD@	T-cell receptor delta chain	chr10	-	22856370	22857082
12697435	1.3	2.46229	1.3	2.46229	0.14	0.14	-1	0.7099	0.7872	BC142356	TRD@	T-cell receptor delta chain	chr10	-	22570116	22570696
12682399	0.88	1.84038	0.92	1.89212	0.06	0.08	1.03	0.7046	0.7834	NM_001163943; XM_010801127; ENSBTAT00000034536; BC103345	TRAT1	T cell receptor associated transmembrane adaptor 1	chr1	+	53995476	54043196
12723070	5.96	62.2499	5.13	35.0174	0.05	0.16	-1.77	2.81e-06	3.24e-05	NM_001037474; XM_005215216; XM_010811856; XM_010811857; XM_010811858; XR_810999; ENSBTAT00000037373; BC108119; BT029821	TRAPPC9	trafficking protein particle complex 9	chr14	+	4229512	4616552
12808500	6.03	65.3448	6.05	66.257	0.12	0.11	1.01	0.4884	0.6012	XM_003583960; XM_005196736; XM_010818749; BC142167	TRAPPC8	trafficking protein particle complex 8	chr24	+	25568789	25591727
12792817	5.36	41.0696	5.11	34.5353	0.06	0.23	-1.18	0.0232	0.0553	NM_001038134; XM_010817196; ENSBTAT00000019999; BC109723	TRAPPC6B	trafficking protein particle complex 6B	chr21	-	49597596	49608630
12756934	4	16	4.26	19.1597	0.03	0.24	1.19	0.0744	0.1394	NM_001034420; XM_005219239; XM_010815032; ENSBTAT00000009288; BC102525	TRAPPC6A	trafficking protein particle complex 6A	chr18	-	53221119	53230745
12877567	6.63	99.0442	6.51	91.1392	0.11	0.1	-1.09	0.0448	0.0936	NM_001077849; XM_005208719; XM_005208720; XM_005208721; ENSBTAT00000005590; BC111232	TRAPPC5	trafficking protein particle complex 5	chr7	+	17750387	17752622
12726974	7.65	200.854	6.76	108.383	0.07	0.04	-1.85	5e-08	1.75e-06	NM_001038502; NM_001191204; ENSBTAT00000010619; BC109939	TRAPPC4	trafficking protein particle complex 4	chr15	+	30118078	30121427
12899059	1.49	2.80889	1.5	2.82843	0.09	0.03	1.01	0.5627	0.6675	NM_001205437; ENSBTAT00000047671	TRAPPC3L	trafficking protein particle complex 3-like	chr9	+	34623078	34661582
12840506	6.05	66.257	5.83	56.8859	0.07	0.08	-1.16	0.0047	0.015	NM_001076120; XM_005204797; XM_005204798; XM_005204800; XM_010803674; ENSBTAT00000042784; BC120158	TRAPPC3	trafficking protein particle complex 3	chr3	+	110260238	110275244
12750702	6.06	66.7178	5.9	59.7141	0.04	0.09	-1.12	0.0246	0.058	NM_001098920; ENSBTAT00000025533; BC146228	TRAPPC2L	trafficking protein particle complex 2-like	chr18	+	14079806	14083636
12905848	5.98	63.1189	5.1	34.2968	0.17	0.21	-1.84	9.04e-06	8.21e-05	NM_001034796; ENSBTAT00000014509; BC102418	TRAPPC2	trafficking protein particle complex 2	chrX	+	136987601	136999691
12787292	6.64	99.7331	6.1	68.5935	0.06	0.13	-1.46	2.01e-05	0.0002	NM_001101940; XM_005221448; XM_005221449; XM_005221450; XM_010816721; ENSBTAT00000022480; BC122758	TRAPPC13	trafficking protein particle complex 13	chr20	-	13856101	13891297
12895337	5.57	47.5048	5.52	45.8866	0.12	0.12	-1.03	0.2396	0.3503	NM_001102290; ENSBTAT00000011449; BC147918	TRAPPC12	trafficking protein particle complex 12	chr8	-	112962793	112991630
12824413	6.55	93.7015	6.38	83.2859	0.05	0.03	-1.12	0.015	0.0388	NM_001102197; XM_005225995; XM_005225996; ENSBTAT00000009769; BC147917	TRAPPC11	trafficking protein particle complex 11	chr27	+	13412793	13454690
12680824	5.91	60.1295	5.75	53.8174	0.08	0.05	-1.12	0.0121	0.0328	NM_001205885; XM_010801686; ENSBTAT00000009338	TRAPPC10	trafficking protein particle complex 10	chr1	+	146765802	146840460
12772843	8.38	333.144	8.11	276.282	0.1	0.04	-1.2	0.0109	0.03	NM_001076413; XM_005220395; ENSBTAT00000065281; BC118345	TRAPPC1	trafficking protein particle complex 1	chr19	-	28221789	28223283
12816678	6.83	113.772	6.87	116.97	0.07	0.02	1.03	0.3401	0.4589	NM_001038675; XM_010819085; ENSBTAT00000026786; BC110148	TRAP1	TNF receptor-associated protein 1	chr25	-	2995415	3044580
12795124	6.91	120.259	6.06	66.7178	0.08	0.08	-1.8	2.2e-07	4.94e-06	XM_002696940; XM_002702704; ENSBTAT00000028598; ENSBTAT00000065280	TRANK1	tetratricopeptide repeat and ankyrin repeat containing 1	chr22	+	10648103	10723460
12806796	8.32	319.573	8.5	362.039	0.12	0.04	1.13	0.014	0.0367	NM_001193150; XM_010818229; XM_010818230; XM_010818231; ENSBTAT00000012010	TRAM2	translocation associated membrane protein 2	chr23	-	24637958	24702830
12870500	2.95	7.72749	2.51	5.6962	0.19	0.08	-1.36	0.0009	0.0037	XM_002688067; XM_581298	TRAM1L1	translocation associated membrane protein 1-like 1	chr6	+	9455206	9457419
12724231	9.59	770.686	9	512	0.05	0.03	-1.51	1.41e-06	1.94e-05	NM_001040476; XM_005215508; ENSBTAT00000009951; BC104557	TRAM1	translocation associated membrane protein 1	chr14	-	36385095	36417387
12782335	7.63	198.088	7.3	157.586	0.09	0.08	-1.26	0.0026	0.0092	NM_001206233; ENSBTAT00000019878; ENSBTAT00000063565	TRAK2	trafficking protein, kinesin binding 2	chr2	-	90354891	90424763
12796249	6.36	82.1393	6.67	101.829	0.1	0.09	1.24	0.0007	0.0031	NM_001077986; XM_002702732; ENSBTAT00000021398; BC126604	TRAK1; LOC100335762	trafficking protein, kinesin binding 1; basic salivary proline-rich protein 1-like	chr22	+	15084121	15161632
12796180	3.33	10.0561	3.34	10.1261	0.04	0.12	1.01	0.6729	0.7586	NM_001102124; ENSBTAT00000006411; ENSBTAT00000062935; BC149753	TRAIP	TRAF interacting protein	chr22	+	50970363	50987947
12812274	6.57	95.0095	6.29	78.249	0.08	0.04	-1.21	0.0004	0.0018	NM_001024521; XM_005224425; XM_005224426; XM_005224427; XM_010819080; ENSBTAT00000025393; BC151616; BT020713	TRAF7	TNF receptor-associated factor 7, E3 ubiquitin protein ligase	chr25	+	1702118	1712907
12733099	6.54	93.0542	7.65	200.854	0.03	0.08	2.15	7.95e-09	5.33e-07	NM_001034661; XM_005216384; XM_005216385; ENSBTAT00000021630; BC102522; DQ319074; DQ407276; DQ471669	TRAF6	TNF receptor-associated factor 6, E3 ubiquitin protein ligase	chr15	-	67768374	67789468
12738945	1.64	3.11666	2	4	0.14	0.15	1.28	0.0045	0.0145	NM_001105340; XM_010813549; ENSBTAT00000015940; BC134494	TRAF5	TNF receptor-associated factor 5	chr16	-	73894532	73939371
12765844	5	32	5.33	40.2244	0.13	0.04	1.26	0.0016	0.0059	NM_001101280; XM_010815852; XM_010824052; ENSBTAT00000056164; BC151614	TRAF4	TNF receptor-associated factor 4	chr19	+	20723151	20729231
12738831	2.83	7.11074	2.73	6.63456	0.11	0.2	-1.07	0.875	0.9131	NM_001024476; NM_001113245; XM_010813548; ENSBTAT00000003691; BC119991; BT021745	TRAF3IP3	TRAF3 interacting protein 3	chr16	-	75423475	75446749
12898948	6.02	64.8934	6.08	67.6492	0.12	0.11	1.04	0.6061	0.7043	NM_001035483; ENSBTAT00000011347; BC110268; BT020697	TRAF3IP2	TRAF3 interacting protein 2	chr9	+	39309710	39341546
12836546	5	32	4.82	28.2465	0.06	0.11	-1.14	0.0966	0.1716	NM_001192044; XM_005204987; XM_010803872; XM_010803873; XM_010803874; XM_010803875; ENSBTAT00000048470	TRAF3IP1	TNF receptor-associated factor 3 interacting protein 1	chr3	+	118273223	118334789
12789434	5.87	58.4852	5.53	46.2057	0.07	0.16	-1.26	0.0017	0.0064	NM_001205586; XM_010817222; XM_010817223; ENSBTAT00000017918	TRAF3	TNF receptor-associated factor 3	chr21	+	69228047	69254558
12705470	4.31	19.8353	4.48	22.3159	0.09	0.16	1.12	0.0734	0.1381	XM_002691706; XM_005194063; XM_005213525; XM_869007; ENSBTAT00000013869	TRAF2	TNF receptor-associated factor 2	chr11	-	106295586	106320056
12895180	4.73	26.5382	4.77	27.2843	0.04	0.12	1.03	0.1442	0.2365	NM_001192801; XM_005210594; XM_005210595; XM_005210596; XM_005210597; XM_005210598; XM_010808318; XM_010808319; XM_010808320; XM_010808321; ENSBTAT00000043659	TRAF1	TNF receptor-associated factor 1	chr8	-	112194564	112214586
12756183	4.69	25.8125	4.57	23.7524	0.05	0.06	-1.09	0.0808	0.1487	NM_001045896; XM_010814430; XM_010814431; ENSBTAT00000016776; BC112743	TRADD	TNFRSF1A-associated via death domain	chr18	-	34912745	34918691
12841901	3.89	14.8254	4	16	0.13	0.04	1.08	0.13	0.2178	XM_001254585; XM_002686409; XM_005197897; XM_005204874	TRABD2B	TraB domain containing 2B	chr3	+	98872616	99090207
12859353	6.12	69.551	5.87	58.4852	0.16	0.18	-1.19	0.094	0.1679	NM_001034452; XM_005207516; XM_010805824; XM_010805825; BC149347	TRABD	TraB domain containing	chr5	+	121181320	121188624
12682407	8.29	312.996	7.67	203.657	0.07	0.09	-1.54	2.49e-06	2.96e-05	NM_001034776; XM_010801244; XM_010801245; ENSBTAT00000002225; BC103113	TRA2B	transformer 2 beta homolog (Drosophila)	chr1	+	81878691	81898387
12855087	7.4	168.897	7.42	171.255	0.08	0.03	1.01	0.9656	0.9761	NM_001046380; XM_010804098; XM_010804099; XM_010804100; XM_010804101; XM_010804102; XM_010804103; ENSBTAT00000016756; BC105489	TRA2A	transformer 2 alpha homolog (Drosophila)	chr4	-	32250991	32269539
12714352	5.69	51.6251	4.72	26.3549	0.16	0.15	-1.96	3.33e-06	3.71e-05	NM_001098898; XM_005214599; XM_005214600; XM_005214602; XM_005214603; XM_010811415; XM_010811416; XM_010811417; XM_010811418; ENSBTAT00000052166; BC146057	TPX2	TPX2, microtubule-associated	chr13	+	61831821	61885789
12815109	10.68	1640.59	10.86	1858.6	0.07	0.03	1.13	0.0398	0.0854	NM_001014388; ENSBTAT00000013402; BC104562; BT021036	TPT1	tumor protein, translationally-controlled 1	chr25	-	1417185	1417808
12747853	7.19	146.018	7.3	157.586	0.13	0.07	1.08	0.0768	0.143	NM_001035429; ENSBTAT00000013685; BC103334	TPST2	tyrosylprotein sulfotransferase 2	chr17	-	68445520	68499477
12812405	3.83	14.2215	3.34	10.1261	0.18	0.1	-1.4	0.0002	0.0013	NM_001077912; XM_005196983; XM_005196985; XM_005224894; ENSBTAT00000000502; BC123751	TPST1	tyrosylprotein sulfotransferase 1	chr25	+	28339035	28445473
12811330	2.25	4.75683	1.84	3.5801	0.13	0.31	-1.33	0.2005	0.3055	NM_174202; XM_010819167; XM_010825714; ENSBTAT00000037579; BC149582; AF515641	TPSB2	tryptase beta 2	chr25	+	994575	996278
12697905	4.66	25.2813	4.82	28.2465	0.05	0.08	1.12	0.0159	0.0406	NM_001103350; BC149384	TPRN	taperin	chr11	+	105896916	105903699
12700461	5.72	52.7098	5.12	34.7755	0.05	0.09	-1.52	4.39e-06	4.57e-05	NM_001192507; XM_005212500; XM_005212501; XM_005212503; XM_005212504; XM_010809850; XM_010809851; ENSBTAT00000014843	TPRKB	TP53RK binding protein	chr11	+	10862327	10869029
12741225	6.89	118.603	6.84	114.563	0.02	0.04	-1.03	0.2784	0.3932	NM_001076418; ENSBTAT00000021078; BC109547; BT030599	TPRG1L	tumor protein p63 regulated 1-like	chr16	-	50687998	50704904
12686837	1.68	3.20428	1.71	3.27161	0.18	0.13	1.03	0.5782	0.6811	NM_001193079; XM_005201552; XM_010801256; XM_010801257; XM_010801258; ENSBTAT00000046168	TPRG1	tumor protein p63 regulated 1	chr1	-	78604073	78758431
12797165	5.76	54.1917	5.88	58.892	0.12	0.11	1.09	0.5574	0.6631	NM_001102314; BC149762	TPRA1	transmembrane protein, adipocyte asscociated 1	chr22	+	60590209	60599025
12739007	7.81	224.411	7.93	243.875	0.05	0.04	1.09	0.1101	0.1906	NM_001205623; ENSBTAT00000015848	TPR	translocated promoter region, nuclear basket protein	chr16	-	68882573	68949366
12759184	4.37	20.6776	4.31	19.8353	0.21	0.08	-1.04	0.8337	0.8826	NM_001034774; XM_005218726; ENSBTAT00000026407; BC102515	TPPP3	tubulin polymerization-promoting protein family member 3	chr18	-	35121241	35124820
12694047	2.68	6.40856	2.6	6.06287	0.26	0.33	-1.06	0.8059	0.8604	NM_001034284; XM_005211473; XM_010809087; ENSBTAT00000000433; BC102535	TPPP2	tubulin polymerization-promoting protein family member 2	chr10	-	26128307	26130477
12786918	3.16	8.9383	3.48	11.1579	0.06	0.14	1.25	0.0021	0.0076	NM_173976; ENSBTAT00000064550; BC133343; X85738	TPPP	tubulin polymerization promoting protein	chr20	-	71561964	71579102
12709906	7.26	153.277	5.96	62.2499	0.03	0.08	-2.46	2.11e-09	2.33e-07	NM_001099034; XM_005213952; XR_236794; ENSBTAT00000035368; BC142343	TPP2	tripeptidyl peptidase II	chr12	+	82844295	82902069
12728026	9.06	533.742	9.32	639.145	0.15	0.03	1.2	0.0024	0.0084	ENSBTAT00000020469	TPP1	tripeptidyl peptidase I	chr15	+	47065387	47070603
12801716	7.6	194.012	7.5	181.019	0.11	0.05	-1.08	0.1469	0.24	NM_001075531; XM_005223751; XM_005223752; XM_005223754; ENSBTAT00000025698; BC118238	TPMT	thiopurine S-methyltransferase	chr23	+	39209390	39232415
12886881	5.08	33.8246	5.3	39.3966	0.15	0.09	1.17	0.015	0.0387	NM_001101162; XM_005208510; XM_005208511; ENSBTAT00000005982	TPM4	tropomyosin 4	chr7	-	7923141	7948265
12836295	4.98	31.5594	4.49	22.4711	0.1	0.1	-1.4	7.59e-05	0.0005	NM_001011674; XM_005203628; XM_005203629; XM_005203630; XM_005203632; XM_005203634; XM_005203635; XM_005203636; XM_005203640; XM_005203641; XM_005203643; AB198072; BC120458	TPM3	tropomyosin 3	chr3	+	16376436	16395088
12892875	6.52	91.7731	7.34	162.017	0.09	0.02	1.78	9.67e-08	2.73e-06	NM_001010995; XM_005210067; XM_005210068; XM_005210069; ENSBTAT00000015186; ENSBTAT00000046179; AB198071; BC104538	TPM2	tropomyosin 2 (beta)	chr8	-	60267451	60274815
12856205	6.52	91.7731	7.55	187.403	0.13	0.05	2.04	7.24e-08	2.23e-06	NM_001080370; XM_005205897; XM_005205898; XM_005205899; ENSBTAT00000023510; ENSBTAT00000044036; BC119895; BT020836	TPK1	thiamin pyrophosphokinase 1	chr4	-	108539465	108922091
12863986	10.73	1698.45	11.14	2256.7	0.07	0.05	1.33	1.96e-05	0.0002	NM_001013589; ENSBTAT00000026358; BC102903; BT021064	TPI1	triosephosphate isomerase 1	chr5	-	103942402	103945759
12730178	1.44	2.71321	1.44	2.71321	0.23	0.11	1	0.4262	0.5425	XM_001250151; XM_002693039; XM_005194588; XM_005194589; XM_005216076; XM_005216077; XM_010812518; XM_010822787; ENSBTAT00000007030	TPH1	tryptophan hydroxylase 1	chr15	+	34990957	35011243
12808574	8.71	418.766	8.2	294.067	0.07	0.05	-1.43	1.32e-05	0.0001	NM_001102244; XM_005224010; ENSBTAT00000028761; BC149011	TPGS2	tubulin polyglutamylase complex subunit 2	chr24	+	20573848	20639450
12877759	5.48	44.6318	5.77	54.5686	0.12	0.15	1.22	0.0589	0.1162	XM_002689137; XM_582010; XR_803303; ENSBTAT00000014258	TPGS1; LOC104970301	tubulin polyglutamylase complex subunit 1; tubulin polyglutamylase complex subunit 1 pseudogene	chr7	+	44780268	44784214
12895575	1.92	3.78423	1.92	3.78423	0.15	0.29	1	0.8331	0.8822	XM_001249823; XM_002689606; BC111271	TPD52L3	tumor protein D52-like 3	chr8	-	38691394	38692330
12720492	6.9	119.428	6.85	115.36	0.05	0.07	-1.03	0.3643	0.4831	NM_001034615; XM_005214781; XM_005214783; XM_005214784; XM_005214785; XM_005214786; XM_005214788; ENSBTAT00000028291; ENSBTAT00000065880; BC103373	TPD52L2	tumor protein D52-like 2	chr13	-	54411451	54427367
12900957	5.45	43.7133	5.56	47.1766	0.22	0.17	1.08	0.2939	0.4101	NM_001076033; XM_005210714; XM_005210715; XM_005210717; XM_010808393; XM_010808394; XM_010808395; XM_010808396; XM_010808397; ENSBTAT00000004332; BC120446	TPD52L1	tumor protein D52-like 1	chr9	-	26310576	26403759
12725930	7.11	138.141	6.98	126.238	0.15	0.06	-1.09	0.1583	0.254	NM_001076922; XM_005215523; XM_005215524; ENSBTAT00000037262; ENSBTAT00000054316; ENSBTAT00000055321; BC102644; BT030560	TPD52	tumor protein D52	chr14	-	45499600	45549966
12830876	5.75	53.8174	5.77	54.5686	0.11	0.09	1.01	0.3932	0.511	NM_001192451; XM_005227346; XM_010821238; XM_010821239; XM_010821240; XM_010821241; ENSBTAT00000020205	TPCN2	two pore segment channel 2	chr29	+	47037688	47067971
12742487	5.37	41.3553	4.39	20.9663	0.12	0.12	-1.97	7.15e-07	1.14e-05	XM_002694517; XM_005195070; XM_005218006; XM_010814053; XM_010814054; XM_010823415; XM_010823416; XM_010823417; XM_010823418; XM_588037; ENSBTAT00000029530	TPCN1	two pore segment channel 1	chr17	+	63498349	63559646
12703522	1.91	3.75809	2.07	4.19887	0.11	0.21	1.12	0.094	0.1679	NM_001161651; ENSBTAT00000063189	TPC3	two pore channel 3	chr11	-	1594948	1648474
12730388	4.36	20.5348	4.87	29.2426	0.21	0.24	1.42	0.0216	0.0522	XM_005194665; XM_005194666; XM_005216256; XM_005216257	TPBGL	trophoblast glycoprotein-like	chr15	+	55237490	55238659
12898619	6.72	105.42	7.47	177.294	0.05	0.05	1.69	1.36e-07	3.45e-06	XM_002690047; XM_593502; ENSBTAT00000056163	TPBG	trophoblast glycoprotein	chr9	+	22454647	22456609
12739587	3.79	13.8326	4.03	16.3362	0.12	0.12	1.18	0.027	0.0626	XM_002694119; XM_005217185; XM_005217186; XM_005217187; XM_010800010; XM_010813404; XM_010813405; XM_010813406; XM_010813407; XM_010823127; XM_593064; XR_228073; XR_818453; ENSBTAT00000007643	TP73	tumor protein p73	chr16	-	50596017	50646330
12686816	2.07	4.19887	2.08	4.22807	0.06	0.32	1.01	0.7641	0.8283	NM_001191337; XM_005201550; XM_005201551; XM_010801246; XM_010801247; XM_010801248; XM_010801249; XM_010801250; XM_010801251; XM_010801252; XM_010801253; XM_010801254; XM_010801255; ENSBTAT00000020544	TP63	tumor protein p63	chr1	-	78012414	78283420
12717710	2.89	7.4127	2.76	6.77396	0.18	0.08	-1.09	0.2671	0.3806	XM_001787883; XM_002692332; XM_010811730; XM_010824525; ENSBTAT00000006831	TP53TG5	TP53 target 5	chr13	-	74440209	74443109
12721103	5.27	38.5859	4.81	28.0514	0.14	0.09	-1.37	0.0001	0.0007	NM_001099180; ENSBTAT00000039179; BC134447; BC142392	TP53RK	TP53 regulating kinase	chr13	-	76083304	76087372
12723730	6.84	114.563	7.05	132.514	0.13	0.14	1.16	0.1176	0.2011	NM_001205423; XM_005215684; XM_005215685; XM_005215687; ENSBTAT00000037186	TP53INP1	tumor protein p53 inducible nuclear protein 1	chr14	+	71743472	71753198
12699468	3.58	11.9588	3.76	13.5479	0.36	0.23	1.13	0.3712	0.4899	NM_001075378; XM_005212958; ENSBTAT00000004413; BC120317	TP53I3	tumor protein p53 inducible protein 3	chr11	+	75033145	75039194
12763122	4.74	26.7228	4.6	24.2515	0.1	0.11	-1.1	0.0761	0.1419	NM_001205759; ENSBTAT00000019549	TP53I13	tumor protein p53 inducible protein 13	chr19	+	21385386	21389755
12739488	8.94	491.143	8.91	481.036	0.1	0.04	-1.02	0.4283	0.5444	XM_002693966; XM_002701521; XM_010813169; XM_010823054; ENSBTAT00000016985	TP53BP2	tumor protein p53 binding protein 2	chr16	-	27841401	27886296
12792177	4.78	27.4741	4.17	18.0009	0.07	0.12	-1.53	8.2e-06	7.62e-05	NM_001206397; XM_005222176; XM_005222177; XM_005222178; XM_010817235; ENSBTAT00000028388; BC149858	TP53BP1	tumor protein p53 binding protein 1	chr21	-	55682755	55689088
12767220	7.35	163.144	7.17	144.007	0.02	0.07	-1.13	0.0083	0.0239	NM_174201; XM_010815982; ENSBTAT00000001420; AB571118; BC102440; DQ656490; DQ656491	TP53	tumor protein p53	chr19	-	27985494	27997841
12694889	7.5	181.019	7.7	207.937	0.07	0.04	1.15	0.0084	0.0241	NM_001075707; ENSBTAT00000020149; BC119929	TOX4	TOX high mobility group box family member 4	chr10	-	25731934	25747290
12758837	2.96	7.78124	3.11	8.63383	0.06	0.09	1.11	0.0238	0.0564	XM_002694777; XM_005195209; XM_005195210; XM_005218800; XM_005218801; XM_010814616; XM_010814617; XM_010814618; XM_010814619; XM_010814620; XM_010814621; XM_010814622; XM_010814623; XM_010814624; XM_010814625; XM_010823544; XM_010823545; XM_010823546; XM_010823547; XM_010823549; XM_010823550; XM_010823551; XM_010823552; XM_010823553; XM_010823554; XM_880075; ENSBTAT00000000539	TOX3	TOX high mobility group box family member 3	chr18	-	20999362	21120352
12725510	4.83	28.443	4.76	27.0958	0.14	0.14	-1.05	0.3872	0.5052	NM_001102096; XM_005215442; XM_005215443; XM_010812021; ENSBTAT00000006516; BC147899	TOX	thymocyte selection-associated high mobility group box	chr14	-	26631187	26941726
12708296	4.34	20.2521	4.49	22.4711	0.07	0.2	1.11	0.0184	0.0457	XM_002691680; XM_870775; ENSBTAT00000032623	TOR4A	torsin family 4, member A	chr11	-	105837724	105839992
12737845	5.6	48.5029	4.64	24.9333	0.14	0.09	-1.94	4.3e-07	7.92e-06	NM_001080376; ENSBTAT00000018609; BC126733	TOR3A	torsin family 3, member A	chr16	+	61858195	61886171
12707025	6.49	89.8845	5.33	40.2244	0.12	0.16	-2.23	5.06e-07	8.9e-06	NM_001083476; XM_005213302; ENSBTAT00000017963; BC114885	TOR2A	torsin family 2, member A	chr11	-	98425081	98429110
12701295	7.44	173.645	7.03	130.69	0.05	0.07	-1.32	9.25e-05	0.0006	XM_002691675; XM_613495	TOR1B	torsin family 1, member B (torsin B)	chr11	+	100182059	100215813
12741417	7.21	148.056	7.67	203.657	0.12	0.11	1.38	0.0003	0.0013	NM_001099184; NM_001105647; XM_005217147; XM_010813373; XM_010813374; XM_010813375; ENSBTAT00000049723; ENSBTAT00000056204; BC123781; BC142484	TOR1AIP2	torsin A interacting protein 2	chr16	-	62493957	62528817
12737692	6.14	70.5219	6.12	69.551	0.1	0.04	-1.02	0.5441	0.6511	NM_001080344; ENSBTAT00000012580; ENSBTAT00000033967	TOR1AIP1	torsin A interacting protein 1	chr16	+	62533723	62545570
12706863	6.39	83.8652	6.22	74.5429	0.06	0.06	-1.13	0.0041	0.0134	NM_001099058; XM_005213301; ENSBTAT00000027059; BC142387	TOR1A	torsin family 1, member A (torsin A)	chr11	-	100219224	100227150
12890662	4.85	28.84	4.94	30.6965	0.14	0.09	1.07	0.1053	0.1841	NM_001192578; XM_005209853; ENSBTAT00000048966	TOPORS	topoisomerase I binding, arginine/serine-rich, E3 ubiquitin protein ligase	chr8	+	11391203	11401136
12682028	6.82	112.986	6.69	103.25	0.06	0.06	-1.09	0.0712	0.1349	NM_001206766; XM_005201960; XM_005201961; XR_804558; ENSBTAT00000000686	TOPBP1	topoisomerase (DNA) II binding protein 1	chr1	+	136832336	136903368
12763951	4.63	24.761	4.17	18.0009	0.13	0.11	-1.37	0.0002	0.0012	NM_001077975; XM_010816034; XR_813222; ENSBTAT00000022721; BC126547	TOP3A	topoisomerase (DNA) III alpha	chr19	+	34961467	34981887
12773515	6.37	82.7106	5.36	41.0696	0.13	0.08	-2.02	1.03e-07	2.84e-06	XM_005195726; XM_005220781; XM_010816273; XM_010824139; ENSBTAT00000061367	TOP2A	topoisomerase (DNA) II alpha 170kDa	chr19	-	41281907	41307194
12716337	7.76	216.767	7.12	139.102	0.1	0.09	-1.56	5.95e-06	5.81e-05	NM_001206487; ENSBTAT00000010466	TOP1	topoisomerase (DNA) I	chr13	+	70383808	70481490
12721978	3.79	13.8326	3.87	14.6213	0.21	0.21	1.06	0.2762	0.3908	NM_001075188; ENSBTAT00000010191; BC120084	TONSL	tonsoku-like, DNA repair protein	chr14	+	1681494	1692499
12728222	4.44	21.7057	4.48	22.3159	0.21	0.21	1.03	0.1552	0.25	NM_001282043; XM_005216212; XM_010812659; ENSBTAT00000003905	TOMT	transmembrane O-methyltransferase-like	chr15	+	52514805	52520710
12684009	7.66	202.251	7.85	230.72	0.08	0.08	1.14	0.0361	0.0788	NM_001075328; XM_010801012; ENSBTAT00000019001; BC123444; HM347499	TOMM70A	translocase of outer mitochondrial membrane 70 homolog A (S. cerevisiae)	chr1	-	44294564	44331743
12855712	7.7	207.937	7.9	238.856	0.06	0.07	1.15	0.0247	0.0581	XM_010804106	TOMM7	translocase of outer mitochondrial membrane 7 homolog (yeast)	chr4	-	31643801	31651172
12801330	6.83	113.772	6.23	75.0614	0.13	0.08	-1.52	2.68e-05	0.0002	NM_001113718; ENSBTAT00000011817; AY911344; BC109531	TOMM6	translocase of outer mitochondrial membrane 6 homolog (yeast)	chr23	+	15609349	15610701
12895352	6.92	121.095	6.01	64.4452	0.06	0.17	-1.89	5.86e-07	9.89e-06	NM_001143740; ENSBTAT00000046547; BC108221	TOMM5	translocase of outer mitochondrial membrane 5 homolog (yeast)	chr8	-	62079194	62082501
12843318	5.24	37.7918	5.12	34.7755	0.05	0.05	-1.09	0.0701	0.1332	NM_001014853; XM_005203472; XM_010802745; ENSBTAT00000012142; ENSBTAT00000054884; BC150081; HM347498	TOMM40L	translocase of outer mitochondrial membrane 40 homolog (yeast)-like	chr3	-	8294406	8298900
12750796	7.34	162.017	6.68	102.537	0.04	0.11	-1.57	2.41e-06	2.89e-05	NM_001075438; XM_010815023; ENSBTAT00000032251; BC116105; HM347497	TOMM40	translocase of outer mitochondrial membrane 40 homolog (yeast)	chr18	+	53021418	53032803
12718774	5.27	38.5859	4.87	29.2426	0.08	0.13	-1.32	0.0002	0.0009	NM_001193009; XM_005214619; ENSBTAT00000004220	TOMM34	translocase of outer mitochondrial membrane 34	chr13	-	74068198	74088251
12859040	7.63	198.088	7.4	168.897	0.04	0.04	-1.18	0.0026	0.0093	NM_001100335; ENSBTAT00000013405; BC149339; HM347496	TOMM22	translocase of outer mitochondrial membrane 22 homolog (yeast)	chr5	+	110825640	110827616
12689985	3	8	3.04	8.22491	0.13	0.19	1.03	0.8976	0.929	XM_010809428; XM_010823253	TOMM20L	translocase of outer mitochondrial membrane 20 homolog (yeast)-like	chr10	+	70917215	70929535
12828975	8.85	461.44	9.09	544.958	0.15	0.04	1.18	0.0027	0.0093	NM_001099183; ENSBTAT00000000733; BC146178; BC149803	TOMM20	translocase of outer mitochondrial membrane 20 homolog (yeast)	chr28	-	7926959	7941655
12765456	5.77	54.5686	5.54	46.5271	0.08	0.13	-1.17	0.0198	0.0487	NM_001099154; XM_005220396; XM_005220397; XM_005220399; XM_005220400; XM_005220401; XM_010816048; ENSBTAT00000005206; ENSBTAT00000005210; BC142312	TOM1L2	target of myb1-like 2 (chicken)	chr19	+	35158487	35228884
12763087	5.09	34.0598	6	64	0.15	0.08	1.88	5.83e-07	9.85e-06	NM_001075611; XM_005219863; ENSBTAT00000009229; BC120267	TOM1L1	target of myb1 (chicken)-like 1	chr19	+	5221507	5283311
12857816	6.16	71.5064	6.46	88.0347	0.1	0.08	1.23	0.004	0.0132	NM_001035015; XM_005206773; ENSBTAT00000013932; BC122658; BT021180	TOM1	target of myb1 (chicken)	chr5	+	73905663	73946203
12831608	6.24	75.5835	6.52	91.7731	0.1	0.1	1.22	0.006	0.0182	NM_001039961; XM_010821266; ENSBTAT00000010835; BC123457; BT021785; DQ319073; DQ407275	TOLLIP	toll interacting protein	chr29	+	51319497	51335168
12844515	6.47	88.647	7.11	138.141	0.03	0.04	1.57	3.58e-07	6.88e-06	NM_001075594; XM_005204722; ENSBTAT00000043071; BC118261	TOE1	target of EGR1, member 1 (nuclear)	chr3	-	101320666	101324315
12864948	6.93	121.938	9.29	625.992	0.05	0.06	5.1	4.88e-12	7.01e-09	NM_001083387; XM_010805745; ENSBTAT00000020105; BC123446	TOB2	transducer of ERBB2, 2	chr5	-	113060933	113070989
12765816	9.18	580.037	9.11	552.565	0.04	0.05	-1.05	0.356	0.4752	NM_001077075; NM_001278574; XM_010824112; XR_819354; BC111303	TOB1; LOC104968819; LOC784737	transducer of ERBB2, 1; protein Tob1; uncharacterized LOC784737	chr19	+	36512064	36515189
12804661	3.11	8.63383	3.18	9.06307	0.15	0.14	1.05	0.1639	0.2613	NM_174703; XM_010818374; ENSBTAT00000001893	TNXB	tenascin XB	chr23	-	27085494	27140674
12771511	2.98	7.88986	3.18	9.06307	0.21	0.17	1.15	0.1101	0.1906	NM_001038155; XM_005220735; XM_010816251; ENSBTAT00000010461; BC108089	TNS4	tensin 4	chr19	-	41350967	41370317
12850342	7.57	190.019	8.4	337.794	0.1	0.07	1.78	3.28e-07	6.47e-06	XM_005198091; XM_005205611; XM_005205612; XM_010804393; XM_010804394; XM_010804395; XM_010804396; XM_010827362; XM_010827363; XM_010827364; XM_010827365; XM_594710; ENSBTAT00000012722	TNS3	tensin 3	chr4	+	75439599	75568194
12780398	6.31	79.3413	8.34	324.034	0.17	0.12	4.09	1.91e-09	2.22e-07	NM_174766; ENSBTAT00000003229; AF225897	TNS1	tensin 1	chr2	-	106627006	106773157
12767921	6.2	73.5167	5.9	59.7141	0.12	0.12	-1.23	0.0038	0.0126	XM_005195841; XM_005221299; XM_010816587; XM_010816588; XM_010816589; XM_010816590; XM_010816591; XM_010816592; XM_010816593; XM_010816594; XM_010816595; XM_010824298; XM_010824299; XM_010824300; XM_010824301; XM_010824302; XM_010824303; XM_010824304; XM_010824305; XM_010824306	TNRC6C	trinucleotide repeat containing 6C	chr19	-	54667986	54710106
12860591	6.54	93.0542	6.15	71.0124	0.05	0.05	-1.31	7.96e-05	0.0005	NM_001192655; XM_005207402; XM_005207403; XM_010805751; XM_010805752; XM_010805753; XM_010805754; XM_010805755; ENSBTAT00000028072	TNRC6B	trinucleotide repeat containing 6B	chr5	+	112043301	112172826
12813858	6.1	68.5935	5.73	53.0765	0.11	0.21	-1.29	0.0014	0.0054	XM_010819373; XM_010819374; XM_010819375; XM_010819376; XM_010819377; XM_010825807; XM_010825808; XM_010825809; XM_010825810; XR_815411; XR_821440; ENSBTAT00000023950; ENSBTAT00000064228	TNRC6A	trinucleotide repeat containing 6A	chr25	+	22713578	22729542
12813220	4	16	4.01	16.1113	0.12	0.12	1	0.647	0.7376	XM_005197012; XM_005197013; XM_005197014; XM_005197015; XM_005197016; XM_005225285; XM_005225286; XM_005225287; XM_005225288; XM_005225289; ENSBTAT00000028865	TNRC18	trinucleotide repeat containing 18	chr25	+	39430999	39511890
12739998	2.57	5.93809	2.81	7.01285	0.14	0.21	1.18	0.0474	0.0977	NM_001205928; XM_005217093; XM_010813345; ENSBTAT00000015545	TNR	tenascin R	chr16	-	58006950	58156083
12855331	7.17	144.007	6.23	75.0614	0.06	0.1	-1.92	1.64e-07	3.99e-06	NM_001098090; XM_005205713; ENSBTAT00000006573; BC140505	TNPO3	transportin 3	chr4	-	93722321	93800500
12877499	8.81	448.822	8.83	455.087	0.05	0.05	1.02	0.8572	0.8992	NM_001205503; XM_005208655; XM_005208656; XM_005208657; XM_005208659; XM_010806720; ENSBTAT00000015682; ENSBTAT00000036826; BC112762	TNPO2	transportin 2	chr7	+	13904158	13921080
12788447	9.51	729.114	9.08	541.193	0.11	0.03	-1.35	8.43e-05	0.0005	NM_001076540; ENSBTAT00000010491; BC103374	TNPO1	transportin 1	chr20	-	8650338	8738329
12815225	4.18	18.1261	4.35	20.393	0.19	0.21	1.13	0.055	0.11	NM_174200; XM_005196920	TNP2; LOC101910083	transition protein 2 (during histone to protamine replacement); nuclear transition protein 2	chr25	-	9988973	9990345
12780219	2.02	4.05584	2.32	4.99332	0.06	0.16	1.23	0.0136	0.0358	NM_174199; ENSBTAT00000025292; BC102598	TNP1	transition protein 1 (during histone to protamine replacement)	chr2	-	105576568	105577158
12832685	3.2	9.18959	3.45	10.9283	0.15	0.17	1.19	0.0158	0.0404	NM_001001441; XM_005227282; XM_005227283; XM_005227284; XM_005227285; XM_005227286; XM_005227287; XM_005227288; XM_005227289; XM_005227290; XM_005227291; XM_005227293; XM_005227294; XM_010821199; XM_010821200; XM_010821201; XM_010821202; XM_010821203; XM_010821204; XM_010821205; XM_010821206; XM_010821207; XM_010821209; XM_010821210; XM_010821211; XM_010821212; XM_010821213; XM_010821215; XM_0108…	TNNT3	troponin T type 3 (skeletal, fast)	chr29	-	50218484	50233948
12749405	3.46	11.0043	3.6	12.1257	0.14	0.06	1.11	0.0778	0.1443	NM_174474; XM_005219667; XM_005219670; XM_005219671; XM_010815468; XM_010815469; ENSBTAT00000008420; ENSBTAT00000064903; AB085600; AB085601; BC118248	TNNT1	troponin T type 1 (skeletal, slow)	chr18	+	62725898	62735263
12842492	1.08	2.11404	1.38	2.60268	0.26	0.07	1.24	0.14	0.2313	NM_001078008; ENSBTAT00000001278; BC126675	TNNI3K	TNNI3 interacting kinase	chr3	-	70792272	70835445
12846546	1.44	2.71321	1.47	2.77022	0.07	0.23	1.02	0.5996	0.6986	NM_001078008; ENSBTAT00000001278; BC126675	TNNI3K	TNNI3 interacting kinase	chr3	-	70487277	70732629
12751034	7.45	174.853	7.14	141.044	0.15	0.09	-1.24	0.0052	0.0164	NM_001040517; XM_010815478; ENSBTAT00000008425	TNNI3	troponin I type 3 (cardiac)	chr18	+	62717575	62721351
12833169	3.53	11.5514	3.74	13.3614	0.1	0.06	1.15	0.0135	0.0357	NM_001192094; XM_001257159; BC142168; HQ697268	TNNI2; LOC790768	troponin I type 2 (skeletal, fast); troponin I, fast skeletal muscle-like	chr29	-	50285049	50287648
12738115	4.24	18.8959	4.85	28.84	0.12	0.23	1.53	0.0006	0.0028	NM_001303435; XM_002694115; XM_003584816; XM_010805244; XM_010805248; XM_010805249; XM_010805250; XM_010805252; XM_010813393; XM_010813394; XM_010813395; XM_010813396; XM_010813397; ENSBTAT00000063025; HQ697269	TNNI1	troponin I type 1 (skeletal, slow)	chr16	-	49293730	49303513
12795084	2.25	4.75683	2.48	5.57897	0.23	0.12	1.17	0.0308	0.0696	NM_001034351; ENSBTAT00000062950; BC102995	TNNC1	troponin C type 1 (slow)	chr22	+	48988984	48991878
12735818	9.17	576.03	9.55	749.612	0.1	0.07	1.3	0.0006	0.0027	NM_001205841; XM_010813339; XM_010813340; XM_010813341; XM_010813342; XM_010813343	TNN	tenascin N	chr16	+	57788141	57848388
12910424	1.15	2.21914	1.3	2.46229	0.11	0.13	1.11	0.0513	0.1041	NM_001099948; ENSBTAT00000028045; EF608502	TNMD	tenomodulin	chrX	-	50951671	50973156
12820377	7.87	233.941	7.68	205.074	0.05	0.03	-1.14	0.0087	0.0249	XM_010819781; XM_010825933	TNKS2	tankyrase, TRF1-interacting ankyrin-related ADP-ribose polymerase 2	chr26	+	13383833	13446978
12733852	5.22	37.2715	5.41	42.5179	0.09	0.14	1.14	0.104	0.1822	XM_002693713; XM_005216562; XM_010822957	TNKS1BP1	tankyrase 1 binding protein 1, 182kDa	chr15	-	81792127	81813276
12824358	8.64	398.932	8.27	308.687	0.06	0.04	-1.29	9.06e-05	0.0005	NM_001206160; ENSBTAT00000001917	TNKS	tankyrase, TRF1-interacting ankyrin-related ADP-ribose polymerase	chr27	+	24632930	24789584
12683236	5.37	41.3553	5.52	45.8866	0.03	0.05	1.11	0.0138	0.0363	NM_173885; XM_010801156; XM_010801157; XM_010801158; XM_010801159; XM_010801160; XM_010801161; XM_010801162; XM_010801163; ENSBTAT00000028482; ENSBTAT00000046471; BC118081	TNK2	tyrosine kinase, non-receptor, 2	chr1	-	71207394	71230157
12762603	3.88	14.723	4.18	18.1261	0.11	0.13	1.23	0.006	0.0184	XM_002695801; XM_005195643; XM_005220283; XM_010815973; XM_010815974; XM_010824048; XM_010824049; XM_876252; ENSBTAT00000023593	TNK1	tyrosine kinase, non-receptor, 1	chr19	+	27698156	27706416
12745200	1.89	3.70635	1.97	3.91768	0.21	0.18	1.06	0.4762	0.5899	XM_002694422; XM_003585436; ENSBTAT00000064143	TNIP3	TNFAIP3 interacting protein 3	chr17	-	40818278	40855201
12869659	3.74	13.3614	3.9	14.9285	0.11	0.21	1.11	0.1516	0.2455	NM_001244591; XM_005208225; XM_010806322; XR_807488	TNIP2	TNFAIP3 interacting protein 2	chr6	+	108048560	108128506
12885985	6.16	71.5064	7.03	130.69	0.11	0.05	1.83	1.3e-07	3.33e-06	NM_001024554; XM_005209579; XM_005209581; XM_005209582; XM_005209583; XM_005209584; XM_005209585; ENSBTAT00000016836; ENSBTAT00000042864; BC102932; BT021816	TNIP1	TNFAIP3 interacting protein 1	chr7	-	64295656	64339418
12681903	5.83	56.8859	6.28	77.7085	0.05	0.07	1.36	5.36e-05	0.0004	XM_002684922; XM_003581730; XM_003581731; XM_003581732; XM_003585673; XM_003585674; XM_003585675; XM_005195922; XM_005201707; XM_010801392; XM_010801393; XM_010801394; XM_010801395; XM_010824381; XM_010824382; XM_010824383; XM_010824384; XM_588438; ENSBTAT00000015600; BC151776	TNIK	TRAF2 and NCK interacting kinase	chr1	+	96788670	97194665
12885784	2.37	5.16941	2.28	4.85678	0.16	0.17	-1.07	0.4631	0.5782	XM_005198935; XM_005208903; ENSBTAT00000064514; BC149778	TNFSF9	tumor necrosis factor (ligand) superfamily, member 9	chr7	-	19186460	19205573
12895218	2.66	6.32033	2.66	6.32033	0.12	0.35	-1	0.9407	0.9584	NM_001025207; ENSBTAT00000036456; BC134761; BT020722	TNFSF8	tumor necrosis factor (ligand) superfamily, member 8	chr8	-	105841516	105870631
12740702	7.26	153.277	6.35	81.5719	0.1	0.14	-1.88	7.84e-07	1.22e-05	NM_001205715; XM_010813221; ENSBTAT00000003763	TNFSF4	tumor necrosis factor (ligand) superfamily, member 4	chr16	-	41689563	41709076
12741388	7.46	176.069	5.99	63.5579	0.18	0.1	-2.77	2.76e-08	1.17e-06	NM_001077136; XM_005216917; XM_010813233; XM_010813235; ENSBTAT00000064406	TNFSF18	tumor necrosis factor (ligand) superfamily, member 18	chr16	-	41541495	41552708
12893775	3.71	13.0864	3.89	14.8254	0.16	0.04	1.14	0.0099	0.0277	NM_001205782; ENSBTAT00000036452	TNFSF15	tumor necrosis factor (ligand) superfamily, member 15	chr8	-	105724859	105745282
12877717	3.61	12.2101	3.81	14.0257	0.16	0.17	1.15	0.0791	0.1462	NM_001101855; XM_005208851; ENSBTAT00000045141; BC149518	TNFSF14	tumor necrosis factor (ligand) superfamily, member 14	chr7	+	19076010	19080238
12764803	2.01	4.02782	2.25	4.75683	0.11	0.17	1.18	0.0279	0.0642	NM_001034647; ENSBTAT00000000141; BC103223; FJ539091	TNFSF13	tumor necrosis factor (ligand) superfamily, member 13	chr19	+	27901945	27904805
12709652	1.67	3.18215	1.76	3.38698	0.1	0.11	1.06	0.1047	0.1833	NM_001205770; XM_010810701; ENSBTAT00000011745	TNFSF11	tumor necrosis factor (ligand) superfamily, member 11	chr12	+	12741069	12782474
12679297	1.41	2.65737	1.39	2.62079	0.13	0.06	-1.01	0.6248	0.7193	XM_002684917; XM_005195915; XM_005201704; XM_583785; ENSBTAT00000025281	TNFSF10	tumor necrosis factor (ligand) superfamily, member 10	chr1	+	95752020	95768272
12735978	1.99	3.97237	2.08	4.22807	0.11	0.25	1.07	0.5691	0.6733	NM_001035336; ENSBTAT00000004288; BC102869	TNFRSF9	tumor necrosis factor receptor superfamily, member 9	chr16	+	46288366	46306451
12741042	4.08	16.9123	4.18	18.1261	0.07	0.23	1.07	0.2788	0.3936	XM_002694054; XM_866401; ENSBTAT00000055380	TNFRSF8	tumor necrosis factor receptor superfamily, member 8	chr16	-	42440211	42502469
12721397	3.69	12.9063	4.27	19.2929	0.07	0.05	1.5	2.54e-06	3e-05	NM_001101306; XM_005214893; ENSBTAT00000028109; BC149528	TNFRSF6B	tumor necrosis factor receptor superfamily, member 6b, decoy	chr13	-	54526442	54527951
12736395	3.62	12.295	3.78	13.737	0.1	0.31	1.12	0.0492	0.1006	NM_001099043; ENSBTAT00000020764; BC142115	TNFRSF4	tumor necrosis factor receptor superfamily, member 4	chr16	+	52484468	52487312
12737699	3.39	10.4831	3.76	13.5479	0.26	0.19	1.29	0.0774	0.1438	NM_001144077; XM_005217148; XM_005217149; XM_005217150; XM_005217151; XM_010813376; XM_010813377; ENSBTAT00000008557	TNFRSF25	tumor necrosis factor receptor superfamily, member 25	chr16	+	47751957	47756276
12806404	5.99	63.5579	6.5	90.5097	0.08	0.14	1.42	0.0001	0.0008	NM_001076911; XM_005193454; ENSBTAT00000026719; BC123657	TNFRSF21; LOC101908821	tumor necrosis factor receptor superfamily, member 21; tumor necrosis factor receptor superfamily member 21-like	chr23	-	20410838	20474989
12738690	6.04	65.7993	6.15	71.0124	0.04	0.06	1.08	0.2173	0.3249	NM_001040490; ENSBTAT00000034729; BC105222	TNFRSF1B	tumor necrosis factor receptor superfamily, member 1B	chr16	-	42376244	42409768
12857267	9.6	776.047	9.41	680.287	0.08	0.03	-1.13	0.0297	0.0675	NM_174674; ENSBTAT00000005522; BC113278; U90937	TNFRSF1A	tumor necrosis factor receptor superfamily, member 1A	chr5	+	104402771	104415588
12713054	2.43	5.38893	2.63	6.19026	0.07	0.13	1.15	0.1351	0.2248	NM_001077096; XM_005213807; XM_005213808; XM_010810804; ENSBTAT00000024355; BC113210	TNFRSF19	tumor necrosis factor receptor superfamily, member 19	chr12	-	34673861	34757696
12735691	3.98	15.7797	4.21	18.507	0.06	0.11	1.17	0.014	0.0367	NM_001184950; XM_005217084; ENSBTAT00000020759; FJ959390	TNFRSF18	tumor necrosis factor receptor superfamily, member 18	chr16	+	52492065	52494746
12814530	1.58	2.9897	1.5	2.82843	0.06	0.18	-1.05	0.936	0.9552	XM_002697966; XM_002703068	TNFRSF17	tumor necrosis factor receptor superfamily, member 17	chr25	+	10736935	10740164
12765636	3.51	11.3924	3.65	12.5533	0.1	0.04	1.1	0.0164	0.0418	XM_010816109; XM_010816110; XM_010824110; XM_010824111	TNFRSF13B	tumor necrosis factor receptor superfamily, member 13B	chr19	+	35688979	35726851
12814086	7.64	199.466	7.74	213.783	0.06	0.08	1.07	0.0491	0.1005	NM_001206327; NM_001206328; ENSBTAT00000016020; GU594280	TNFRSF12A	tumor necrosis factor receptor superfamily, member 12A	chr25	+	2439734	2441777
12722803	2.38	5.20537	2.43	5.38893	0.06	0.1	1.03	0.1967	0.301	NM_001098056; ENSBTAT00000009759; BC140651	TNFRSF11B	tumor necrosis factor receptor superfamily, member 11b	chr14	+	47432903	47461081
12808122	2.03	4.08405	2.13	4.37717	0.13	0.11	1.07	0.2724	0.3866	XM_010819019; XM_010819020; XM_010819022; XM_010819023; XM_010819024; XM_010825625; XM_010825626; XM_010825627; XM_010825628; XM_010825629; ENSBTAT00000009960; ENSBTAT00000065014	TNFRSF11A	tumor necrosis factor receptor superfamily, member 11a, NFKB activator	chr24	+	61229276	61275203
12689881	6.33	80.4489	5.69	51.6251	0.18	0.13	-1.56	0.0003	0.0013	XM_002690926; XM_010809388; XM_010812272; XM_601426; ENSBTAT00000056282	TNFAIP8L3	tumor necrosis factor, alpha-induced protein 8-like 3	chr10	+	59441302	59544629
12844091	3.27	9.64646	3.4	10.5561	0.14	0.16	1.1	0.2435	0.3545	NM_001034389; ENSBTAT00000027182; BC103244	TNFAIP8L2	tumor necrosis factor, alpha-induced protein 8-like 2	chr3	-	19695881	19698696
12886408	4.15	17.7531	4.12	17.3878	0.25	0.07	-1.02	0.9182	0.9435	NM_001103270; XM_010806984; ENSBTAT00000055062; BC142331	TNFAIP8L1	tumor necrosis factor, alpha-induced protein 8-like 1	chr7	-	20697557	20716655
12886230	3.13	8.75435	5.91	60.1295	0.13	0.27	6.87	2.29e-09	2.48e-07	NM_001083711; ENSBTAT00000019342; BC134442	TNFAIP8	tumor necrosis factor, alpha-induced protein 8	chr7	-	35812576	35858617
12780587	9.86	929.3	8.77	436.549	0.09	0.06	-2.13	3.5e-08	1.36e-06	NM_001007813; XM_010801963; ENSBTAT00000009523; BC151789	TNFAIP6	tumor necrosis factor, alpha-induced protein 6	chr2	-	44850892	44867293
12896970	4.55	23.4254	6.33	80.4489	0.1	0.13	3.44	1.63e-09	2.06e-07	NM_001192170; XM_005210987; XM_010808634; ENSBTAT00000000557; KP213861	TNFAIP3	tumor necrosis factor, alpha-induced protein 3	chr9	+	76766557	76776874
12765039	6.95	123.64	6.89	118.603	0.08	0.09	-1.04	0.4052	0.5224	NM_001192290; XM_005220113; XM_005220114; ENSBTAT00000010671	TNFAIP1	tumor necrosis factor, alpha-induced protein 1 (endothelial)	chr19	+	20379926	20388607
12804428	2.31	4.95883	2.6	6.06287	0.2	0.22	1.22	0.0144	0.0375	NM_173966; XM_005223596; ENSBTAT00000035815; AF348421; BC134755; EU276079; JN635499	TNF	tumor necrosis factor	chr23	-	27533901	27536674
12895070	3.01	8.05564	3.58	11.9588	0.15	0.28	1.48	0.001	0.0042	NM_001078026; XM_005210546; XM_005210547; XM_005210548; XM_005210549; XM_005210550; XM_005210551; XM_005210552; XM_010808263; XM_010808264; XM_010808265; XM_010808266; XM_010808268; XM_010808269; XM_010808270; ENSBTAT00000000752; ENSBTAT00000000753; BC126528	TNC	tenascin C	chr8	-	105965495	106067887
12721048	7.45	174.853	7.17	144.007	0.07	0.06	-1.21	0.0008	0.0034	NM_001099170; ENSBTAT00000049814; BC146095	TMX4	thioredoxin-related transmembrane protein 4	chr13	-	534160	593323
12808719	7.14	141.044	5.57	47.5048	0.09	0.17	-2.98	1.18e-08	6.79e-07	NM_001102289; ENSBTAT00000009957; BC147887	TMX3	thioredoxin-related transmembrane protein 3	chr24	+	8748241	8785478
12727374	7.59	192.672	6.81	112.206	0.03	0.1	-1.72	4.06e-07	7.6e-06	NM_001015558; XM_005200957; ENSBTAT00000003111; ENSBTAT00000043809; BC109664; BT021083	TMX2	thioredoxin-related transmembrane protein 2	chr15	+	82363844	82372523
12688734	7.28	155.417	7.67	203.657	0.07	0.06	1.32	6.79e-05	0.0004	NM_001075385; ENSBTAT00000014908; BC133591; BT030539	TMX1	thioredoxin-related transmembrane protein 1	chr10	+	44101816	44114905
12765297	5.28	38.8542	4.22	18.6357	0.04	0.18	-2.08	5.07e-07	8.92e-06	NM_001046534; XM_005220925; XM_010816383; ENSBTAT00000026199; ENSBTAT00000034803; BC113228	TMUB2	transmembrane and ubiquitin-like domain containing 2	chr19	+	44629959	44633906
12855442	5.68	51.2685	5.92	60.5477	0.22	0.06	1.18	0.159	0.2549	NM_001034675; XM_005205868; ENSBTAT00000014915; BC103270	TMUB1	transmembrane and ubiquitin-like domain containing 1	chr4	-	114455522	114457946
12712617	4.99	31.779	4.8	27.8576	0.12	0.1	-1.14	0.0188	0.0467	NM_001105629; XM_005213954; ENSBTAT00000023929; BC134548; BC151748	TMTC4	transmembrane and tetratricopeptide repeat containing 4	chr12	-	81261655	81287032
12860176	7.46	176.069	7.18	145.009	0.09	0.1	-1.21	0.0075	0.0221	XM_002687188; XM_600406; ENSBTAT00000011881	TMTC3	transmembrane and tetratricopeptide repeat containing 3	chr5	+	18010354	18047085
12856674	6.28	77.7085	6.1	68.5935	0.09	0.1	-1.14	0.0243	0.0574	XM_002687180; XM_010800271; XM_010804806; XM_010804807; XM_010804808; XM_010804809; XM_010804810; XM_010827580; XM_010827581; XM_010827582; XM_010827583; XM_010827584	TMTC2; LOC100851073	transmembrane and tetratricopeptide repeat containing 2; transmembrane and TPR repeat-containing protein 2-like	chr5	+	12291036	12714498
12860901	7.36	164.279	6.85	115.36	0.07	0.05	-1.42	6.01e-06	5.85e-05	NM_001192761; ENSBTAT00000007064	TMTC1	transmembrane and tetratricopeptide repeat containing 1	chr5	+	80191843	80498478
12907295	10.22	1192.69	10.47	1418.35	0.04	0.02	1.19	0.0008	0.0035	NM_001002885; XM_002706880; AY192438; AY911377; FJ795030	TMSB4X; LOC100137883	thymosin beta 4, X-linked; thymosin beta-4	chrX	-	140973702	140975750
12682652	8.32	319.573	8.76	433.534	0.15	0.14	1.35	0.0014	0.0055	ENSBTAT00000007124; NM_001113231	TMSB4	thymosin beta 4, X-linked	chr1	+	51022808	51023449
12704028	11.27	2469.49	11.19	2336.28	0.02	0.05	-1.05	0.1519	0.2459	NM_174623; ENSBTAT00000007429; AF294616	TMSB10	thymosin beta 10	chr11	-	49933204	49934214
12885622	3.4	10.5561	3.62	12.295	0.05	0.18	1.17	0.0249	0.0585	XM_010798351; XM_010807063; XM_010807064; ENSBTAT00000000958	TMPRSS9	transmembrane protease, serine 9	chr7	-	22458603	22488765
12680894	2.27	4.82323	2.39	5.24157	0.17	0.12	1.09	0.0977	0.1732	NM_001205892; XM_005201312	TMPRSS7	transmembrane protease, serine 7	chr1	+	57227953	57268917
12868351	2.59	6.02099	2.91	7.51618	0.07	0.18	1.25	0.0082	0.0238	XM_010800642; XM_010800643; XM_010800644; XM_010800645; XM_010800646; XM_010805347; XM_010805348; XM_010805349; XM_010805350; XM_010805351; XM_010827790; XM_010827791; XM_010827792; XM_010827793; ENSBTAT00000045605	TMPRSS6	transmembrane protease, serine 6	chr5	-	75870208	75909085
12733504	3.35	10.1965	3.57	11.8762	0.14	0.3	1.17	0.1089	0.189	XM_010812391; XM_010812392; XM_010822911; XM_010822912; ENSBTAT00000023479	TMPRSS5	transmembrane protease, serine 5	chr15	-	24577638	24588877
12727739	2.95	7.72749	3.21	9.25351	0.11	0.24	1.2	0.0182	0.0454	NM_001101973; XM_005215824; XM_005215825; ENSBTAT00000028678; ENSBTAT00000055576; BC149533; BC151683	TMPRSS4	transmembrane protease, serine 4	chr15	+	29193491	29233496
12686061	1.86	3.63008	1.94	3.83706	0.11	0.15	1.05	0.1829	0.2843	NM_001192926	TMPRSS3	transmembrane protease, serine 3	chr1	-	144222210	144242523
12684354	2.18	4.53154	2.3	4.92458	0.13	0.05	1.09	0.1107	0.1915	NM_001081585; XM_005202000; XM_010801646; ENSBTAT00000012036; BC133425	TMPRSS2	transmembrane protease, serine 2	chr1	-	143211536	143246217
12678687	1.53	2.88786	1.37	2.58471	0.14	0.06	-1.11	0.043	0.0905	NM_174439; XM_005201149; ENSBTAT00000000788; ENSBTAT00000064206; L19663; U09859; EU375507	TMPRSS15	transmembrane protease, serine 15	chr1	+	18058709	18207251
12732573	2.83	7.11074	2.92	7.56846	0.09	0.14	1.06	0.6131	0.7102	XM_002693003; XM_010812408; XM_010822774; XM_607560; ENSBTAT00000010989; ENSBTAT00000065056	TMPRSS13	transmembrane protease, serine 13	chr15	-	29000630	29032128
12876097	1.91	3.75809	2.11	4.31691	0.12	0.04	1.14	0.0544	0.1091	XM_010797950; XM_010806176; ENSBTAT00000005785	TMPRSS11F	transmembrane protease, serine 11F	chr6	-	85473854	85612662
12872988	1.24	2.36199	1.35	2.54912	0.05	0.03	1.08	0.1508	0.2446	XM_002688318; XM_002704591	TMPRSS11E	transmembrane protease, serine 11E	chr6	-	85679199	85736044
12874473	1.05	2.07053	1.09	2.12874	0.11	0.07	1.03	0.285	0.4005	XM_010797945; XM_010797946; XM_010797947; XM_010806171; XM_010806172; XM_010806173; ENSBTAT00000002505	TMPRSS11D	transmembrane protease, serine 11D	chr6	-	85255320	85318173
12876108	0.95	1.93187	0.94	1.91853	0.16	0.08	-1.01	0.9573	0.9706	NM_001206871; XM_010797951; XM_010806165	TMPRSS11BNL; LOC100849970	TMPRSS11B N terminal-like; transmembrane protease serine 11B-like protein	chr6	-	85613394	85635190
12874340	0.94	1.91853	1.01	2.01391	0.06	0.16	1.05	0.1026	0.1804	XM_002688314; XM_010797948; XM_010797949; XM_010806174; XM_010806175; XM_595213; ENSBTAT00000027052; ENSBTAT00000064042	TMPRSS11A	transmembrane protease, serine 11A	chr6	-	85336964	85400112
12799517	4.75	26.9087	4.35	20.393	0.21	0.21	-1.32	0.0046	0.0146	NM_001099711; XM_005222473; XM_005222474; XM_010817465; XM_010817466; BC142143	TMPPE	transmembrane protein with metallophosphoesterase domain	chr22	-	7513692	7515378
12858852	7.11	138.141	6.66	101.125	0.04	0.11	-1.37	2.93e-05	0.0002	NM_001098005; XM_005206549; XM_005206550; XM_005206551; XM_010805151; ENSBTAT00000005553; ENSBTAT00000052656; BC140628	TMPO	thymopoietin	chr5	+	63027194	63052822
12836705	2.38	5.20537	2.26	4.78991	0.09	0.1	-1.09	0.1657	0.2635	NM_001075215; XM_005203852; ENSBTAT00000046331; BC120356	TMOD4	tropomodulin 4 (muscle)	chr3	+	19679350	19683836
12695970	4.35	20.393	4.48	22.3159	0.09	0.19	1.1	0.4858	0.5992	NM_001192716; XM_010809354; ENSBTAT00000018618	TMOD2	tropomodulin 2 (neuronal)	chr10	-	58662507	58711813
12892023	5.32	39.9466	5.58	47.8352	0.05	0.03	1.2	0.0009	0.0036	NM_001079640; ENSBTAT00000019585; BC126605	TMOD1	tropomodulin 1	chr8	+	63180883	63269863
12841592	2.13	4.37717	2.33	5.02805	0.04	0.23	1.15	0.0969	0.172	NM_001079645; NM_001104611; NM_001302767; NM_001302768; ENSBTAT00000010057; ENSBTAT00000049273; BC109599; BC120305	TMIGD3; ADORA3	transmembrane and immunoglobulin domain containing 3; adenosine A3 receptor	chr3	+	31900284	31986508
12879836	3.17	9.00047	3.25	9.51366	0.12	0.18	1.05	0.8848	0.9206	XM_002688933; XM_005198966; XM_005198967; XM_005208978; XM_005208979; XM_005208980; XM_010798315; XM_602676; ENSBTAT00000044822	TMIGD2	transmembrane and immunoglobulin domain containing 2	chr7	+	20992767	21001770
12768287	2.1	4.28709	2.14	4.40762	0.03	0.05	1.03	0.1687	0.2672	NM_001035036; ENSBTAT00000003375; BC102165	TMIGD1	transmembrane and immunoglobulin domain containing 1	chr19	-	21960824	21973891
12797043	6.42	85.6274	6.73	106.153	0.08	0.1	1.24	0.0039	0.0127	NM_001206260; ENSBTAT00000046850	TMF1	TATA element modulatory factor 1	chr22	+	32610465	32641674
12728082	7.96	249	7.53	184.823	0.07	0.05	-1.34	2.21e-05	0.0002	NM_001034507; XM_005215945; XM_010812446; ENSBTAT00000039850; BC102506	TMEM9B	TMEM9 domain family, member B	chr15	+	44215628	44234314
12770055	7.49	179.769	7.62	196.72	0.05	0.03	1.1	0.0337	0.0747	NM_001046146; XM_005220001; ENSBTAT00000011732; BC113208	TMEM98	transmembrane protein 98	chr19	-	17622149	17634850
12762782	7.5	181.019	6.96	124.5	0.06	0.04	-1.45	3.81e-06	4.12e-05	NM_001034403; ENSBTAT00000010666; BC104594; BT029797; BT030748	TMEM97	transmembrane protein 97	chr19	+	20364623	20372637
12765302	2.14	4.40762	2.46	5.50217	0.22	0.15	1.25	0.0987	0.1747	XM_002695800; XM_005195642; XM_010815969; XM_010815970; XM_010815971; XM_010824043; XM_010824044; XM_010824046	TMEM95	transmembrane protein 95	chr19	+	27688399	27689818
12768579	2.59	6.02099	2.75	6.72717	0.07	0.18	1.11	0.3419	0.4607	NM_001083651; XM_010816121; XM_010816122; ENSBTAT00000007029; BC134690	TMEM92	transmembrane protein 92	chr19	-	37020550	37026396
12707952	3.06	8.33973	3.12	8.69388	0.12	0.13	1.04	0.1546	0.2492	NM_001193046; XM_005213378; XM_010810467; XM_010810468; XM_010810469; XM_010810470; XM_010810471; XM_010810472; XM_010810473; XM_010810474; XM_010810475; XM_010810476; XM_010810477; XM_010810478; XR_810001; ENSBTAT00000017616	TMEM8C	transmembrane protein 8C	chr11	-	104455975	104464046
12888667	3.87	14.6213	3.98	15.7797	0.04	0.21	1.08	0.8951	0.9274	NM_001103335; XM_005210055; XM_005210056; XM_005210058; BC147996	TMEM8B	transmembrane protein 8B	chr8	+	60427217	60439343
12816054	7.85	230.72	7.15	142.025	0.13	0.05	-1.62	1.06e-05	9.28e-05	NM_001098907; XM_005224407; XM_005224408; XM_010819074; XM_010819075; ENSBTAT00000022065; BC146051	TMEM8A	transmembrane protein 8A	chr25	-	365646	374631
12794659	2.76	6.77396	2.99	7.94474	0.12	0.29	1.17	0.0191	0.0472	NM_001111068; XM_001254518; BC142360	TMEM89; LOC787776	transmembrane protein 89; transmembrane protein 89-like	chr22	+	51834383	51835268
12741342	2.81	7.01285	3.04	8.22491	0.09	0.06	1.17	0.0048	0.0153	NM_001076958; XM_005217138; XM_010813366; ENSBTAT00000044963; BC119848	TMEM88B	transmembrane protein 88B	chr16	-	52370231	52373541
12762058	2.83	7.11074	3.25	9.51366	0.21	0.09	1.34	0.0019	0.0071	NM_001098378; ENSBTAT00000019555; BC140617	TMEM88	transmembrane protein 88	chr19	+	28156792	28157771
12708195	4.93	30.4844	4.94	30.6965	0.11	0.19	1.01	0.7742	0.8362	XM_002691155; XM_005193829; XM_010809764; XM_010814302; XM_010814310; ENSBTAT00000016043	TMEM87B	transmembrane protein 87B	chr11	-	266356	322713
12697156	7.18	145.009	7.26	153.277	0.07	0.05	1.06	0.507	0.6178	NM_001083515; XM_005211601; XM_010809204; ENSBTAT00000011671; BC123645	TMEM87A	transmembrane protein 87A	chr10	-	37715476	37754263
12751960	3.06	8.33973	3.2	9.18959	0.15	0.17	1.1	0.1408	0.2325	NM_001034528; ENSBTAT00000016167; BC102239	TMEM86B	transmembrane protein 86B	chr18	+	62677953	62679860
12834357	6.12	69.551	5.64	49.8665	0.03	0.1	-1.4	3.22e-05	0.0002	NM_001035388; ENSBTAT00000064055; BC105146; BT030583	TMEM86A	transmembrane protein 86A	chr29	-	26320613	26322751
12739066	3.6	12.1257	3.85	14.42	0.17	0.16	1.19	0.017	0.043	XM_002694141; XM_584920; ENSBTAT00000024923; ENSBTAT00000064858	TMEM82	transmembrane protein 82	chr16	-	53064872	53068815
12739235	2.82	7.06162	2.84	7.1602	0.08	0.14	1.01	0.8896	0.9237	NM_001075465; ENSBTAT00000021201; BC120262	TMEM81	transmembrane protein 81	chr16	-	2690258	2692409
12834835	6	64	5.5	45.2548	0.08	0.07	-1.41	3.49e-05	0.0002	NM_001080312; ENSBTAT00000011892; BC126790	TMEM80	transmembrane protein 80	chr29	-	51042213	51046616
12844641	3.23	9.38268	3.28	9.71356	0.11	0.15	1.04	0.468	0.5826	NM_001014920; ENSBTAT00000012416; BC123830	TMEM79	transmembrane protein 79	chr3	-	14561667	14567714
12716682	2.76	6.77396	2.89	7.4127	0.15	0.18	1.09	0.0595	0.1172	XM_010811630; XM_010811631; XM_010822612; XM_010822613	TMEM74B	transmembrane protein 74B	chr13	+	60486228	60492005
12723349	3.46	11.0043	3.11	8.63383	0.12	0.23	-1.27	0.0014	0.0055	XM_005215600; XM_590746; ENSBTAT00000052642	TMEM74	transmembrane protein 74	chr14	+	57784159	57785076
12828049	3.77	13.6422	4.03	16.3362	0.16	0.21	1.2	0.0102	0.0284	XM_003584209; XM_003588002; ENSBTAT00000028270	TMEM72	transmembrane protein 72	chr28	-	45032630	45053552
12723404	1.59	3.01049	1.74	3.34035	0.2	0.08	1.11	0.5839	0.686	XM_005194499; XM_005194501; XM_005215338; XM_005215340; XM_010811938; XM_010811940; XM_010822665; XM_010822666; ENSBTAT00000022779	TMEM71	transmembrane protein 71	chr14	+	9615580	9648138
12723427	7.53	184.823	7.57	190.019	0.04	0.05	1.03	0.3624	0.4813	NM_001099126; XM_010812072; ENSBTAT00000017169; BC146138	TMEM70	transmembrane protein 70	chr14	+	39354351	39362298
12725683	5.67	50.9143	5.15	35.5062	0.11	0.32	-1.43	0.0007	0.0029	NM_001076009; XM_005215413; XM_010811999; XM_010812000; XM_010812001; XR_811108; ENSBTAT00000037320; BC120040	TMEM68	transmembrane protein 68	chr14	-	24711325	24747118
12724481	6.07	67.1819	5.22	37.2715	0.14	0.07	-1.8	1.97e-06	2.48e-05	NM_001205299	TMEM67	transmembrane protein 67	chr14	-	72788166	72833290
12723435	5.57	47.5048	5.88	58.892	0.07	0.07	1.24	0.0005	0.0024	NM_001076318; ENSBTAT00000029813; BC120160	TMEM65	transmembrane protein 65	chr14	+	17254351	17299175
12723257	6.61	97.6806	6.18	72.5046	0.05	0.06	-1.35	2.69e-05	0.0002	XM_010812269; XM_010822724	TMEM64	transmembrane protein 64	chr14	+	75867174	75904965
12691786	2.04	4.11246	2.11	4.31691	0.09	0.17	1.05	0.3834	0.5017	NM_001206161; XM_005212218; XM_005212219; XM_005212220; XM_005212222; XM_005212225; XM_005212226; XM_010809650; XM_010809651; XM_010809652; XM_010809653; XM_010809654; XM_010809655; ENSBTAT00000021660	TMEM63C	transmembrane protein 63C	chr10	+	89488356	89523829
12802930	8.87	467.882	8.93	487.751	0.13	0.04	1.04	0.2396	0.3503	NM_001163939; XM_005223460; XM_005223461; XM_005223462; XM_010818208; ENSBTAT00000028054; BC119857	TMEM63B	transmembrane protein 63B	chr23	+	17658118	17798270
12740309	7.47	177.294	7.37	165.421	0.09	0.05	-1.07	0.2041	0.3098	NM_001102162; XM_003584844; XM_005216822; ENSBTAT00000003701; BC151398	TMEM63A; LOC100850036	transmembrane protein 63A; CSC1-like protein 1	chr16	-	29624569	29655286
12689424	4.71	26.1729	3.93	15.2422	0.08	0.21	-1.72	8.98e-06	8.18e-05	NM_001205497; ENSBTAT00000017324	TMEM62	transmembrane protein 62	chr10	+	38473475	38507360
12842284	3.41	10.6295	3.59	12.042	0.19	0.05	1.13	0.1011	0.1782	NM_001293133; XM_005204617	TMEM61	transmembrane protein 61	chr3	-	91925208	91981195
12847506	2.78	6.86852	2.89	7.4127	0.13	0.21	1.09	0.1653	0.263	NM_001293133; XM_005204617; ENSBTAT00000064493	TMEM61	transmembrane protein 61	chr3	-	91919532	91929412
12852253	5	32	4.13	17.5087	0.14	0.07	-1.82	6.48e-07	1.06e-05	NM_001076988; BC102602	TMEM60	transmembrane protein 60	chr4	+	43684551	43688402
12884038	5.43	43.1115	5.41	42.5179	0.04	0.06	-1.02	0.7398	0.81	NM_001075301; XM_005208432; ENSBTAT00000010124; BC120018	TMEM59L	transmembrane protein 59-like	chr7	-	4507986	4513857
12837513	9.25	608.874	9.3	630.346	0.07	0.08	1.04	0.6096	0.7072	NM_001035076; XM_005204540; XM_005204541; XM_005204542; BC102302	TMEM59	transmembrane protein 59	chr3	+	92746056	92771332
12783884	6.72	105.42	6.68	102.537	0.03	0.05	-1.03	0.5619	0.6668	NM_001038647; XM_001254782; XM_010802594; ENSBTAT00000003890; AY845018	TMEM57; LOC787363	transmembrane protein 57; macoilin-like	chr2	-	128137417	128203726
12691905	6.09	68.1197	5.08	33.8246	0.08	0.1	-2.02	1.47e-07	3.67e-06	NM_001076359; XM_005211511; ENSBTAT00000003561; BC118333	TMEM55B	transmembrane protein 55B	chr10	+	26702990	26706506
12723513	6.72	105.42	6.24	75.5835	0.05	0.09	-1.39	6.38e-05	0.0004	NM_001040594; ENSBTAT00000028656; BC103147; BC126491	TMEM55A	transmembrane protein 55A	chr14	+	75708345	75780621
12775974	5.74	53.4456	5.69	51.6251	0.17	0.09	-1.04	0.9385	0.9569	NM_001034364; ENSBTAT00000038048; BC102511	TMEM54	transmembrane protein 54	chr2	+	121604099	121611302
12840924	5.62	49.18	4.89	29.6508	0.05	0.09	-1.67	7.33e-07	1.17e-05	NM_001038572; ENSBTAT00000016415; BC109854	TMEM53	transmembrane protein 53	chr3	+	101939347	101955122
12868745	1.95	3.86375	1.96	3.89062	0.32	0.28	1	0.5082	0.6189	NM_001102525; XM_005207085; ENSBTAT00000014644	TMEM52B	transmembrane protein 52B	chr5	-	100223259	100233223
12737563	5.66	50.5626	5.52	45.8866	0.05	0.12	-1.1	0.1235	0.2091	XM_010813504; XM_869656; BC142053	TMEM52	transmembrane protein 52	chr16	+	52083731	52086717
12739558	5.33	40.2244	5.03	32.6724	0.13	0.26	-1.23	0.0136	0.0358	NM_001098975; XM_005217083; ENSBTAT00000006974; BC142448	TMEM51	transmembrane protein 51	chr16	-	53534181	53538875
12682427	7.09	136.239	6.57	95.0095	0.05	0.07	-1.43	4.64e-06	4.77e-05	NM_001034786; ENSBTAT00000001660; BC102794	TMEM50B	transmembrane protein 50B	chr1	+	1324544	1361381
12780612	9.82	903.888	9.72	843.357	0.03	0.03	-1.07	0.0701	0.1332	NM_001075163; ENSBTAT00000001706; BC118224; BC151415	TMEM50A	transmembrane protein 50A	chr2	-	128256208	128272007
12866060	5.07	33.5909	5.41	42.5179	0.16	0.13	1.26	0.0015	0.0059	NM_001038114; XM_010805163; ENSBTAT00000006237; BC109876	TMEM5	transmembrane protein 5	chr5	-	50148775	50175016
12905561	7.63	198.088	7.64	199.466	0.07	0.09	1.01	0.5964	0.6963	NM_001076262; ENSBTAT00000019004; BC142425; BC151822; BT025450	TMEM47	transmembrane protein 47	chrX	+	113924567	113949565
12830295	3.91	15.0324	3.44	10.8528	0.24	0.18	-1.38	0.0052	0.0163	NM_001034375; XM_005226848; ENSBTAT00000023404; BC102148	TMEM45B	transmembrane protein 45B	chr29	+	36619711	36645780
12679533	6.76	108.383	7.75	215.269	0.07	0.07	1.99	3.8e-08	1.44e-06	NM_001075405; XM_005201229; ENSBTAT00000005845; BC116005	TMEM45A	transmembrane protein 45A	chr1	+	45281234	45394340
12682297	3.91	15.0324	4.38	20.8215	0.12	0.18	1.39	0.001	0.004	NM_001099131; XM_010801242; XM_010801243; XR_232746; XR_803148; XR_803149; XR_803150; XR_804253; ENSBTAT00000032260; BC142447	TMEM44; LOC100336241	transmembrane protein 44; uncharacterized LOC100336241	chr1	+	73516016	73559862
12798151	7.78	219.793	8.2	294.067	0.06	0.04	1.34	3.18e-05	0.0002	NM_001102480; ENSBTAT00000009681; BC149964	TMEM43	transmembrane protein 43	chr22	-	58726299	58747763
12800371	4.78	27.4741	4.32	19.9733	0.1	0.12	-1.38	0.0006	0.0028	NM_001076298; XM_010817928; XM_010817929; XM_010817930; XM_010817931; ENSBTAT00000022236; BC112474	TMEM42	transmembrane protein 42	chr22	-	54903388	54906875
12730010	8.01	257.781	7.55	187.403	0.06	0.08	-1.37	4.31e-05	0.0003	NM_001099156; ENSBTAT00000002111; BC142213	TMEM41B	transmembrane protein 41B	chr15	+	43901752	43929494
12679097	6.93	121.938	7.49	179.769	0.1	0.03	1.47	8.82e-06	8.05e-05	ENSBTAT00000022752; NM_001075200; BC123868	TMEM41A	transmembrane protein 41A	chr1	+	82285913	82294597
12794649	2.49	5.61778	2.71	6.54322	0.1	0.12	1.17	0.0099	0.0277	XM_002697107; XM_010817957; XM_010817958; XM_010817959; XM_010817960; XM_010817961; XM_010817962; XM_010817963; XM_010817964; XM_010817965; XM_010817966; XM_010825193; XM_010825194; XM_010825195; XM_010825196; XM_010825197; XM_010825198; XM_010825199; XM_010825200; XM_010825201; XM_010825202; XM_010825203; XM_581782; ENSBTAT00000036498; ENSBTAT00000066256	TMEM40	transmembrane protein 40	chr22	+	57027966	57060735
12781518	4.93	30.4844	4.48	22.3159	0.18	0.15	-1.36	0.0003	0.0014	NM_001075658; ENSBTAT00000022547; BC118147	TMEM39B	transmembrane protein 39B	chr2	-	122194334	122213700
12686791	7.13	140.07	7.09	136.239	0.03	0.07	-1.03	0.5064	0.6173	NM_001076360; ENSBTAT00000000254; BC120195; BT030725	TMEM39A	transmembrane protein 39A	chr1	-	64806558	64835588
12891839	6.82	112.986	6.42	85.6274	0.08	0.08	-1.32	9.04e-05	0.0005	NM_001076387; ENSBTAT00000005404; BC120345	TMEM38B	transmembrane protein 38B	chr8	+	97151938	97211920
12886445	3.9	14.9285	3.97	15.6707	0.05	0.12	1.05	0.2471	0.3586	NM_001083463; ENSBTAT00000018099; BC123825	TMEM38A	transmembrane protein 38A	chr7	-	6285836	6312400
12779093	8.85	461.44	8.47	354.588	0.12	0.04	-1.3	0.0004	0.0019	NM_001034744; ENSBTAT00000038349; BC102167	TMEM37	transmembrane protein 37	chr2	+	71607734	71613808
12904860	3.21	9.25351	2.8	6.9644	0.24	0.18	-1.33	0.008	0.0233	NM_001014940; ENSBTAT00000028319; BC122649; BT020660; BT020835	TMEM35	transmembrane protein 35	chrX	+	54954895	54967415
12872344	7.45	174.853	6.96	124.5	0.08	0.13	-1.41	8.34e-05	0.0005	NM_001282452; NM_001282453; XM_003585271; XM_010799429	TMEM33; LOC104968632	transmembrane protein 33; transmembrane protein 33-like	chr6	+	62464240	62479431
12681259	2.22	4.65893	2.17	4.50023	0.02	0.15	-1.03	0.9307	0.9517	NM_001038150; ENSBTAT00000018165; BC111328	TMEM30C	transmembrane protein 30C	chr1	+	44126540	44152037
12696636	2.57	5.93809	2.79	6.9163	0.24	0.37	1.16	0.2805	0.3954	XM_002691040; XM_586437; ENSBTAT00000022215	TMEM30B	transmembrane protein 30B	chr10	-	73647352	73649588
12899742	8.84	458.253	8.74	427.565	0.07	0.05	-1.07	0.0345	0.0761	NM_001075223; ENSBTAT00000006718; BC118287	TMEM30A	transmembrane protein 30A	chr9	-	15058058	15102252
12903885	6.74	106.891	6.62	98.36	0.08	0.13	-1.08	0.0569	0.1131	NM_001075603; XM_001250884; BC120016	TMEM27; LOC782259	transmembrane protein 27; collectrin-like	chrX	+	134878676	135124818
12812250	3.59	12.042	3.25	9.51366	0.15	0.14	-1.27	0.0025	0.0088	NM_001304276; XM_010819413	TMEM265; PHKG2	transmembrane protein 265; phosphorylase kinase, gamma 2 (testis)	chr25	+	27118299	27121873
12861735	8.01	257.781	7.92	242.191	0.09	0.05	-1.06	0.1676	0.2659	NM_001034673; ENSBTAT00000019167; BC103369	TMEM263	transmembrane protein 263	chr5	+	70573524	70593134
12835264	3.46	11.0043	3.91	15.0324	0.16	0.22	1.37	0.0143	0.0373	NM_001242632; XM_010821148; XM_010821149	TMEM262	transmembrane protein 262	chr29	-	43964453	43965171
12895578	5.57	47.5048	5.94	61.3929	0.15	0.06	1.3	0.0011	0.0044	ENSBTAT00000021226	TMEM261	transmembrane protein 261	chr8	-	37291841	37292779
12691887	7.83	227.544	6.77	109.137	0.09	0.1	-2.1	4.61e-08	1.66e-06	NM_001099139; XM_010823074; XM_010823075; XR_818393; XR_818394; ENSBTAT00000052373	TMEM260; LOC104968719	transmembrane protein 260; transmembrane protein 260-like	chr10	+	69250876	69318965
12827408	5.61	48.8403	5.45	43.7133	0.14	0.17	-1.12	0.0353	0.0775	NM_001103163; ENSBTAT00000019258; BC147866	TMEM26	transmembrane protein 26	chr28	-	17356841	17415700
12885369	9.46	704.277	9.38	666.287	0.05	0.05	-1.06	0.2064	0.3125	XM_010798393; XM_010807271; XM_010807272; XM_010807273; XM_010807274; XM_010807275; ENSBTAT00000015085; ENSBTAT00000064314	TMEM259	transmembrane protein 259	chr7	-	45140583	45144495
12835151	8.52	367.093	8.17	288.015	0.05	0.09	-1.28	0.0001	0.0007	NM_001195063; XM_010821023; ENSBTAT00000046195; BC108218	TMEM258	transmembrane protein 258	chr29	-	40927662	40931388
12906463	6.29	78.249	5.08	33.8246	0.13	0.17	-2.31	1.22e-07	3.17e-06	XM_005228587; XM_005228588	TMEM257	transmembrane protein 257	chrX	-	28703475	28704318
12768445	7.5	181.019	7.95	247.28	0.06	0.02	1.36	1.01e-05	8.95e-05	NM_001045957; ENSBTAT00000023810; BC112791	TMEM256	transmembrane protein 256	chr19	-	27714469	27715619
12710749	3.07	8.39773	3.34	10.1261	0.07	0.19	1.21	0.0299	0.068	XM_002691988; XM_870832	TMEM255B	transmembrane protein 255B	chr12	+	90787128	90816438
12904865	3.85	14.42	5.31	39.6706	0.22	0.13	2.77	1.34e-07	3.41e-06	NM_001083721; XM_005227466; XM_010821370; ENSBTAT00000022841	TMEM255A	transmembrane protein 255A	chrX	+	4995337	5043068
12827889	11.42	2740.08	10.89	1897.65	0.04	0.05	-1.44	4.72e-06	4.83e-05	NM_001075228; XM_005194972; XM_005226340; XM_010820541; BC114852	TMEM254; LOC101909164	transmembrane protein 254	chr28	-	35425157	35433904
12694979	1.69	3.22657	2.03	4.08405	0.12	0.15	1.26	0.0153	0.0393	NM_001075728; XM_010809109; XM_010809110; XM_010809111; ENSBTAT00000055545	TMEM253	transmembrane protein 253	chr10	-	26042930	26045753
12895304	2.05	4.14106	2.08	4.22807	0.16	0.23	1.02	0.4	0.5177	XM_002689632; XM_865684; ENSBTAT00000015757	TMEM252	transmembrane protein 252	chr8	-	44898338	44901902
12791308	5.61	48.8403	5.4	42.2243	0.1	0.07	-1.16	0.0065	0.0196	NM_001077132; XM_010817276; XM_005200875	TMEM251; LOC101909904	transmembrane protein 251; transmembrane protein 251-like	chr21	+	58404640	58407261
12726981	4.67	25.4572	4.93	30.4844	0.07	0.02	1.2	0.0017	0.0064	NM_001083639; XM_005215915; XM_010812423; XM_010812424; XM_010812425; ENSBTAT00000017194; BC134598	TMEM25	transmembrane protein 25	chr15	+	29725506	29729853
12723857	3.41	10.6295	3.4	10.5561	0.14	0.26	-1.01	0.2823	0.3974	XM_010811912; XM_010825027	TMEM249	transmembrane protein 249	chr14	+	1770666	1772413
12812241	7.78	219.793	7.58	191.341	0.05	0.07	-1.15	0.0278	0.064	NM_001046081; XM_005224880; ENSBTAT00000003816; BC110157	TMEM248	transmembrane protein 248	chr25	+	28537604	28577414
12703050	2.68	6.40856	2.82	7.06162	0.03	0.08	1.11	0.0153	0.0394	NM_001077069; XM_010810001; ENSBTAT00000005367	TMEM247	transmembrane protein 247	chr11	+	28771284	28775980
12896057	6.42	85.6274	7.33	160.898	0.04	0.07	1.88	5.48e-08	1.85e-06	NM_001102342; ENSBTAT00000027776; ENSBTAT00000065235; BC142385	TMEM246; ALDOB	transmembrane protein 246; aldolase B, fructose-bisphosphate	chr8	-	92824739	92865294
12894167	7.72	210.839	7.62	196.72	0.03	0.04	-1.07	0.1602	0.2566	XM_002689911; XM_599430; ENSBTAT00000053653	TMEM245	transmembrane protein 245	chr8	-	100295620	100362311
12851804	4.28	19.4271	3.78	13.737	0.1	0.14	-1.42	0.0002	0.001	NM_001078044; XM_005205278; ENSBTAT00000053511; BC126746	TMEM243	transmembrane protein 243, mitochondrial	chr4	+	33347225	33368788
12900397	5.5	45.2548	5.94	61.3929	0.13	0.07	1.36	7.44e-05	0.0005	NM_001046228; ENSBTAT00000054275; BC112781	TMEM242	transmembrane protein 242	chr9	-	95353542	95394421
12808614	6.34	81.0084	4.99	31.779	0.25	0.05	-2.55	3.68e-07	7.03e-06	XM_002697719; XM_010799707; XM_010799709; XM_010818802; XM_010818803; XM_866321; XR_226423; XR_239809	TMEM241	transmembrane protein 241	chr24	+	33549146	33668208
12737570	4.1	17.1484	4.31	19.8353	0.05	0.18	1.16	0.0071	0.021	NM_001206963	TMEM240	transmembrane protein 240	chr16	+	52330683	52336074
12717873	3.26	9.57983	3.6	12.1257	0.14	0.23	1.27	0.0175	0.0439	XM_005194361; XM_005214898; XM_010811569; XM_010822528	TMEM239	transmembrane protein 239	chr13	-	52826626	52827081
12781633	4.89	29.6508	3.87	14.6213	0.11	0.3	-2.03	5.43e-05	0.0004	NM_001046200; XM_005202629; XM_005202630; ENSBTAT00000023181; BC114141	TMEM237	transmembrane protein 237	chr2	-	90588104	90610465
12715477	1.72	3.29436	1.71	3.27161	0.08	0.19	-1	0.9768	0.9836	XM_002692105; XM_598653; ENSBTAT00000025264	TMEM236	transmembrane protein 236	chr13	+	32475797	32515628
12772003	4.26	19.1597	4.24	18.8959	0.13	0.19	-1.02	0.7635	0.8279	XM_005195839; XM_005221297; ENSBTAT00000034726	TMEM235	transmembrane protein 235	chr19	-	54546949	54552469
12773820	6.06	66.7178	6.18	72.5046	0.01	0.02	1.09	0.0368	0.08	NM_001105654; XM_010802390; ENSBTAT00000012078; BC134457	TMEM234	transmembrane protein 234	chr2	+	122136381	122141770
12745115	2.15	4.43828	2.42	5.35171	0.1	0.15	1.2	0.0056	0.0175	XM_002684418; XM_002694503	TMEM233	transmembrane protein 233	chr17	-	58033199	58079444
12882670	5.28	38.8542	4.33	20.1122	0.19	0.11	-1.93	3.21e-06	3.6e-05	XM_010798106; XM_010807659; XM_010807660; XM_010807661; XM_010807662; XM_010807663; XM_010807664; XM_010807665; XM_010807666	TMEM232	transmembrane protein 232	chr7	-	112060684	112082174
12756905	6.03	65.3448	5.95	61.8199	0.1	0.13	-1.06	0.1476	0.2408	NM_001101078; XM_010814305; XM_010814306; XM_010814307; ENSBTAT00000020510	TMEM231	transmembrane protein 231	chr18	-	2882154	2903093
12719451	6.68	102.537	6.4	84.4485	0.09	0.14	-1.22	0.003	0.0102	NM_001014930; XM_005214455; XM_005214456; ENSBTAT00000007965; BC109791; BT021045	TMEM230	transmembrane protein 230	chr13	-	47779507	47787910
12696234	5.32	39.9466	3.89	14.8254	0.14	0.1	-2.69	1.56e-08	8.25e-07	NM_001031768; XM_005212003; XM_005212006; XM_005212007; XM_005212008; XM_010809486; XM_010809487; XM_010809488; ENSBTAT00000053068; BC126618	TMEM229B	transmembrane protein 229B	chr10	-	79690915	79713922
12852799	1.07	2.09943	1.23	2.34567	0.11	0.22	1.12	0.1398	0.2311	XM_002686915; XM_003582118	TMEM229A	transmembrane protein 229A	chr4	-	89233650	89235809
12834038	1.41	2.65737	1.48	2.78949	0.07	0.14	1.05	0.9106	0.9379	NM_001080284; ENSBTAT00000047640; BC109975	TMEM225	transmembrane protein 225	chr29	-	27570025	27573346
12834981	6.31	79.3413	5.51	45.5696	0.14	0.09	-1.74	4.62e-06	4.75e-05	NM_001099721; ENSBTAT00000012485; BC142261	TMEM223	transmembrane protein 223	chr29	-	41795547	41796692
12784175	7.55	187.403	7.21	148.056	0.09	0.07	-1.26	0.0005	0.0024	NM_001035451; ENSBTAT00000013540; ENSBTAT00000054614; BC104608	TMEM222	transmembrane protein 222	chr2	-	126531506	126541834
12877898	4.37	20.6776	5.09	34.0598	0.1	0.08	1.65	2.07e-06	2.55e-05	XM_002688575; XM_010798172; XM_010798173; XM_010798174; XM_010798175; XM_010798176; XM_010806616; XM_010806617; XM_010806618; XM_010806619; XM_010806620; XM_582699; ENSBTAT00000047511; BC122791	TMEM221	transmembrane protein 221	chr7	+	5597268	5603199
12881368	4.05	16.5642	4.26	19.1597	0.15	0.08	1.16	0.0336	0.0745	XM_010798175; XM_010806619	TMEM221	transmembrane protein 221	chr7	+	5585527	5590227
12768112	5.19	36.5044	5.62	49.18	0.09	0.06	1.35	3.83e-05	0.0003	NM_001192043; XM_010815996; XM_010815997; ENSBTAT00000005162	TMEM220	transmembrane protein 220	chr19	-	30304818	30322098
12815806	4.72	26.3549	4.4	21.1121	0.08	0.11	-1.25	0.0051	0.016	NM_001080231; NM_001244294; XM_005224868; XM_005224869; ENSBTAT00000029038; BC116008; BC151424	TMEM219	transmembrane protein 219	chr25	-	26549204	26565653
12834985	6.32	79.8932	7.58	191.341	0.09	0.1	2.4	1.19e-08	6.85e-07	NM_001099159; ENSBTAT00000030297; BC142090	TMEM218	transmembrane protein 218	chr29	-	28903056	28918088
12806792	2.29	4.89056	2.38	5.20537	0.1	0.24	1.07	0.1376	0.2282	NM_001079628; XM_010818128; XM_010818129; ENSBTAT00000003062; ENSBTAT00000063778; BC109633	TMEM217	transmembrane protein 217	chr23	-	11109501	11132859
12830076	4.63	24.761	3.75	13.4543	0.14	0.32	-1.84	8.43e-05	0.0005	NM_001166563; XM_005226892; XM_005226893; XM_005226894; XM_010821001; XM_010821002; ENSBTAT00000028677; BC111187	TMEM216	transmembrane protein 216	chr29	+	40586462	40590843
12893268	2.7	6.49802	3.02	8.11168	0.08	0.05	1.25	0.0005	0.0024	NM_001101071; XM_005209851; ENSBTAT00000018581; BC151269	TMEM215	transmembrane protein 215	chr8	-	11198677	11204065
12705724	8.65	401.707	8.01	257.781	0.06	0.05	-1.56	1.16e-06	1.66e-05	NM_001083432; XM_010810203; ENSBTAT00000023162; BC123724	TMEM214	transmembrane protein 214	chr11	-	72582294	72590668
12849870	3.79	13.8326	3.94	15.3482	0.22	0.15	1.11	0.0292	0.0667	NM_001040513; XM_010804546; ENSBTAT00000001999	TMEM213	transmembrane protein 213	chr4	+	103271364	103277590
12683026	1.12	2.17347	1.12	2.17347	0.04	0.11	1	0.953	0.9678	XM_005195917; XM_005201706; XM_010801391; XM_010824378; ENSBTAT00000045217; ENSBTAT00000064698	TMEM212	transmembrane protein 212	chr1	-	96388871	96417652
12853801	7.18	145.009	6.76	108.383	0.06	0.01	-1.33	2.61e-05	0.0002	XM_002686941; XM_005198105; XM_005205743; XM_587721; ENSBTAT00000020713	TMEM209	transmembrane protein 209	chr4	-	94765517	94803064
12750299	6.37	82.7106	5.92	60.5477	0.05	0.12	-1.37	0.0001	0.0007	NM_001034285; ENSBTAT00000003002; BC102636	TMEM208	transmembrane protein 208	chr18	+	34974964	34977126
12678271	0.92	1.89212	0.97	1.95884	0.08	0.05	1.03	0.4091	0.5263	XM_002684836; XM_010801270; XM_010818132; ENSBTAT00000017899	TMEM207	transmembrane protein 207	chr1	+	77415804	77436595
12737380	4.53	23.1029	4.35	20.393	0.12	0.06	-1.14	0.0072	0.0214	NM_001046580; XM_010813587; ENSBTAT00000001006; ENSBTAT00000063998; BC112871	TMEM206	transmembrane protein 206	chr16	+	73040573	73075221
12885334	4.77	27.2843	5.01	32.2226	0.1	0.03	1.18	0.0029	0.0099	NM_001037599; XM_005208740; XM_005208741; XM_005208742; ENSBTAT00000021848; BC109820	TMEM205	transmembrane protein 205	chr7	-	16971971	16974656
12814004	4.5	22.6274	5.28	38.8542	0.11	0.05	1.72	2.95e-07	6.04e-06	NM_001076377; ENSBTAT00000009534; BC122684	TMEM204	transmembrane protein 204	chr25	+	1194760	1207351
12698147	6.91	120.259	6.63	99.0442	0.03	0.13	-1.21	0.0043	0.0138	XM_002691684; XM_003584965; ENSBTAT00000065721	TMEM203	transmembrane protein 203	chr11	+	105892457	105893999
12738998	6.41	85.0359	5.78	54.9482	0.08	0.08	-1.54	4.5e-06	4.66e-05	NM_001037451; XM_005216953; XM_010813253; XM_010813254; XM_010813255; ENSBTAT00000004131; BC108140	TMEM201	transmembrane protein 201	chr16	-	44783271	44797198
12810780	4.21	18.507	4.01	16.1113	0.09	0.16	-1.14	0.4044	0.5217	NM_001206659	TMEM200C	transmembrane protein 200C	chr24	-	39736797	39739323
12893870	5.66	50.5626	5.05	33.1285	0.16	0.1	-1.52	5.55e-05	0.0004	NM_001192415; XM_005210029; XM_010807879; ENSBTAT00000006709	TMEM2	transmembrane protein 2	chr8	-	48223036	48303993
12762774	5.82	56.493	5.43	43.1115	0.11	0.08	-1.31	0.0003	0.0015	NM_001075512; XM_005220087; ENSBTAT00000010679; BC114168	TMEM199	transmembrane protein 199	chr19	+	20399049	20403877
12779568	3.15	8.87656	2.95	7.72749	0.16	0.3	-1.15	0.255	0.3675	NM_001078110; XM_005202871; XM_010802376; ENSBTAT00000027368; BC123441	TMEM198	transmembrane protein 198	chr2	+	108197543	108203602
12852612	1.59	3.01049	2	4	0.13	0.32	1.33	0.0323	0.0722	NM_001206771; XM_005205171; XM_010804025; XM_010804026; XM_010804027; XM_010804028; XM_010804029	TMEM196	transmembrane protein 196	chr4	-	28471878	28542266
12747931	6.94	122.786	6.58	95.6704	0.05	0.07	-1.28	9.2e-05	0.0006	XM_005194932; XM_005194933; XM_005217428; XM_005217429; ENSBTAT00000049751	TMEM192	transmembrane protein 192	chr17	-	158277	188203
12741884	5.34	40.5042	5.67	50.9143	0.22	0.13	1.26	0.0065	0.0195	XM_002694644; XM_005195148; XM_005199524; XM_005218291; XM_005218293; XR_238222; XR_812505; XR_812506; XR_812507; XR_812508; XR_812509; XR_812510; XR_812511; ENSBTAT00000031774	TMEM191C	transmembrane protein 191C	chr17	+	74194608	74196988
12756230	3.8	13.9288	4.16	17.8766	0.1	0.25	1.28	0.0434	0.0913	NM_001205559; ENSBTAT00000028044	TMEM190	transmembrane protein 190	chr18	-	62555138	62556184
12861665	7.25	152.219	7.22	149.086	0.05	0.12	-1.02	0.4517	0.5671	NM_001101184; ENSBTAT00000016277; BT030682	TMEM19	transmembrane protein 19	chr5	+	1303245	1321239
12718721	8.4	337.794	7.56	188.706	0.2	0.09	-1.79	4.89e-05	0.0003	NM_001100315; ENSBTAT00000013376; BC148012; BC149405	TMEM189	transmembrane protein 189	chr13	-	78882067	78907460
12903544	3.12	8.69388	3.05	8.28212	0.24	0.24	-1.05	0.7484	0.8167	NM_001075355; XM_005227679; XM_005227680; XM_005227681; XM_005227685; XM_005227687; XM_005227688; XM_010821560; XM_010821561; XM_010821562; ENSBTAT00000010891; BC120100	TMEM187	transmembrane protein 187	chrX	+	40097615	40102130
12816615	5.59	48.1679	5.17	36.0019	0.09	0.14	-1.34	0.0014	0.0054	NM_001014919; ENSBTAT00000030501; BC119850; BT020766	TMEM186	transmembrane protein 186	chr25	-	7697900	7700498
12782389	6.08	67.6492	5.04	32.8996	0.1	0.11	-2.05	8.01e-08	2.4e-06	NM_001077968; ENSBTAT00000038352; BC123796	TMEM185B	transmembrane protein 185B	chr2	-	72355936	72358049
12905536	7.38	166.572	7.1	137.187	0.1	0.07	-1.22	0.0015	0.0057	NM_001206959; XM_003585071; XM_005193477; XM_010807977; XM_010821500; ENSBTAT00000008956	TMEM185A; LOC100851441	transmembrane protein 185A; transmembrane protein 185A-like	chrX	+	32950237	32964027
[truncated: 18,527 more rows]
