# Supplementary material for: Low Oxygen Levels Induce Early Luteinization Associated Changes in Bovine Granulosa Cells
Source: Front Physiol. 2018 Aug 7;9:1066. doi: 10.3389/fphys.2018.01066 (PMC6090175; doi:10.3389/fphys.2018.01066)
Supplement: DATA SHEET S4 — Differentially expressed genes along their expression values. [file Data_Sheet_4.xlsx]

## Sheet: Sheet1
ID	Gene Symbol	Description	NOL Avg (log2)	NOL leniar signal	LOL Avg (log2)	LOL leniar signal	Fold Change (NOL/LOL)	P-val	FDR P-val
12812382	HBA; HBA1	hemoglobin, alpha 2; hemoglobin, alpha 1	3.51	11.3924	11.41	2721.15	239.21	1.25e-15	3.04e-11
12862249	BHLHE41	basic helix-loop-helix family, member e41	5.73	53.0765	10.16	1144.1	21.58	9.33e-13	3.8e-09
12822964	PPP1R3C	protein phosphatase 1, regulatory subunit 3C	3.76	13.5479	8.09	272.479	20.04	2.04e-11	1.6e-08
12846870	CIART	circadian associated repressor of transcription	3.96	15.5625	8.03	261.379	16.81	8.36e-10	1.44e-07
12900682	VNN1	vanin 1	4.34	20.2521	8.24	302.334	14.97	5.4e-13	3.8e-09
12776671	LIMS2	LIM and senescent cell antigen-like domains 2	4.49	22.4711	8.29	312.996	13.9	2.3e-12	6.21e-09
12894529	LOXL2	lysyl oxidase-like 2	5.08	33.8246	8.77	436.549	12.94	8.76e-12	1.02e-08
12733712	BDNF	brain-derived neurotrophic factor	3.54	11.6318	7.14	141.044	12.15	2.79e-09	2.85e-07
12864766	KRT18	keratin 18	5.43	43.1115	9.03	522.758	12.09	9.18e-13	3.8e-09
12721948	NDRG1	N-myc downstream regulated 1	7.26	153.277	10.84	1833.01	11.96	1.93e-13	2.36e-09
12798624	PARP3	poly (ADP-ribose) polymerase family, member 3	4.23	18.7654	7.78	219.793	11.67	1.38e-11	1.25e-08
12850003	FGL2	fibrinogen-like 2	3.7	12.996	7.12	139.102	10.71	2.21e-11	1.68e-08
12766049	NLGN2	neuroligin 2	5.52	45.8866	8.9	477.713	10.39	1.29e-12	4.51e-09
12723335	CALB1	calbindin 1, 28kDa	2.87	7.31065	6.22	74.5429	10.14	2.01e-11	1.6e-08
12889942	ZNF395	zinc finger protein 395	5.48	44.6318	8.75	430.539	9.65	6.8e-12	8.74e-09
12727781	TAGLN	transgelin	5.53	46.2057	8.71	418.766	9.09	2.01e-09	2.28e-07
12837477	ACKR3	atypical chemokine receptor 3	5.13	35.0174	8.22	298.172	8.52	9.93e-11	3.92e-08
12881035	PRR7	proline rich 7 (synaptic)	4.32	19.9733	7.38	166.572	8.32	2.49e-11	1.73e-08
12741966	CABP1	calcium binding protein 1	2.84	7.1602	5.86	58.0812	8.11	3.1e-11	2.04e-08
12903629	RAB33A	RAB33A, member RAS oncogene family	4.04	16.4498	7.06	133.436	8.09	8.06e-10	1.41e-07
12823725	ANKRD37	ankyrin repeat domain 37	5.06	33.3589	8.03	261.379	7.81	1.29e-09	1.86e-07
12896255	LOC100174924	uncharacterized LOC100174924	4.11	17.2677	7.06	133.436	7.75	7.85e-11	3.46e-08
12864151	SLC2A3	solute carrier family 2 (facilitated glucose transporter), member 3	8.83	455.087	11.75	3444.31	7.57	4.42e-12	7.01e-09
12735710	ERRFI1	ERBB receptor feedback inhibitor 1	6.93	121.938	9.85	922.88	7.56	3.53e-12	6.27e-09
12687495	ERO1L	ERO1-like (S. cerevisiae)	6.34	81.0084	9.22	596.344	7.34	6.58e-12	8.74e-09
12825144	PPP1R3B	protein phosphatase 1, regulatory subunit 3B	4.94	30.6965	7.81	224.411	7.29	3.08e-12	6.27e-09
12803598	LOC616942	major histocompatibility complex, class I, A-like	3.73	13.2691	6.57	95.0095	7.18	7.79e-09	5.27e-07
12745981	SPRY1	sprouty homolog 1, antagonist of FGF signaling (Drosophila)	4.53	23.1029	7.35	163.144	7.08	4.26e-10	9.71e-08
12892785	SLC1A1	solute carrier family 1 (neuronal/epithelial high affinity glutamate transporter, system Xag), member 1	2.55	5.85634	5.37	41.3553	7.02	6.92e-11	3.36e-08
12886230	TNFAIP8	tumor necrosis factor, alpha-induced protein 8	3.13	8.75435	5.91	60.1295	6.87	2.29e-09	2.48e-07
12784351	CDA	cytidine deaminase	3.36	10.2674	6.11	69.0706	6.72	2.36e-08	1.06e-06
12885849	ARRDC2	arrestin domain containing 2	4	16	6.74	106.891	6.68	1.86e-10	5.9e-08
12843892	CYR61	cysteine-rich, angiogenic inducer, 61	6.61	97.6806	9.32	639.145	6.54	2.8e-12	6.21e-09
12793341	EGLN3	egl-9 family hypoxia-inducible factor 3	5.38	41.6429	7.99	254.232	6.08	2.27e-11	1.68e-08
12880175	KCTD16	potassium channel tetramerization domain containing 16	3.1	8.57419	5.69	51.6251	6.01	7.84e-09	5.28e-07
12740749	CCDC181	coiled-coil domain containing 181	2.82	7.06162	5.39	41.9326	5.92	5.16e-10	1.1e-07
12696603	GREM1	gremlin 1, DAN family BMP antagonist	4.55	23.4254	7.1	137.187	5.85	1.65e-10	5.51e-08
12775981	RNF19B	ring finger protein 19B	4.73	26.5382	7.28	155.417	5.84	3.44e-11	2.21e-08
12765234	FGF11	fibroblast growth factor 11	3.9	14.9285	6.44	86.8227	5.83	9.57e-10	1.55e-07
12862848	DDIT3	DNA-damage-inducible transcript 3	5.72	52.7098	8.25	304.437	5.77	5.22e-08	1.79e-06
12824843	ANGPT2	angiopoietin 2	3.66	12.6407	6.15	71.0124	5.63	3.03e-09	2.96e-07
12907214	APLN	apelin	3.02	8.11168	5.51	45.5696	5.62	2.03e-08	9.71e-07
12820892	MXI1	MAX interactor 1, dimerization protein	6	64	8.49	359.538	5.61	3.04e-10	8.07e-08
12686567	TIPARP	TCDD-inducible poly(ADP-ribose) polymerase	7.39	167.73	9.87	935.763	5.59	1.41e-11	1.25e-08
12851475	HOXA4	homeobox A4	2.95	7.72749	5.39	41.9326	5.43	2.85e-09	2.86e-07
12715771	GZF1	GDNF-inducible zinc finger protein 1	5.02	32.4467	7.45	174.853	5.39	3.72e-10	8.9e-08
12703992	PTGES	prostaglandin E synthase	7.88	235.568	10.26	1226.22	5.23	2.05e-10	6.12e-08
12822288	ACTA2; LOC782051	actin, alpha 2, smooth muscle, aorta; actin, aortic smooth muscle-like	6.13	70.0348	8.52	367.093	5.22	1.31e-10	4.7e-08
12708624	SERTAD2	SERTA domain containing 2	5.96	62.2499	8.32	319.573	5.12	3.65e-11	2.29e-08
12864948	TOB2	transducer of ERBB2, 2	6.93	121.938	9.29	625.992	5.1	4.88e-12	7.01e-09
12786020	C1QTNF3	C1q and tumor necrosis factor related protein 3	6.39	83.8652	8.73	424.612	5.04	2.73e-11	1.85e-08
12826569	DDIT4	DNA-damage-inducible transcript 4	7.87	233.941	10.16	1144.1	4.89	9.77e-12	1.04e-08
12785247	SEMA5A	sema domain, seven thrombospondin repeats (type 1 and type 1-like), transmembrane domain (TM) and short cytoplasmic domain, (semaphorin) 5A	5.5	45.2548	7.79	221.322	4.88	4.03e-11	2.46e-08
12878460	ANGPTL4	angiopoietin-like 4	4.79	27.6652	7.07	134.364	4.86	1.87e-10	5.9e-08
12788226	STC2	stanniocalcin 2	4.31	19.8353	6.59	96.3358	4.86	7.55e-07	1.19e-05
12730711	ADM	adrenomedullin	8	256	10.27	1234.75	4.82	2.76e-12	6.21e-09
12810896	HBZ	hemoglobin, zeta	4.07	16.7955	6.34	81.0084	4.82	3.55e-09	3.29e-07
12906113	BCOR; LOC541088	BCL6 corepressor; BCL-6 corepressor	5.91	60.1295	8.18	290.018	4.81	1.16e-10	4.37e-08
12739608	ATF3	activating transcription factor 3	5.18	36.2523	7.44	173.645	4.79	1e-10	3.92e-08
12797019	RYBP	RING1 and YY1 binding protein	5.49	44.9422	7.74	213.783	4.75	1.71e-09	2.1e-07
12900168	ZBTB2	zinc finger and BTB domain containing 2	4.59	24.0839	6.83	113.772	4.73	2.32e-09	2.48e-07
12899445	CTGF	connective tissue growth factor	8.09	272.479	10.33	1287.18	4.71	1.44e-11	1.25e-08
12862571	MAFF	v-maf avian musculoaponeurotic fibrosarcoma oncogene homolog F	3.78	13.737	5.96	62.2499	4.54	2.21e-08	1.03e-06
12721605	FABP5	fatty acid binding protein 5 (psoriasis-associated)	4.93	30.4844	7.11	138.141	4.53	2.39e-09	2.55e-07
12803191	NRN1	neuritin 1	2.68	6.40856	4.85	28.84	4.51	5.3e-08	1.81e-06
12762816	MRPL45	mitochondrial ribosomal protein L45	7.78	219.793	9.93	975.501	4.45	7.49e-11	3.39e-08
12816660	SRL	sarcalumenin	5.14	35.261	7.28	155.417	4.4	8e-11	3.46e-08
12865501	PDZRN4	PDZ domain containing ring finger 4	2.65	6.27667	4.77	27.2843	4.33	5.73e-09	4.28e-07
12765171	CNTNAP1	contactin associated protein 1	3.52	11.4716	5.63	49.5221	4.32	5.43e-09	4.13e-07
12847652	RGS4	regulator of G-protein signaling 4	5.32	39.9466	7.41	170.072	4.25	8.19e-09	5.38e-07
12859274	HMOX1	heme oxygenase (decycling) 1	6.6	97.0059	8.68	410.148	4.24	1.22e-11	1.19e-08
12868457	SLC5A8	solute carrier family 5 (sodium/monocarboxylate cotransporter), member 8	6.82	112.986	8.9	477.713	4.24	9.51e-12	1.04e-08
12690836	RORA; LOC790889	RAR-related orphan receptor A; nuclear receptor ROR-alpha-like	6.47	88.647	8.55	374.806	4.23	1.54e-10	5.31e-08
12722357	FBXO32	F-box protein 32	6.06	66.7178	8.14	282.088	4.22	1.27e-10	4.62e-08
12840137	BEND5	BEN domain containing 5	3.83	14.2215	5.91	60.1295	4.21	1.93e-10	5.9e-08
12893064	IL33	interleukin 33	4.76	27.0958	6.81	112.206	4.15	6.22e-11	3.33e-08
12900969	VNN2	vanin 2	3.77	13.6422	5.82	56.493	4.14	9.07e-10	1.5e-07
12860935	HEBP1	heme binding protein 1	7.44	173.645	9.49	719.076	4.13	1.62e-09	2.06e-07
12870891	CCNG2	cyclin G2	5.56	47.1766	7.6	194.012	4.12	9.11e-11	3.83e-08
12696584	TRIM36	tripartite motif containing 36	2.54	5.81589	4.58	23.9176	4.11	6.9e-08	2.16e-06
12720538	ZEB1	zinc finger E-box binding homeobox 1	5.26	38.3193	7.3	157.586	4.1	6.95e-10	1.28e-07
12780398	TNS1	tensin 1	6.31	79.3413	8.34	324.034	4.09	1.91e-09	2.22e-07
12682365	WWTR1	WW domain containing transcription regulator 1	6.11	69.0706	8.14	282.088	4.09	1.66e-10	5.51e-08
12687871	PELI2; LOC104974215; LOC104974216	pellino E3 ubiquitin protein ligase family member 2; E3 ubiquitin-protein ligase pellino homolog 2; E3 ubiquitin-protein ligase pellino homolog 2-like	4.37	20.6776	6.4	84.4485	4.07	6.33e-09	4.63e-07
12836031	SLC2A1	solute carrier family 2 (facilitated glucose transporter), member 1	8.83	455.087	10.85	1845.76	4.06	2.48e-11	1.73e-08
12770324	DHRS13	dehydrogenase/reductase (SDR family) member 13	4.15	17.7531	6.17	72.0037	4.04	3.38e-09	3.19e-07
12682512	FAM162A	family with sequence similarity 162, member A	6.9	119.428	8.9	477.713	4.01	7.13e-11	3.36e-08
12824231	AGPAT5	1-acylglycerol-3-phosphate O-acyltransferase 5	5.82	56.493	7.82	225.972	3.99	1.68e-10	5.51e-08
12825066	MBOAT4	membrane bound O-acyltransferase domain containing 4	3.71	13.0864	5.69	51.6251	3.96	4.37e-08	1.61e-06
12792441	MPI	mannose phosphate isomerase	6.08	67.6492	8.06	266.871	3.95	7.15e-09	4.97e-07
12823120	BNIP3	BCL2/adenovirus E1B 19kDa interacting protein 3	9.75	861.078	11.71	3350.13	3.91	6.05e-09	4.49e-07
12885365	JUNB	jun B proto-oncogene	7.46	176.069	9.43	689.784	3.91	1.01e-10	3.92e-08
12844500	SNX7	sorting nexin 7	5.01	32.2226	6.98	126.238	3.91	5.77e-10	1.18e-07
12842734	VCAM1	vascular cell adhesion molecule 1	5.52	45.8866	7.49	179.769	3.91	1.08e-07	2.93e-06
12863669	LOC101905711	heme-binding protein 1	6.18	72.5046	8.14	282.088	3.9	2.94e-09	2.91e-07
12872205	ARSJ	arylsulfatase family, member J	5.98	63.1189	7.93	243.875	3.87	1.18e-07	3.11e-06
12691113	DACT1	dishevelled-binding antagonist of beta-catenin 1	6	64	7.93	243.875	3.82	6.17e-10	1.2e-07
12888160	ELL2	elongation factor, RNA polymerase II, 2	7.24	151.167	9.18	580.037	3.82	3.42e-09	3.21e-07
12761316	HSD17B1; LOC785989	hydroxysteroid (17-beta) dehydrogenase 1; estradiol 17-beta-dehydrogenase 1-like	4.68	25.6342	6.61	97.6806	3.82	1.02e-07	2.83e-06
12748152	CLDN5	claudin 5	4.1	17.1484	6.03	65.3448	3.81	2.26e-07	5.03e-06
12861257	CPNE8	copine VIII	4.22	18.6357	6.15	71.0124	3.81	6.6e-10	1.25e-07
12893523	TLE1	transducin-like enhancer of split 1 (E(sp1) homolog, Drosophila)	5.65	50.2134	7.58	191.341	3.81	1.35e-10	4.78e-08
12711726	PCDH17	protocadherin 17	3.99	15.8895	5.92	60.5477	3.8	4.42e-09	3.62e-07
12843331	GADD45A	growth arrest and DNA-damage-inducible, alpha	5.64	49.8665	7.57	190.019	3.79	3.12e-08	1.26e-06
12747213	C17H4orf29	chromosome 17 open reading frame, human C4orf29	5.87	58.4852	7.78	219.793	3.77	5.83e-11	3.24e-08
12716217	ASB13	ankyrin repeat and SOCS box containing 13	4.76	27.0958	6.67	101.829	3.74	2.86e-09	2.87e-07
12798575	BHLHE40	basic helix-loop-helix family, member e40	9.55	749.612	11.46	2817.11	3.74	3.51e-10	8.82e-08
12749424	ZFP36	ZFP36 ring finger protein	6.52	91.7731	8.42	342.509	3.74	1.65e-09	2.06e-07
12779699	NCKAP5	NCK-associated protein 5	3.7	12.996	5.59	48.1679	3.71	1.58e-08	8.25e-07
12901299	ZNF292	zinc finger protein 292	6.94	122.786	8.83	455.087	3.7	2.38e-10	6.83e-08
12703851	ACTG2	actin, gamma 2, smooth muscle, enteric	6.66	101.125	8.54	372.217	3.68	1.4e-09	1.92e-07
12706341	KCNG3	potassium voltage-gated channel, subfamily G, member 3	5.18	36.2523	7.06	133.436	3.68	1.46e-09	1.95e-07
12700657	FOXN2	forkhead box N2	5.88	58.892	7.76	216.767	3.67	3.72e-09	3.31e-07
12690238	C2CD4B	C2 calcium-dependent domain containing 4B	4.15	17.7531	6.02	64.8934	3.65	2.07e-08	9.85e-07
12754725	ZNF471; LOC101908399; ZNF582	zinc finger protein 471; zinc finger protein 471-like; zinc finger protein 582	5.21	37.014	7.07	134.364	3.64	9.84e-09	6.08e-07
12793030	KLHL25	kelch-like family member 25	4.31	19.8353	6.17	72.0037	3.63	1.02e-08	6.21e-07
12860698	FGF23	fibroblast growth factor 23	3.71	13.0864	5.56	47.1766	3.61	1.64e-09	2.06e-07
12708674	HK2; LOC614107	hexokinase 2; hexokinase-2-like	7.62	196.72	9.47	709.176	3.61	1.54e-10	5.31e-08
12812117	FAHD1; LOC100852125	fumarylacetoacetate hydrolase domain containing 1; acylpyruvase FAHD1, mitochondrial	5.55	46.8507	7.4	168.897	3.6	2.57e-09	2.68e-07
12845002	AK4	adenylate kinase 4	6.45	87.4266	8.29	312.996	3.58	6.74e-11	3.36e-08
12893324	ALAD	aminolevulinate dehydratase	5.93	60.9688	7.76	216.767	3.57	2.84e-09	2.86e-07
12803483	PXDC1	PX domain containing 1	5.01	32.2226	6.84	114.563	3.57	5.7e-09	4.28e-07
12848227	FAM159A	family with sequence similarity 159, member A	3.79	13.8326	5.62	49.18	3.56	1.15e-07	3.08e-06
12895106	ACER2	alkaline ceramidase 2	4.21	18.507	6.03	65.3448	3.54	5.27e-08	1.81e-06
12699180	CRIM1	cysteine rich transmembrane BMP regulator 1 (chordin-like)	6.37	82.7106	8.19	292.036	3.53	4.3e-10	9.71e-08
12856851	KRT8	keratin 8	6.82	112.986	8.64	398.932	3.53	1.78e-07	4.23e-06
12870876	PRSS12	protease, serine, 12 (neurotrypsin, motopsin)	3.8	13.9288	5.61	48.8403	3.53	6.27e-11	3.33e-08
12739086	SLC30A10	solute carrier family 30, member 10	4.54	23.2636	6.36	82.1393	3.53	7.27e-10	1.31e-07
12816002	GTF2IRD1	GTF2I repeat domain containing 1	5	32	6.81	112.206	3.52	1.15e-08	6.75e-07
12823094	PDLIM1	PDZ and LIM domain 1	6.67	101.829	8.49	359.538	3.52	1.93e-10	5.9e-08
12881383	SH3RF2	SH3 domain containing ring finger 2	3.79	13.8326	5.6	48.5029	3.5	1.03e-10	3.93e-08
12689890	MYO1E	myosin IE	5.8	55.7152	7.59	192.672	3.47	9.01e-09	5.74e-07
12887514	ARRDC3	arrestin domain containing 3	7.33	160.898	9.11	552.565	3.44	7.07e-10	1.28e-07
12817585	MYH11	myosin, heavy chain 11, smooth muscle	4.01	16.1113	5.79	55.3304	3.44	2.28e-08	1.05e-06
12896970	TNFAIP3	tumor necrosis factor, alpha-induced protein 3	4.55	23.4254	6.33	80.4489	3.44	1.63e-09	2.06e-07
12810979	HBM	hemoglobin, mu	3.05	8.28212	4.83	28.443	3.43	4.95e-07	8.75e-06
12817553	RHBDF1	rhomboid 5 homolog 1 (Drosophila)	5.03	32.6724	6.8	111.43	3.41	3.76e-09	3.32e-07
12890007	FSD1L	fibronectin type III and SPRY domain containing 1-like	3.96	15.5625	5.72	52.7098	3.38	8.57e-07	1.31e-05
12719694	GPCPD1	glycerophosphocholine phosphodiesterase GDE1 homolog (S. cerevisiae)	5.35	40.7859	7.11	138.141	3.37	7.9e-08	2.37e-06
12834051	MAP4K2	mitogen-activated protein kinase kinase kinase kinase 2	4.81	28.0514	6.56	94.3532	3.36	6.48e-10	1.25e-07
12791451	BTBD6	BTB (POZ) domain containing 6	5.78	54.9482	7.53	184.823	3.35	1.07e-09	1.66e-07
12774525	CXCR4	chemokine (C-X-C motif) receptor 4	4.2	18.3792	5.94	61.3929	3.35	1.98e-07	4.57e-06
12877843	ZCCHC9	zinc finger, CCHC domain containing 9	6.51	91.1392	8.25	304.437	3.34	1.03e-08	6.25e-07
12869680	HTRA3	HtrA serine peptidase 3	4.91	30.0647	6.63	99.0442	3.31	3.3e-09	3.14e-07
12854527	NAMPT	nicotinamide phosphoribosyltransferase	7.11	138.141	8.83	455.087	3.3	3.51e-10	8.82e-08
12741302	PUSL1	pseudouridylate synthase-like 1	4.43	21.5557	6.15	71.0124	3.3	3.76e-10	8.91e-08
12756093	DBP	D site of albumin promoter (albumin D-box) binding protein	5.23	37.5307	6.94	122.786	3.27	1.34e-09	1.89e-07
12835528	LOC101906941	protein BEX3-like	3.95	15.455	5.66	50.5626	3.27	1.17e-07	3.1e-06
12817678	SYT17; LOC785583	synaptotagmin XVII; synaptotagmin-17-like	4.11	17.2677	5.81	56.1028	3.26	1.23e-07	3.2e-06
12892034	SAP30	Sin3A-associated protein, 30kDa	3.46	11.0043	5.16	35.7532	3.24	3.68e-06	3.99e-05
12718246	PFKFB3	6-phosphofructo-2-kinase/fructose-2,6-biphosphatase 3	5.11	34.5353	6.8	111.43	3.22	1.42e-08	7.71e-07
12798953	CCDC174	coiled-coil domain containing 174	5.71	52.3457	7.38	166.572	3.2	3.99e-10	9.27e-08
12827244	ARID5B	AT rich interactive domain 5B (MRF1-like)	7.19	146.018	8.87	467.882	3.19	1.69e-10	5.51e-08
12880668	CNN1	calponin 1, basic, smooth muscle	5.16	35.7532	6.83	113.772	3.18	2.62e-08	1.14e-06
12889469	NFIL3	nuclear factor, interleukin 3 regulated	5.31	39.6706	6.98	126.238	3.18	1.76e-07	4.18e-06
12679509	PFKL	phosphofructokinase, liver	7.7	207.937	9.37	661.685	3.17	5.43e-10	1.14e-07
12897211	AKAP12	A kinase (PRKA) anchor protein 12	5.59	48.1679	7.25	152.219	3.16	1.71e-09	2.1e-07
12867879	NXPH4	neurexophilin 4	4.11	17.2677	5.78	54.9482	3.16	2.02e-08	9.69e-07
12728696	DDX10	DEAD (Asp-Glu-Ala-Asp) box polypeptide 10	6.19	73.0089	7.84	229.126	3.15	1.43e-09	1.93e-07
12746166	JADE1	jade family PHD finger 1	5.28	38.8542	6.93	121.938	3.14	8.79e-10	1.48e-07
12751650	PPP1R15A	protein phosphatase 1, regulatory subunit 15A	5.31	39.6706	6.96	124.5	3.14	6.54e-09	4.73e-07
12816143	HAGH	hydroxyacylglutathione hydrolase	6.65	100.427	8.3	315.173	3.13	9.33e-11	3.84e-08
12780562	USP37	ubiquitin specific peptidase 37	5.64	49.8665	7.28	155.417	3.12	1.19e-09	1.78e-07
12779218	FAM117B	family with sequence similarity 117, member B	6.09	68.1197	7.73	212.306	3.11	1.1e-09	1.67e-07
12789614	FAH	fumarylacetoacetate hydrolase (fumarylacetoacetase)	5.02	32.4467	6.64	99.7331	3.09	1.42e-09	1.92e-07
12902439	LOC100298655; LOC104970272	spermatid nuclear transition protein 3; uncharacterized LOC104970272	4.29	19.5622	5.92	60.5477	3.09	6.88e-07	1.11e-05
12876990	RAB3A	RAB3A, member RAS oncogene family	5.61	48.8403	7.24	151.167	3.09	2.92e-10	7.92e-08
12865096	CPT1B	carnitine palmitoyltransferase 1B (muscle)	4.8	27.8576	6.43	86.2229	3.08	9.43e-10	1.53e-07
12691957	SNAPC1	small nuclear RNA activating complex, polypeptide 1, 43kDa	6.42	85.6274	8.04	263.197	3.08	3.13e-08	1.26e-06
12823799	PRIMPOL	primase and polymerase (DNA-directed)	4.5	22.6274	6.12	69.551	3.07	1.74e-09	2.12e-07
12895239	UHRF2	ubiquitin-like with PHD and ring finger domains 2, E3 ubiquitin protein ligase	4.92	30.2738	6.54	93.0542	3.07	2.13e-08	1e-06
12768235	FAM222B; LOC104968673	family with sequence similarity 222, member B; protein FAM222B	7.1	137.187	8.71	418.766	3.06	1.42e-09	1.92e-07
12736958	GPR157	G protein-coupled receptor 157	3.98	15.7797	5.59	48.1679	3.05	4.6e-08	1.66e-06
12697103	ZFP36L1	ZFP36 ring finger protein-like 1	7.28	155.417	8.88	471.136	3.04	3.25e-10	8.53e-08
12773218	NR1D1	nuclear receptor subfamily 1, group D, member 1	5.06	33.3589	6.65	100.427	3.03	1.68e-08	8.49e-07
12825451	PDLIM3	PDZ and LIM domain 3	4.13	17.5087	5.72	52.7098	3.01	2.51e-08	1.11e-06
12891974	FAM167A	family with sequence similarity 167, member A	3.39	10.4831	4.98	31.5594	3	4.44e-08	1.62e-06
12910555	LOC784938	lactate dehydrogenase A pseudogene	7.07	134.364	8.66	404.501	3	3.72e-07	7.07e-06
12794684	CSPG5	chondroitin sulfate proteoglycan 5 (neuroglycan C)	3.07	8.39773	4.65	25.1067	2.99	2.64e-07	5.59e-06
12796627	FAM107A	family with sequence similarity 107, member A	5.64	49.8665	7.22	149.086	2.99	4.02e-09	3.43e-07
12803236	FAM65B	family with sequence similarity 65, member B	4.31	19.8353	5.89	59.3016	2.99	1.37e-09	1.92e-07
12753926	CEBPG	CCAAT/enhancer binding protein (C/EBP), gamma	6.51	91.1392	8.08	270.597	2.98	5.81e-07	9.83e-06
12694950	LOC515823	keratin, type II cytoskeletal 8 pseudogene	7.83	227.544	9.4	675.588	2.98	2.11e-08	9.96e-07
12806486	BLA-DQB; LOC100851058	MHC class II antigen; boLa class II histocompatibility antigen, DQB*0101 beta chain-like	8.94	491.143	10.51	1458.23	2.97	2.42e-10	6.87e-08
12907975	SLC6A14	solute carrier family 6 (amino acid transporter), member 14	2.98	7.88986	4.55	23.4254	2.97	5.78e-07	9.81e-06
12766674	LOC100196901	uncharacterized LOC100196901	5.66	50.5626	7.22	149.086	2.95	2.28e-07	5.05e-06
12909762	CAPN6	calpain 6	4.41	21.259	5.97	62.6829	2.94	2.05e-09	2.29e-07
12814199	TFR2	transferrin receptor 2	3.62	12.295	5.16	35.7532	2.91	8.91e-09	5.7e-07
12890108	ZCCHC7	zinc finger, CCHC domain containing 7	5.17	36.0019	6.71	104.691	2.91	1.44e-08	7.78e-07
12782838	FAM126B; LOC783978	family with sequence similarity 126, member B; protein FAM126B-like	6.12	69.551	7.66	202.251	2.9	4.71e-09	3.72e-07
12734523	RGS7	regulator of G-protein signaling 7	3.65	12.5533	5.18	36.2523	2.9	2.72e-07	5.72e-06
12892238	MAMDC2; LOC101909992	MAM domain containing 2; MAM domain-containing protein 2-like	4.49	22.4711	6.02	64.8934	2.89	7.42e-07	1.18e-05
12879843	PDE4C	phosphodiesterase 4C, cAMP-specific	3.42	10.7034	4.95	30.91	2.89	7.54e-07	1.19e-05
12892762	VLDLR	very low density lipoprotein receptor	7.1	137.187	8.63	396.177	2.89	1.62e-08	8.35e-07
12800263	FLNB	filamin B, beta	5.77	54.5686	7.3	157.586	2.88	6.65e-09	4.79e-07
12685787	IQCB1	IQ motif containing B1	4.03	16.3362	5.56	47.1766	2.88	2.99e-08	1.22e-06
12835737	JUN	jun proto-oncogene	6.92	121.095	8.45	349.706	2.88	1.02e-08	6.21e-07
12836228	S100A13	S100 calcium binding protein A13	5.51	45.5696	7.03	130.69	2.86	3.13e-09	3.03e-07
12805255	BOLA-NC1	non-classical MHC class I antigen	4.11	17.2677	5.62	49.18	2.85	2.76e-08	1.17e-06
12684788	C1H3orf17	chromosome 1 open reading frame, human C3orf17	4.63	24.761	6.14	70.5219	2.85	4.22e-09	3.56e-07
12826891	FUT11	fucosyltransferase 11 (alpha (1,3) fucosyltransferase)	7.46	176.069	8.97	501.463	2.85	3.34e-09	3.16e-07
12903604	RBM3	RNA binding motif (RNP1, RRM) protein 3	8.78	439.586	10.29	1251.98	2.85	2.98e-10	8.01e-08
12808338	RNF165	ring finger protein 165	5.62	49.18	7.13	140.07	2.85	1.24e-08	6.98e-07
12864136	ITFG2	integrin alpha FG-GAP repeat containing 2	5.44	43.4113	6.95	123.64	2.84	1.56e-09	2.01e-07
12755785	SARS2	seryl-tRNA synthetase 2, mitochondrial	5.9	59.7141	7.4	168.897	2.84	6.37e-10	1.23e-07
12769290	SLC16A3	solute carrier family 16 (monocarboxylate transporter), member 3	7.01	128.89	8.52	367.093	2.84	3.27e-09	3.13e-07
12830373	CDKN1C	cyclin-dependent kinase inhibitor 1C (p57, Kip2)	4.52	22.9433	6.02	64.8934	2.83	3.28e-06	3.68e-05
12803451	MBOAT1	membrane bound O-acyltransferase domain containing 1	4.62	24.59	6.11	69.0706	2.82	6.31e-07	1.04e-05
12832235	MOB2	MOB kinase activator 2	5.07	33.5909	6.57	95.0095	2.82	7.85e-09	5.28e-07
12844178	LRRC71	leucine rich repeat containing 71	4.17	18.0009	5.65	50.2134	2.8	2.63e-08	1.14e-06
12737129	RNF2	ring finger protein 2	7.31	158.683	8.79	442.643	2.8	9.79e-10	1.56e-07
12718768	SDC4	syndecan 4	8.67	407.315	10.16	1144.1	2.8	4.6e-09	3.7e-07
12768779	DHX58	DEXH (Asp-Glu-X-His) box polypeptide 58	4.43	21.5557	5.91	60.1295	2.79	8.83e-07	1.33e-05
12694336	CCDC112	coiled-coil domain containing 112	4.62	24.59	6.09	68.1197	2.77	2.08e-07	4.76e-06
12793325	FBLN5	fibulin 5	6.38	83.2859	7.85	230.72	2.77	3.58e-08	1.38e-06
12697892	LOC790312	purine nucleoside phosphorylase	4.25	19.0273	5.72	52.7098	2.77	1.95e-07	4.51e-06
12834366	LTBP3	latent transforming growth factor beta binding protein 3	4.47	22.1618	5.94	61.3929	2.77	6.1e-08	1.97e-06
12904865	TMEM255A	transmembrane protein 255A	3.85	14.42	5.31	39.6706	2.77	1.34e-07	3.41e-06
12866934	PAWR	PRKC, apoptosis, WT1, regulator	6.35	81.5719	7.81	224.411	2.76	2.5e-09	2.64e-07
12707105	KDM3A	lysine (K)-specific demethylase 3A	6.74	106.891	8.2	294.067	2.75	3.66e-09	3.3e-07
12872859	WFS1	Wolfram syndrome 1 (wolframin)	5.58	47.8352	7.04	131.599	2.75	1.79e-09	2.12e-07
12768609	BAIAP2	BAI1-associated protein 2	6.03	65.3448	7.49	179.769	2.74	2.23e-08	1.03e-06
12758530	DHODH	dihydroorotate dehydrogenase (quinone)	4.92	30.2738	6.38	83.2859	2.74	1.98e-08	9.55e-07
12853983	LOC512673	translocase of outer mitochondrial membrane 20 homolog (yeast) pseudogene	5.82	56.493	7.28	155.417	2.74	7.04e-06	6.69e-05
12753428	LOC790431; LOC539675	zinc finger protein 347-like; zinc finger protein 347	4.17	18.0009	5.62	49.18	2.74	5.4e-06	5.38e-05
12805063	LRRC1	leucine rich repeat containing 1	5.59	48.1679	7.04	131.599	2.74	1.79e-09	2.12e-07
12688001	THBS1	thrombospondin 1	9.53	739.292	10.98	2019.8	2.74	1.29e-09	1.86e-07
12697000	LTB4R	leukotriene B4 receptor	3.22	9.31787	4.67	25.4572	2.73	4.25e-06	4.46e-05
12908007	RAB9A	RAB9A, member RAS oncogene family	6.05	66.257	7.5	181.019	2.73	1.83e-09	2.15e-07
12836457	ARHGAP29	Rho GTPase activating protein 29	6.18	72.5046	7.63	198.088	2.72	2.04e-09	2.29e-07
12845607	RLF	rearranged L-myc fusion	6.21	74.028	7.65	200.854	2.72	2.42e-09	2.57e-07
12680419	CCNL1	cyclin L1	5.53	46.2057	6.97	125.366	2.71	1.98e-08	9.55e-07
12724574	DENND3	DENN/MADD domain containing 3	4.84	28.6408	6.28	77.7085	2.71	2.05e-09	2.29e-07
12828661	RBM34	RNA binding motif protein 34	3.79	13.8326	5.23	37.5307	2.71	3.03e-06	3.45e-05
12894756	KDM4C	lysine (K)-specific demethylase 4C	5.59	48.1679	7.02	129.787	2.7	5.49e-09	4.15e-07
12686922	GBE1	glucan (1,4-alpha-), branching enzyme 1	7.8	222.861	9.23	600.491	2.69	5.4e-10	1.14e-07
12868613	LOC617654	glyceraldehyde-3-phosphate dehydrogenase pseudogene	5.69	51.6251	7.12	139.102	2.69	2.82e-09	2.86e-07
12823616	LONRF1; LOC100849413	LON peptidase N-terminal domain and ring finger 1; LON peptidase N-terminal domain and RING finger protein 1-like	5.06	33.3589	6.49	89.8845	2.69	1e-07	2.8e-06
12854172	UPP1	uridine phosphorylase 1	3.45	10.9283	4.88	29.446	2.69	2.13e-06	2.62e-05
12817890	ECI1	enoyl-CoA delta isomerase 1	6.59	96.3358	8.01	257.781	2.68	8.03e-10	1.41e-07
12691523	SAMD4A	sterile alpha motif domain containing 4A	4.75	26.9087	6.17	72.0037	2.68	1.15e-08	6.76e-07
12740287	SLC25A33	solute carrier family 25 (pyrimidine nucleotide carrier), member 33	5.78	54.9482	7.19	146.018	2.67	1.6e-05	0.0001
12897800	WASF1	WAS protein family, member 1	5.87	58.4852	7.29	156.498	2.67	6.78e-09	4.82e-07
12795679	ACOX2	acyl-CoA oxidase 2, branched chain	4.89	29.6508	6.3	78.7932	2.66	4.6e-08	1.66e-06
12696035	RASGRP1	RAS guanyl releasing protein 1 (calcium and DAG-regulated)	5.43	43.1115	6.84	114.563	2.65	1.19e-08	6.81e-07
12723094	ZFAND1	zinc finger, AN1-type domain 1	6.79	110.661	8.2	294.067	2.65	1.61e-08	8.31e-07
12712812	SPRYD7	SPRY domain containing 7	4.7	25.9921	6.1	68.5935	2.64	1.28e-08	7.19e-07
12827577	PPA1	pyrophosphatase (inorganic) 1	5.67	50.9143	7.06	133.436	2.62	8.44e-10	1.44e-07
12798602	GXYLT2; LOC101909834	glucoside xylosyltransferase 2; uncharacterized LOC101909834	4.06	16.6795	5.44	43.4113	2.61	3.95e-08	1.49e-06
12738139	KIAA0040	KIAA0040 ortholog	6.71	104.691	8.1	274.374	2.61	1.74e-08	8.7e-07
12831806	SYTL2	synaptotagmin-like 2	5.35	40.7859	6.74	106.891	2.61	8.64e-08	2.52e-06
12840458	ANKRD34A	ankyrin repeat domain 34A	3.46	11.0043	4.84	28.6408	2.6	5.16e-08	1.79e-06
12857994	ARHGEF25	Rho guanine nucleotide exchange factor (GEF) 25	4.25	19.0273	5.63	49.5221	2.6	8.43e-07	1.29e-05
12802146	CLIC1	chloride intracellular channel 1	7.52	183.546	8.89	474.413	2.59	5.69e-10	1.18e-07
12796434	C22H3orf67	chromosome 22 open reading frame, human C3orf67	4.02	16.2234	5.39	41.9326	2.58	2.92e-08	1.21e-06
12759917	GYS1	glycogen synthase 1 (muscle)	6.66	101.125	8.02	259.574	2.58	2.25e-08	1.03e-06
12722265	LOC511937	annexin A1 pseudogene	7.12	139.102	8.49	359.538	2.58	2.42e-06	2.9e-05
12699094	CLIC3	chloride intracellular channel 3	3.38	10.4107	4.74	26.7228	2.56	1.21e-07	3.16e-06
12714619	PABPC1L	poly(A) binding protein, cytoplasmic 1-like	3.67	12.7286	5.03	32.6724	2.56	6.5e-07	1.06e-05
12885092	SBNO2	strawberry notch homolog 2 (Drosophila)	5.1	34.2968	6.46	88.0347	2.56	3.75e-09	3.32e-07
12805748	BOLA	MHC class I heavy chain; MHC class I antigen clone 2	6.08	67.6492	7.43	172.446	2.55	7.46e-08	2.28e-06
12900549	CITED2	Cbp/p300-interacting transactivator, with Glu/Asp-rich carboxy-terminal domain, 2	9.11	552.565	10.45	1398.83	2.55	9.63e-09	5.98e-07
12899267	LOC104968426	5-nucleotidase-like	7.93	243.875	9.28	621.668	2.55	8.73e-09	5.64e-07
12818362	POP7	processing of precursor 7, ribonuclease P/MRP subunit (S. cerevisiae)	5.99	63.5579	7.35	163.144	2.55	4.45e-09	3.64e-07
12756774	ACD	adrenocortical dysplasia homolog (mouse)	5.72	52.7098	7.07	134.364	2.54	2.83e-09	2.86e-07
12765330	WSB1	WD repeat and SOCS box containing 1	6.83	113.772	8.17	288.015	2.54	1.47e-08	7.84e-07
12865975	STK38L	serine/threonine kinase 38 like	7.57	190.019	8.91	481.036	2.53	8.03e-09	5.34e-07
12857108	TIMP3	TIMP metallopeptidase inhibitor 3	8.01	257.781	9.36	657.114	2.53	1.41e-08	7.67e-07
12779719	C2H2orf72	chromosome 2 open reading frame, human C2orf72	3.07	8.39773	4.41	21.259	2.52	4.12e-06	4.37e-05
12818189	CASKIN1	CASK interacting protein 1	3.92	15.1369	5.26	38.3193	2.52	2.5e-06	2.96e-05
12691258	CTDSPL2	CTD (carboxy-terminal domain, RNA polymerase II, polypeptide A) small phosphatase like 2	6.8	111.43	8.13	280.139	2.52	1.47e-08	7.84e-07
12727174	LOC506989	mitochondrial ribosomal protein L17-like	7.05	132.514	8.38	333.144	2.52	2.67e-09	2.77e-07
12690604	MNAT1; LOC104976503	MNAT CDK-activating kinase assembly factor 1; CDK-activating kinase assembly factor MAT1-like	5.08	33.8246	6.42	85.6274	2.52	2.53e-08	1.12e-06
12718979	MTPAP	mitochondrial poly(A) polymerase	5.91	60.1295	7.25	152.219	2.52	4.47e-08	1.63e-06
12731671	PHF21A	PHD finger protein 21A	7.21	148.056	8.54	372.217	2.52	5.49e-09	4.15e-07
12818116	TFAP4	transcription factor AP-4 (activating enhancer binding protein 4)	3.94	15.3482	5.27	38.5859	2.52	3.48e-07	6.78e-06
12711745	EBPL	emopamil binding protein-like	4.91	30.0647	6.24	75.5835	2.51	1.16e-08	6.76e-07
12826379	ZNF365	zinc finger protein 365	5.03	32.6724	6.35	81.5719	2.5	8.77e-07	1.33e-05
12695445	ACTN1	actinin, alpha 1	6.28	77.7085	7.59	192.672	2.49	2.49e-06	2.96e-05
12704643	CCDC138	coiled-coil domain containing 138	3.42	10.7034	4.73	26.5382	2.49	4.78e-07	8.53e-06
12806954	LOC101905956	BOLA class I histocompatibility antigen, alpha chain BL3-7-like	4.47	22.1618	5.78	54.9482	2.49	5.25e-09	4.07e-07
12866799	NR4A1	nuclear receptor subfamily 4, group A, member 1	7.32	159.786	8.63	396.177	2.47	7.2e-09	4.99e-07
12834661	RASSF7	Ras association (RalGDS/AF-6) domain family (N-terminal) member 7	3.73	13.2691	5.03	32.6724	2.46	2.42e-07	5.27e-06
12801484	BRPF3	bromodomain and PHD finger containing, 3	6.85	115.36	8.15	284.05	2.45	1.18e-08	6.79e-07
12684073	CCDC58	coiled-coil domain containing 58	7.5	181.019	8.79	442.643	2.45	1.34e-08	7.44e-07
12709784	GPC5	glypican 5	3.26	9.57983	4.55	23.4254	2.45	0.0002	0.001
12752780	IRX5	iroquois homeobox 5	5.52	45.8866	6.81	112.206	2.45	3.96e-08	1.49e-06
12888072	KANK2	KN motif and ankyrin repeat domains 2	5.47	44.3235	6.76	108.383	2.45	1.54e-07	3.79e-06
12836290	CRABP2	cellular retinoic acid binding protein 2	10.05	1060.11	11.33	2574.36	2.44	1.75e-09	2.12e-07
12719512	ENKUR	enkurin, TRPC channel interacting protein	3.4	10.5561	4.69	25.8125	2.44	5.7e-07	9.69e-06
12883575	ST8SIA4	ST8 alpha-N-acetyl-neuraminide alpha-2,8-sialyltransferase 4	4.14	17.6305	5.43	43.1115	2.44	4.03e-06	4.29e-05
12829794	TAF1D	TATA box binding protein (TBP)-associated factor, RNA polymerase I, D, 41kDa	6.58	95.6704	7.87	233.941	2.44	2.8e-08	1.18e-06
12736694	TGFB2	transforming growth factor, beta 2	4.13	17.5087	5.42	42.8137	2.44	9.89e-06	8.82e-05
12878286	DUS3L	dihydrouridine synthase 3-like (S. cerevisiae)	4.64	24.9333	5.92	60.5477	2.43	5.75e-08	1.9e-06
12841361	LRRFIP1	leucine rich repeat (in FLII) interacting protein 1	4.76	27.0958	6.04	65.7993	2.43	4.04e-08	1.51e-06
12908736	SLC9A7	solute carrier family 9, subfamily A (NHE7, cation proton antiporter 7), member 7	6.75	107.635	8.03	261.379	2.43	3.28e-09	3.13e-07
12765962	AATF; LOC504783	apoptosis antagonizing transcription factor; protein AATF-like	5.31	39.6706	6.58	95.6704	2.42	3.6e-09	3.3e-07
12802801	BoLA; BOLA-A	major histocompatibility complex, class I, A	5.75	53.8174	7.03	130.69	2.42	1.65e-08	8.41e-07
12722742	KLF10	Kruppel-like factor 10	7.25	152.219	8.53	369.646	2.42	5.9e-07	9.95e-06
12890120	CA9	carbonic anhydrase IX	3.23	9.38268	4.5	22.6274	2.41	3.44e-06	3.81e-05
12775732	IL22RA1	interleukin 22 receptor, alpha 1	4.23	18.7654	5.5	45.2548	2.41	5.35e-09	4.09e-07
12729022	MADD; LOC101910065	MAP-kinase activating death domain; MAP kinase-activating death domain protein-like	5.07	33.5909	6.34	81.0084	2.41	1.94e-09	2.23e-07
12862214	NDUFA4L2	NADH dehydrogenase (ubiquinone) 1 alpha subcomplex, 4-like 2	9.07	537.455	10.34	1296.13	2.41	1.67e-07	4.02e-06
12679629	PHLDB2	pleckstrin homology-like domain, family B, member 2	4.9	29.8571	6.17	72.0037	2.41	1.23e-07	3.2e-06
12814705	RBAK	RB-associated KRAB zinc finger	5.07	33.5909	6.33	80.4489	2.41	1.72e-08	8.65e-07
12823954	DCTN6	dynactin 6	8.41	340.144	9.67	814.629	2.4	6.38e-09	4.65e-07
12870215	FAM13A; LOC101909500	family with sequence similarity 13, member A; uncharacterized LOC101909500	7.22	149.086	8.49	359.538	2.4	1.97e-09	2.25e-07
12705600	HPCAL1	hippocalcin-like 1	7.01	128.89	8.27	308.687	2.4	1.47e-08	7.84e-07
12863643	MIR2431	microRNA mir-2431	3.49	11.2356	4.75	26.9087	2.4	6.79e-06	6.49e-05
12718919	OSER1	oxidative stress responsive serine-rich 1	6.6	97.0059	7.86	232.325	2.4	3e-07	6.1e-06
12834985	TMEM218	transmembrane protein 218	6.32	79.8932	7.58	191.341	2.4	1.19e-08	6.85e-07
12694643	LTB4R2; LTB4R	leukotriene B4 receptor 2; leukotriene B4 receptor	2.43	5.38893	3.69	12.9063	2.39	1.28e-08	7.19e-07
12905017	MID1	midline 1	6.12	69.551	7.37	165.421	2.39	3.31e-07	6.53e-06
12801900	CDKN1A	cyclin-dependent kinase inhibitor 1A (p21, Cip1)	8.63	396.177	9.88	942.272	2.38	5.83e-10	1.19e-07
12796354	CMTM8	CKLF-like MARVEL transmembrane domain containing 8	7.24	151.167	8.5	362.039	2.38	4.15e-07	7.72e-06
12720083	CAMK1D	calcium/calmodulin-dependent protein kinase ID	5.24	37.7918	6.48	89.2636	2.37	2.27e-07	5.04e-06
12690206	CIDEB	cell death-inducing DFFA-like effector b	3.62	12.295	4.87	29.2426	2.37	2.88e-07	5.92e-06
12901165	HIVEP2	human immunodeficiency virus type I enhancer binding protein 2	6.35	81.5719	7.6	194.012	2.37	9.17e-09	5.81e-07
12846600	INADL	InaD-like (Drosophila)	5.07	33.5909	6.31	79.3413	2.37	1.86e-09	2.17e-07
12791225	APOPT1	apoptogenic 1, mitochondrial	5.77	54.5686	7.01	128.89	2.36	3.74e-08	1.43e-06
12684168	C1H3orf58	chromosome 1 open reading frame, human C3orf58	6.68	102.537	7.92	242.191	2.36	2.69e-08	1.15e-06
12716135	CPXM1	carboxypeptidase X (M14 family), member 1	4.14	17.6305	5.38	41.6429	2.36	1.41e-08	7.67e-07
12900935	LOC100848490	uncharacterized LOC100848490	6.43	86.2229	7.67	203.657	2.36	3.62e-08	1.39e-06
12766189	LOC788952	uncharacterized LOC788952	3.3	9.84916	4.54	23.2636	2.36	3.11e-06	3.52e-05
12825057	RNF122	ring finger protein 122	5.56	47.1766	6.8	111.43	2.36	4.56e-09	3.68e-07
12881080	CNN2	calponin 2	5.87	58.4852	7.1	137.187	2.35	1.26e-07	3.25e-06
12776334	HSPB7; LOC101909445	heat shock 27kDa protein family, member 7 (cardiovascular); heat shock protein beta-7	5.7	51.9842	6.93	121.938	2.35	5.89e-08	1.92e-06
12828817	DNA2	DNA replication helicase/nuclease 2	3.2	9.18959	4.43	21.5557	2.34	1.71e-07	4.09e-06
12826670	KAT6B	K(lysine) acetyltransferase 6B	6.86	116.162	8.09	272.479	2.34	4.67e-09	3.7e-07
12696439	MAP3K9	mitogen-activated protein kinase kinase kinase 9	3.93	15.2422	5.16	35.7532	2.34	8.29e-09	5.41e-07
12765702	RAPGEFL1	Rap guanine nucleotide exchange factor (GEF)-like 1	4.26	19.1597	5.49	44.9422	2.34	4.61e-06	4.75e-05
12718657	PFKP	phosphofructokinase, platelet	7.22	149.086	8.44	347.291	2.33	1.65e-08	8.41e-07
12718625	RALGAPA2	Ral GTPase activating protein, alpha subunit 2 (catalytic)	4.87	29.2426	6.09	68.1197	2.33	3.65e-09	3.3e-07
12892827	STC1	stanniocalcin 1	9.33	643.591	10.55	1499.22	2.32	9.58e-09	5.98e-07
12888550	ZNF77; LOC508603; TLE6	zinc finger protein 77; zinc finger protein 77-like; transducin-like enhancer of split 6	4.21	18.507	5.43	43.1115	2.32	4.71e-08	1.68e-06
12760394	WSB1	WD repeat and SOCS box containing 1	5.39	41.9326	6.6	97.0059	2.31	2.48e-07	5.36e-06
12833760	CHKA	choline kinase alpha	7.04	131.599	8.24	302.334	2.3	1.04e-08	6.28e-07
12909865	CHRDL1	chordin-like 1	5.78	54.9482	6.99	127.116	2.3	1.34e-07	3.42e-06
12732940	PATL1	protein associated with topoisomerase II homolog 1 (yeast)	6.96	124.5	8.17	288.015	2.3	8.88e-09	5.7e-07
12881135	TGFBI; LOC104969178	transforming growth factor, beta-induced, 68kDa; uncharacterized LOC104969178	3.98	15.7797	5.19	36.5044	2.3	2.58e-07	5.52e-06
12706464	CTNNA2	catenin (cadherin-associated protein), alpha 2	5.15	35.5062	6.34	81.0084	2.29	9.27e-09	5.84e-07
12867595	NTN4	netrin 4	6.27	77.1717	7.47	177.294	2.29	2.57e-08	1.12e-06
12835038	POLD4	polymerase (DNA-directed), delta 4, accessory subunit	4.15	17.7531	5.34	40.5042	2.29	8.4e-08	2.48e-06
12867705	RIMKLB	ribosomal modification protein rimK-like family member B	5.6	48.5029	6.79	110.661	2.29	5.27e-07	9.16e-06
12743489	RSRC2	arginine/serine-rich coiled-coil 2	6.66	101.125	7.86	232.325	2.29	7.7e-09	5.22e-07
12805244	TFEB	transcription factor EB	4.51	22.7848	5.7	51.9842	2.29	2.23e-08	1.03e-06
12779974	MIR2351	microRNA mir-2351	3.38	10.4107	4.57	23.7524	2.28	0.0004	0.0021
12713136	USPL1	ubiquitin specific peptidase like 1	5.42	42.8137	6.61	97.6806	2.28	6.71e-09	4.81e-07
12910124	ZNF75D; LOC100849786; LOC100851913	zinc finger protein 75D; zinc finger protein 75D-like	3.99	15.8895	5.19	36.5044	2.28	7.37e-05	0.0005
12823815	DLC1	DLC1 Rho GTPase activating protein	4.16	17.8766	5.35	40.7859	2.27	1.12e-07	3.01e-06
12895060	GAS1	growth arrest-specific 1	7.28	155.417	8.46	352.139	2.27	2.83e-08	1.19e-06
12819558	NOLC1	nucleolar and coiled-body phosphoprotein 1	6.25	76.1093	7.43	172.446	2.27	2.29e-08	1.05e-06
12881492	DTWD2	DTW domain containing 2	5.17	36.0019	6.35	81.5719	2.26	5.28e-09	4.08e-07
12751726	URI1	URI1, prefoldin-like chaperone	7.64	199.466	8.81	448.822	2.26	2.36e-08	1.06e-06
12759352	ZDHHC7	zinc finger, DHHC-type containing 7	6.74	106.891	7.92	242.191	2.26	3.56e-09	3.29e-07
12689774	AJUBA	ajuba LIM protein	5.01	32.2226	6.18	72.5046	2.25	4.31e-07	7.94e-06
12744994	FNIP2	folliculin interacting protein 2	5.52	45.8866	6.69	103.25	2.25	2.82e-08	1.19e-06
12786883	GHR	growth hormone receptor	5.72	52.7098	6.89	118.603	2.25	1.07e-07	2.93e-06
12829265	LOC101908980; KDM2A	lysine-specific demethylase 2A-like; lysine (K)-specific demethylase 2A	6.85	115.36	8.02	259.574	2.25	1.68e-08	8.49e-07
12825318	NR1D2	nuclear receptor subfamily 1, group D, member 2	8.09	272.479	9.26	613.109	2.25	3.68e-09	3.3e-07
12832914	PC	pyruvate carboxylase	6.05	66.257	7.22	149.086	2.25	5.9e-08	1.92e-06
12817048	SOCS1	suppressor of cytokine signaling 1	4.09	17.0299	5.26	38.3193	2.25	2.46e-08	1.1e-06
12720619	TRIB3	tribbles pseudokinase 3	5.11	34.5353	6.29	78.249	2.25	0.0007	0.0029
12748265	FAT4	FAT atypical cadherin 4	3.84	14.3204	5	32	2.24	7.4e-08	2.27e-06
12811895	IQCK	IQ motif containing K	5.08	33.8246	6.24	75.5835	2.24	4.11e-08	1.53e-06
12900514	NUP43	nucleoporin 43kDa	5.82	56.493	6.99	127.116	2.24	1.38e-07	3.48e-06
12762867	ST6GALNAC2	ST6 (alpha-N-acetyl-neuraminyl-2,3-beta-galactosyl-1,3)-N-acetylgalactosaminide alpha-2,6-sialyltransferase 2	3.96	15.5625	5.12	34.7755	2.24	2.84e-07	5.86e-06
12752680	ZNF584	zinc finger protein 584	2.92	7.56846	4.08	16.9123	2.24	2.32e-05	0.0002
12878044	CIRBP	cold inducible RNA binding protein	6.29	78.249	7.44	173.645	2.23	1.24e-08	6.98e-07
12800112	LMCD1	LIM and cysteine-rich domains 1	3.29	9.78112	4.44	21.7057	2.23	5.42e-06	5.39e-05
12818269	TRIP6	thyroid hormone receptor interactor 6	6.13	70.0348	7.29	156.498	2.23	1.67e-08	8.47e-07
12859963	ERC1	ELKS/RAB6-interacting/CAST family member 1	7.52	183.546	8.67	407.315	2.22	3.93e-09	3.39e-07
12707837	FAM129B	family with sequence similarity 129, member B	6.68	102.537	7.83	227.544	2.22	2.58e-08	1.13e-06
12804472	PIM1	Pim-1 proto-oncogene, serine/threonine kinase	7.11	138.141	8.26	306.555	2.22	1.09e-07	2.95e-06
12778080	C2H2orf69	chromosome 2 open reading frame, human C2orf69	5.18	36.2523	6.33	80.4489	2.21	1.56e-08	8.25e-07
12863021	LOC784294	voltage-dependent anion-selective channel protein 2-like pseudogene	8.66	404.501	9.8	891.444	2.21	1.67e-07	4.02e-06
12827902	MICU1	mitochondrial calcium uptake 1	8.5	362.039	9.64	797.865	2.21	4.92e-09	3.87e-07
12819066	PGAM1	phosphoglycerate mutase 1 (brain)	6.03	65.3448	7.17	144.007	2.21	5.78e-05	0.0004
12829447	VEGFB	vascular endothelial growth factor B	5.62	49.18	6.77	109.137	2.21	5.86e-08	1.91e-06
12707220	COL5A1	collagen, type V, alpha 1	7.33	160.898	8.47	354.588	2.2	1.08e-07	2.93e-06
12683856	MAP3K13	mitogen-activated protein kinase kinase kinase 13	5.26	38.3193	6.39	83.8652	2.19	9.63e-09	5.98e-07
12771729	NPEPPS	aminopeptidase puromycin sensitive	7.69	206.5	8.82	451.944	2.19	3.58e-09	3.29e-07
12764456	RARA	retinoic acid receptor, alpha	5.31	39.6706	6.44	86.8227	2.19	2.28e-07	5.05e-06
12794052	ATXN3	ataxin 3	5.05	33.1285	6.18	72.5046	2.18	1.88e-05	0.0001
12886238	BEST2	bestrophin 2	2.56	5.89708	3.68	12.8171	2.18	4.98e-07	8.79e-06
12865627	CDKN1B	cyclin-dependent kinase inhibitor 1B (p27, Kip1)	6.01	64.4452	7.14	141.044	2.18	4.44e-08	1.62e-06
12768794	FAM57A	family with sequence similarity 57, member A	6.57	95.0095	7.69	206.5	2.18	4.42e-09	3.62e-07
12841973	LIX1L	Lix1 homolog (chicken) like	6.96	124.5	8.09	272.479	2.18	8.38e-09	5.46e-07
12825327	LOC533821	tyrosine-protein kinase SgK223	2.87	7.31065	3.99	15.8895	2.18	6.79e-05	0.0004
12883718	PPAP2C	phosphatidic acid phosphatase type 2C	4.94	30.6965	6.07	67.1819	2.18	1.23e-07	3.2e-06
12764103	TANC2	tetratricopeptide repeat, ankyrin repeat and coiled-coil containing 2	7.33	160.898	8.46	352.139	2.18	7.55e-09	5.15e-07
12822862	CPEB3	cytoplasmic polyadenylation element binding protein 3	3.19	9.12611	4.31	19.8353	2.17	5.92e-06	5.79e-05
12840950	SCMH1	sex comb on midleg homolog 1 (Drosophila)	6.52	91.7731	7.64	199.466	2.17	5.35e-08	1.82e-06
12831879	SLC36A4	solute carrier family 36 (proton/amino acid symporter), member 4	5.9	59.7141	7.02	129.787	2.17	2.77e-06	3.2e-05
12818465	UBALD1	UBA-like domain containing 1	5.71	52.3457	6.82	112.986	2.17	2.17e-06	2.66e-05
12824532	C27H8orf4	chromosome 27 open reading frame, human C8orf4	6.39	83.8652	7.5	181.019	2.16	1.99e-06	2.49e-05
12873186	HPSE	heparanase	6.38	83.2859	7.49	179.769	2.16	8.89e-09	5.7e-07
12850231	NUPL2	nucleoporin like 2	5.74	53.4456	6.85	115.36	2.16	3.56e-07	6.88e-06
12704087	PTGDS	prostaglandin D2 synthase 21kDa (brain)	7.17	144.007	8.28	310.834	2.16	9.26e-08	2.65e-06
12810516	PTPN2	protein tyrosine phosphatase, non-receptor type 2	6.84	114.563	7.95	247.28	2.16	5.13e-08	1.78e-06
12797682	LOC789829	sorting nexin-5-like	4.05	16.5642	5.16	35.7532	2.15	1.49e-05	0.0001
12703239	MBOAT2	membrane bound O-acyltransferase domain containing 2	5.96	62.2499	7.06	133.436	2.15	5.72e-09	4.28e-07
12812748	TGFB1I1	transforming growth factor beta 1 induced transcript 1	4.66	25.2813	5.77	54.5686	2.15	2.04e-08	9.74e-07
12733099	TRAF6	TNF receptor-associated factor 6, E3 ubiquitin protein ligase	6.54	93.0542	7.65	200.854	2.15	7.95e-09	5.33e-07
12811127	WDR90	WD repeat domain 90	4.06	16.6795	5.16	35.7532	2.15	6.82e-07	1.1e-05
12790124	ALPK3	alpha-kinase 3	5.2	36.7583	6.3	78.7932	2.14	4.21e-08	1.56e-06
12735929	ATP1B1	ATPase, Na+/K+ transporting, beta 1 polypeptide	8.53	369.646	9.63	792.353	2.14	2.31e-08	1.05e-06
12790204	CEMIP	cell migration inducing protein, hyaluronan binding	6.33	80.4489	7.42	171.255	2.14	1.14e-05	9.84e-05
12809729	CEP76	centrosomal protein 76kDa	6.04	65.7993	7.14	141.044	2.14	1.73e-08	8.69e-07
12717171	COX4I2	cytochrome c oxidase subunit IV isoform 2 (lung)	3.56	11.7942	4.66	25.2813	2.14	1.01e-05	8.95e-05
12712657	FBXL3	F-box and leucine-rich repeat protein 3	5.36	41.0696	6.46	88.0347	2.14	5.73e-08	1.9e-06
12710096	LHFP	lipoma HMGIC fusion partner	4.86	29.0406	5.96	62.2499	2.14	8.3e-08	2.46e-06
12701999	PCGF1	polycomb group ring finger 1	4.14	17.6305	5.23	37.5307	2.14	4.33e-06	4.52e-05
12855834	PUS7	pseudouridylate synthase 7 (putative)	4.05	16.5642	5.15	35.5062	2.14	6.06e-06	5.9e-05
12795207	RASSF1	Ras association (RalGDS/AF-6) domain family member 1	3.88	14.723	4.98	31.5594	2.14	6.04e-07	1.01e-05
12799597	SEMA3F	sema domain, immunoglobulin domain (Ig), short basic domain, secreted, (semaphorin) 3F	4.87	29.2426	5.96	62.2499	2.14	6.09e-08	1.96e-06
12834331	AHNAK	AHNAK nucleoprotein	5.7	51.9842	6.79	110.661	2.13	1.83e-07	4.3e-06
12799096	CSRNP1	cysteine-serine-rich nuclear protein 1	4.44	21.7057	5.53	46.2057	2.13	9.96e-08	2.79e-06
12740926	DUSP10	dual specificity phosphatase 10	3.48	11.1579	4.58	23.9176	2.13	8.75e-06	8e-05
12829082	H19	H19, imprinted maternally expressed transcript (non-protein coding)	5.47	44.3235	6.56	94.3532	2.13	3.67e-06	3.98e-05
12850129	ING3	inhibitor of growth family, member 3	5.88	58.892	6.98	126.238	2.13	1.86e-08	9.16e-07
12825697	KAT6B	K(lysine) acetyltransferase 6B	5.86	58.0812	6.95	123.64	2.13	2.73e-07	5.72e-06
12818601	ALDOA	aldolase A, fructose-bisphosphate	4.87	29.2426	5.96	62.2499	2.12	7.5e-07	1.19e-05
12809617	C24H18orf21	chromosome 24 open reading frame, human C18orf21	5.86	58.0812	6.94	122.786	2.12	3.64e-07	6.98e-06
12704278	MERTK	MER proto-oncogene, tyrosine kinase	7.26	153.277	8.34	324.034	2.12	2.21e-08	1.03e-06
12723414	PKIA	protein kinase (cAMP-dependent, catalytic) inhibitor alpha	8.29	312.996	9.38	666.287	2.12	4.63e-09	3.7e-07
12905202	RAB39B	RAB39B, member RAS oncogene family	3.95	15.455	5.04	32.8996	2.12	3.33e-06	3.71e-05
12846832	PRKAA2	protein kinase, AMP-activated, alpha 2 catalytic subunit	5.9	59.7141	6.97	125.366	2.11	1.32e-07	3.36e-06
12815205	SERPINE1	serpin peptidase inhibitor, clade E (nexin, plasminogen activator inhibitor type 1), member 1	8.2	294.067	9.28	621.668	2.11	6.11e-09	4.52e-07
12752293	ZNF667	zinc finger protein 667	5.53	46.2057	6.61	97.6806	2.11	2.5e-07	5.37e-06
12745328	EDNRA	endothelin receptor type A	4.88	29.446	5.95	61.8199	2.1	1.48e-05	0.0001
12823743	EIF4EBP1	eukaryotic translation initiation factor 4E binding protein 1	7.04	131.599	8.12	278.204	2.1	8.72e-08	2.54e-06
12793887	MBIP	MAP3K12 binding inhibitory protein 1	5.9	59.7141	6.97	125.366	2.1	3.99e-08	1.5e-06
12739768	NUAK2	NUAK family, SNF1-like kinase, 2	3.59	12.042	4.67	25.4572	2.1	1.31e-07	3.36e-06
12756343	PPP1R13L	protein phosphatase 1, regulatory subunit 13 like	5.32	39.9466	6.39	83.8652	2.1	3.03e-07	6.16e-06
12819887	ADAM8	ADAM metallopeptidase domain 8	4.58	23.9176	5.65	50.2134	2.09	1.12e-06	1.62e-05
12833644	GTF2H1	general transcription factor IIH, polypeptide 1, 62kDa	6.23	75.0614	7.3	157.586	2.09	1.56e-07	3.82e-06
12828983	IRF2BP2	interferon regulatory factor 2 binding protein 2	6.12	69.551	7.18	145.009	2.09	9.6e-07	1.43e-05
12771930	KANSL1	KAT8 regulatory NSL complex subunit 1	6.76	108.383	7.83	227.544	2.09	2.67e-07	5.65e-06
12685923	SCHIP1	schwannomin interacting protein 1	4.61	24.4201	5.67	50.9143	2.09	2.64e-08	1.14e-06
12683142	SIK1; LOC104971067	salt-inducible kinase 1; uncharacterized LOC104971067	3.7	12.996	4.76	27.0958	2.09	5.14e-07	8.99e-06
12906804	WNK3	WNK lysine deficient protein kinase 3	5.67	50.9143	6.73	106.153	2.09	6.35e-08	2.03e-06
12893122	ASPN	asporin	2.82	7.06162	3.88	14.723	2.08	8.67e-06	7.94e-05
12883851	DDX41	DEAD (Asp-Glu-Ala-Asp) box polypeptide 41	8.1	274.374	9.16	572.051	2.08	1.53e-06	2.06e-05
12890898	FBXW12	F-box and WD repeat domain containing 12	5.11	34.5353	6.16	71.5064	2.08	7.1e-08	2.2e-06
12791886	MEF2A	myocyte enhancer factor 2A	8.22	298.172	9.27	617.374	2.08	8.19e-09	5.38e-07
12866428	NUAK1	NUAK family, SNF1-like kinase, 1	6.82	112.986	7.88	235.568	2.08	3.58e-09	3.29e-07
12778611	RND3; LOC540224	Rho family GTPase 3; rho-related GTP-binding protein RhoE	7.71	209.383	8.77	436.549	2.08	1.21e-08	6.9e-07
12885340	SLC27A1	solute carrier family 27 (fatty acid transporter), member 1	8.24	302.334	9.3	630.346	2.08	3.26e-08	1.29e-06
12810353	SMAD7	SMAD family member 7	5.64	49.8665	6.7	103.968	2.08	1.69e-07	4.05e-06
12737340	SMYD3	SET and MYND domain containing 3	5.19	36.5044	6.24	75.5835	2.08	1.14e-08	6.7e-07
12719329	SNX5	sorting nexin 5	7.41	170.072	8.46	352.139	2.08	1.73e-08	8.69e-07
12840786	TESK2; LOC101908397; LOC104970247	testis-specific kinase 2; uncharacterized LOC101908397; uncharacterized LOC104970247	3.46	11.0043	4.52	22.9433	2.08	1.11e-05	9.63e-05
12889229	ANXA1	annexin A1	8.62	393.44	9.67	814.629	2.07	2.24e-06	2.73e-05
12867449	ARNTL2	aryl hydrocarbon receptor nuclear translocator-like 2	2.45	5.46416	3.49	11.2356	2.07	3.05e-05	0.0002
12886251	CLK4; LOC101909131	CDC-like kinase 4; dual specificity protein kinase CLK4-like	5.77	54.5686	6.82	112.986	2.07	2.34e-06	2.82e-05
12870406	CRMP1	collapsin response mediator protein 1	5.9	59.7141	6.95	123.64	2.07	3e-08	1.22e-06
12731703	FXYD6	FXYD domain containing ion transport regulator 6	9.65	803.414	10.7	1663.49	2.07	5.38e-09	4.11e-07
12714210	MYL9	myosin, light chain 9, regulatory	7.66	202.251	8.71	418.766	2.07	1.8e-08	8.89e-07
12812425	SNRNP25	small nuclear ribonucleoprotein 25kDa (U11/U12)	7.28	155.417	8.33	321.795	2.07	3.03e-08	1.22e-06
12722249	TGS1	trimethylguanosine synthase 1	5.39	41.9326	6.44	86.8227	2.07	1.95e-07	4.52e-06
12853704	ZNF277	zinc finger protein 277	6.16	71.5064	7.22	149.086	2.07	3e-07	6.1e-06
12860485	B4GALNT3	beta-1,4-N-acetyl-galactosaminyl transferase 3	3.27	9.64646	4.32	19.9733	2.06	1.06e-06	1.55e-05
12690195	DHRS1	dehydrogenase/reductase (SDR family) member 1	7.78	219.793	8.82	451.944	2.06	2.44e-08	1.09e-06
12779731	IFFO2	intermediate filament family orphan 2	4.22	18.6357	5.27	38.5859	2.06	6.48e-07	1.06e-05
12681779	AMOTL2	angiomotin like 2	5.6	48.5029	6.63	99.0442	2.05	3.83e-08	1.45e-06
12696472	ANP32A	acidic (leucine-rich) nuclear phosphoprotein 32 family, member A	7.22	149.086	8.25	304.437	2.05	2.87e-08	1.2e-06
12695433	FAM63B	family with sequence similarity 63, member B	4.79	27.6652	5.82	56.493	2.05	1.12e-06	1.61e-05
12884765	FSD1	fibronectin type III and SPRY domain containing 1	3.88	14.723	4.91	30.0647	2.05	3.87e-07	7.3e-06
12758970	IRX3	iroquois homeobox 3	3.96	15.5625	4.99	31.779	2.05	8.51e-07	1.3e-05
12775285	MAP3K2	mitogen-activated protein kinase kinase kinase 2	6.26	76.6386	7.29	156.498	2.05	1.45e-07	3.64e-06
12801311	NEDD9	neural precursor cell expressed, developmentally down-regulated 9	4.89	29.6508	5.93	60.9688	2.05	1.13e-07	3.03e-06
12744445	RNF150	ring finger protein 150	4.79	27.6652	5.83	56.8859	2.05	7.72e-07	1.21e-05
12738122	SMIM1	small integral membrane protein 1 (Vel blood group)	4.9	29.8571	5.94	61.3929	2.05	4.46e-08	1.62e-06
12831498	SYT12	synaptotagmin XII	3.57	11.8762	4.6	24.2515	2.05	4.01e-06	4.28e-05
12791944	CLK3	CDC-like kinase 3	6.22	74.5429	7.25	152.219	2.04	4.93e-08	1.74e-06
12879718	FNIP1; LOC101907984	folliculin interacting protein 1; uncharacterized LOC101907984	6.41	85.0359	7.44	173.645	2.04	8.06e-08	2.4e-06
12823595	ING2	inhibitor of growth family, member 2	6.81	112.206	7.84	229.126	2.04	9.24e-08	2.65e-06
12890629	MLLT3	myeloid/lymphoid or mixed-lineage leukemia (trithorax homolog, Drosophila); translocated to, 3	6.2	73.5167	7.23	150.123	2.04	4.4e-08	1.62e-06
12697707	TCRA	T cell receptor, alpha	5.28	38.8542	6.31	79.3413	2.04	2e-06	2.5e-05
12856205	TPK1	thiamin pyrophosphokinase 1	6.52	91.7731	7.55	187.403	2.04	7.24e-08	2.23e-06
12900330	ANKRD6	ankyrin repeat domain 6	5.91	60.1295	6.94	122.786	2.03	2.44e-07	5.28e-06
12810528	DTNA	dystrobrevin, alpha	6.19	73.0089	7.22	149.086	2.03	8.84e-09	5.7e-07
12799273	HDAC11	histone deacetylase 11	4.87	29.2426	5.9	59.7141	2.03	2.08e-08	9.88e-07
12779859	LOC101905179; LOC787057	zinc finger protein 160 pseudogene; zinc finger protein 160-like	4.99	31.779	6.02	64.8934	2.03	0.0001	0.0007
12886975	PHYKPL	5-phosphohydroxy-L-lysine phospho-lyase	4.16	17.8766	5.18	36.2523	2.03	1.17e-06	1.66e-05
12893318	POLE3	polymerase (DNA directed), epsilon 3, accessory subunit	6.94	122.786	7.96	249	2.03	5.63e-08	1.89e-06
12824621	THRB	thyroid hormone receptor, beta	4.69	25.8125	5.7	51.9842	2.03	2.34e-07	5.13e-06
12821871	ANKRD1	ankyrin repeat domain 1 (cardiac muscle)	6.75	107.635	7.76	216.767	2.02	1.44e-05	0.0001
12866747	ENO2	enolase 2 (gamma, neuronal)	4.68	25.6342	5.69	51.6251	2.02	2.97e-06	3.4e-05
12764219	NXN	nucleoredoxin	5.19	36.5044	6.2	73.5167	2.02	4.26e-07	7.87e-06
12820218	PCGF5	polycomb group ring finger 5	5.36	41.0696	6.37	82.7106	2.02	2.94e-06	3.37e-05
12866414	SSTR3	somatostatin receptor 3	4.38	20.8215	5.4	42.2243	2.02	1.32e-05	0.0001
12714168	KLF6	Kruppel-like factor 6	6.14	70.5219	7.14	141.044	2.01	2.21e-07	4.96e-06
12873084	LOC100337132; LOC785289	rho GTPase-activating protein 20; rho GTPase-activating protein 20-like	4.49	22.4711	5.5	45.2548	2.01	1.87e-07	4.38e-06
12907613	PGK1	phosphoglycerate kinase 1	9.95	989.119	10.96	1992	2.01	3.33e-08	1.31e-06
12895361	PHYHIP	phytanoyl-CoA 2-hydroxylase interacting protein	4.29	19.5622	5.3	39.3966	2.01	4.36e-07	7.97e-06
12762156	RNF157	ring finger protein 157	6.08	67.6492	7.09	136.239	2.01	1.41e-08	7.67e-07
12894843	SHB	Src homology 2 domain containing adaptor protein B	4.51	22.7848	5.52	45.8866	2.01	7.14e-08	2.21e-06
12876204	TMCO6	transmembrane and coiled-coil domains 6	5.47	44.3235	6.47	88.647	2.01	5.34e-08	1.82e-06
12895296	FAM219A	family with sequence similarity 219, member A	5.78	54.9482	6.78	109.896	2	1.35e-07	3.43e-06
12734386	LOC100337507	uncharacterized LOC100337507	5.81	56.1028	6.81	112.206	2	4.36e-07	7.97e-06
12775945	LOC101906200	ninjurin-1 pseudogene	6.69	103.25	7.69	206.5	2	4.36e-07	7.97e-06
12870985	PCDH7	protocadherin 7	6.32	79.8932	7.32	159.786	2	2.93e-08	1.21e-06
12688752	PIAS1	protein inhibitor of activated STAT, 1	8.05	265.028	9.05	530.056	2	2.03e-07	4.66e-06
12743614	EWSR1	EWS RNA-binding protein 1	7.6	194.012	6.6	97.0059	-2	1.17e-06	1.67e-05
12691481	KIAA0101	KIAA0101 ortholog	3.59	12.042	2.59	6.02099	-2	0.0001	0.0007
12686124	KIAA1524	KIAA1524 ortholog	5.09	34.0598	4.08	16.9123	-2	9.28e-06	8.38e-05
12809424	MAPRE2	microtubule-associated protein, RP/EB family, member 2	7.27	154.343	6.27	77.1717	-2	1.57e-07	3.84e-06
12762219	SRSF2	serine/arginine-rich splicing factor 2	6.5	90.5097	5.5	45.2548	-2	4.66e-07	8.35e-06
12889824	TTC39B	tetratricopeptide repeat domain 39B	5.88	58.892	4.88	29.446	-2	1.58e-06	2.11e-05
12861452	APAF1	apoptotic peptidase activating factor 1	5.62	49.18	4.61	24.4201	-2.01	3.71e-06	4.02e-05
12894888	CARNMT1	carnosine N-methyltransferase 1	5.64	49.8665	4.63	24.761	-2.01	8.44e-06	7.78e-05
12811911	DCTN5	dynactin 5 (p25)	8.08	270.597	7.08	135.298	-2.01	1.06e-08	6.37e-07
12784027	DNAJC10	DnaJ (Hsp40) homolog, subfamily C, member 10	8.43	344.892	7.43	172.446	-2.01	7.99e-08	2.4e-06
12747555	GCN1L1	GCN1 general control of amino-acid synthesis 1-like 1 (yeast)	6.48	89.2636	5.47	44.3235	-2.01	2.71e-07	5.71e-06
12728164	GRAMD1B	GRAM domain containing 1B	6.12	69.551	5.11	34.5353	-2.01	2.4e-07	5.23e-06
12897327	GTF2H5	general transcription factor IIH, polypeptide 5	7.58	191.341	6.57	95.0095	-2.01	5.63e-09	4.24e-07
12680181	IFT80	intraflagellar transport 80	6.32	79.8932	5.32	39.9466	-2.01	2.29e-07	5.06e-06
12711797	KDELC1	KDEL (Lys-Asp-Glu-Leu) containing 1	8.19	292.036	7.18	145.009	-2.01	5.98e-08	1.93e-06
12869350	LDOC1L	leucine zipper, down-regulated in cancer 1-like	5.51	45.5696	4.5	22.6274	-2.01	1.27e-05	0.0001
12759124	NAE1	NEDD8 activating enzyme E1 subunit 1	6.07	67.1819	5.06	33.3589	-2.01	2.34e-07	5.13e-06
12696964	NEMF	nuclear export mediator factor	6.73	106.153	5.72	52.7098	-2.01	2.53e-08	1.12e-06
12785651	NSUN2	NOP2/Sun RNA methyltransferase family, member 2	6.99	127.116	5.98	63.1189	-2.01	2.7e-08	1.15e-06
12807728	SKA1	spindle and kinetochore associated complex subunit 1	3.5	11.3137	2.49	5.61778	-2.01	0.0002	0.0008
12743103	SLC7A11	solute carrier family 7 (anionic amino acid transporter light chain, xc- system), member 11	7.35	163.144	6.34	81.0084	-2.01	0.0011	0.0044
12785096	SMN2	survival of motor neuron 2, centromeric	6.06	66.7178	5.06	33.3589	-2.01	2.12e-06	2.61e-05
12858682	TFCP2	transcription factor CP2	5.79	55.3304	4.78	27.4741	-2.01	2.78e-07	5.79e-06
12834283	TMEM126A	transmembrane protein 126A	7.42	171.255	6.41	85.0359	-2.01	1.91e-06	2.42e-05
12691043	TTLL5	tubulin tyrosine ligase-like family, member 5	6.03	65.3448	5.02	32.4467	-2.01	1.45e-08	7.79e-07
12710603	ZDHHC20	zinc finger, DHHC-type containing 20	7.49	179.769	6.48	89.2636	-2.01	2.12e-08	9.97e-07
12869026	ZFC3H1	zinc finger, C3H1-type containing	6.92	121.095	5.91	60.1295	-2.01	4.68e-08	1.67e-06
12750919	ZNF529	zinc finger protein 529	2.59	6.02099	1.58	2.9897	-2.01	4.74e-05	0.0003
12786653	C20H5orf28	chromosome 20 open reading frame, human C5orf28	4.46	22.0087	3.45	10.9283	-2.02	1.79e-05	0.0001
12861319	CAPRIN2	caprin family member 2	8.16	286.026	7.15	142.025	-2.02	1.18e-08	6.79e-07
12843787	CDCA8	cell division cycle associated 8	4.46	22.0087	3.45	10.9283	-2.02	7.67e-06	7.23e-05
12890056	CEP44	centrosomal protein 44kDa	5.67	50.9143	4.65	25.1067	-2.02	1.15e-05	9.9e-05
12704405	EPT1	ethanolaminephosphotransferase 1 (CDP-ethanolamine-specific)	6.89	118.603	5.88	58.892	-2.02	2.02e-06	2.52e-05
12868298	HELB	helicase (DNA) B	4.35	20.393	3.34	10.1261	-2.02	9.3e-08	2.65e-06
12719021	ITGA8	integrin, alpha 8	5.27	38.5859	4.25	19.0273	-2.02	6.7e-08	2.11e-06
12833092	RBM4B	RNA binding motif protein 4B	5.31	39.6706	4.3	19.6983	-2.02	2.63e-05	0.0002
12785900	SERF1A	small EDRK-rich factor 1A (telomeric)	6.17	72.0037	5.16	35.7532	-2.02	3.32e-08	1.3e-06
12717126	SLC9A8; LOC101909272	solute carrier family 9, subfamily A (NHE8, cation proton antiporter 8), member 8; sodium/hydrogen exchanger 8-like	6.97	125.366	5.96	62.2499	-2.02	3.53e-08	1.37e-06
12765663	STRA13	stimulated by retinoic acid 13	7.05	132.514	6.03	65.3448	-2.02	2.11e-07	4.8e-06
12691905	TMEM55B	transmembrane protein 55B	6.09	68.1197	5.08	33.8246	-2.02	1.47e-07	3.67e-06
12773515	TOP2A	topoisomerase (DNA) II alpha 170kDa	6.37	82.7106	5.36	41.0696	-2.02	1.03e-07	2.84e-06
12709240	ALG5	ALG5, dolichyl-phosphate beta-glucosyltransferase	5.66	50.5626	4.64	24.9333	-2.03	5.38e-07	9.31e-06
12831552	ALG8	ALG8, alpha-1,3-glucosyltransferase	6.87	116.97	5.85	57.68	-2.03	5.48e-08	1.85e-06
12875995	DCAF16	DDB1 and CUL4 associated factor 16	6.26	76.6386	5.24	37.7918	-2.03	1.56e-06	2.09e-05
12900227	FBXO5	F-box protein 5	4.79	27.6652	3.76	13.5479	-2.03	1.87e-05	0.0001
12886071	JAKMIP2	janus kinase and microtubule interacting protein 2	5.56	47.1766	4.55	23.4254	-2.03	1.79e-07	4.23e-06
12909607	KIF4A	kinesin family member 4A	4.94	30.6965	3.92	15.1369	-2.03	9.12e-08	2.63e-06
12734601	PSEN2	presenilin 2	4.89	29.6508	3.87	14.6213	-2.03	2.47e-06	2.94e-05
12807626	SEC11C	SEC11 homolog C (S. cerevisiae)	6.93	121.938	5.91	60.1295	-2.03	1.24e-06	1.74e-05
12781633	TMEM237	transmembrane protein 237	4.89	29.6508	3.87	14.6213	-2.03	5.43e-05	0.0004
12855669	TSPAN12	tetraspanin 12	4.43	21.5557	3.41	10.6295	-2.03	1.09e-07	2.94e-06
12684443	TTC14	tetratricopeptide repeat domain 14	5.35	40.7859	4.34	20.2521	-2.03	1.97e-06	2.48e-05
12681678	DZIP3; LOC781564	DAZ interacting zinc finger protein 3; E3 ubiquitin-protein ligase DZIP3-like	4.27	19.2929	3.25	9.51366	-2.04	2.65e-07	5.62e-06
12878922	HNRNPAB	heterogeneous nuclear ribonucleoprotein A/B	8.98	504.951	7.95	247.28	-2.04	1.18e-08	6.79e-07
12770679	KIAA0100	KIAA0100 ortholog	6.03	65.3448	5.01	32.2226	-2.04	7.71e-08	2.33e-06
12753711	NUTF2	nuclear transport factor 2	9.47	709.176	8.44	347.291	-2.04	8.17e-09	5.38e-07
12900595	ORC3	origin recognition complex, subunit 3	6.7	103.968	5.67	50.9143	-2.04	3.03e-08	1.22e-06
12732137	PCSK7	proprotein convertase subtilisin/kexin type 7	6.23	75.0614	5.19	36.5044	-2.04	7.38e-07	1.17e-05
12695183	POLE2	polymerase (DNA directed), epsilon 2, accessory subunit	2.81	7.01285	1.79	3.45815	-2.04	0.0001	0.0007
12692584	SIPA1L1	signal-induced proliferation-associated 1 like 1	6.23	75.0614	5.19	36.5044	-2.04	2.83e-08	1.19e-06
12891363	CEP78	centrosomal protein 78kDa	5.13	35.0174	4.1	17.1484	-2.05	1.08e-07	2.93e-06
12750181	CYB5B	cytochrome b5 type B (outer mitochondrial membrane)	8.17	288.015	7.13	140.07	-2.05	2.32e-08	1.05e-06
12837509	DPM3	dolichyl-phosphate mannosyltransferase polypeptide 3	7.09	136.239	6.05	66.257	-2.05	2.76e-07	5.76e-06
12684508	GFM1	G elongation factor, mitochondrial 1	6.85	115.36	5.81	56.1028	-2.05	5.66e-08	1.9e-06
12891722	GNG10	guanine nucleotide binding protein (G protein), gamma 10	9.08	541.193	8.04	263.197	-2.05	1.2e-08	6.86e-07
12857440	KLRK1	killer cell lectin-like receptor subfamily K, member 1	2.71	6.54322	1.67	3.18215	-2.05	9.11e-05	0.0006
12823532	LOC101909142; TOP2B	DNA topoisomerase 2-beta-like; topoisomerase (DNA) II beta 180kDa	7.83	227.544	6.79	110.661	-2.05	3.39e-07	6.62e-06
12679790	LOC511229	uncharacterized LOC511229	6.1	68.5935	5.06	33.3589	-2.05	1.44e-07	3.62e-06
12898874	NDUFAF4	NADH dehydrogenase (ubiquinone) complex I, assembly factor 4	5.24	37.7918	4.21	18.507	-2.05	1.2e-07	3.14e-06
12899873	PHF10	PHD finger protein 10	8.61	390.722	7.58	191.341	-2.05	1.67e-08	8.49e-07
12782389	TMEM185B	transmembrane protein 185B	6.08	67.6492	5.04	32.8996	-2.05	8.01e-08	2.4e-06
12798391	ABHD6	abhydrolase domain containing 6	6.6	97.0059	5.56	47.1766	-2.06	1.69e-08	8.51e-07
12692627	CASC5	cancer susceptibility candidate 5	3.72	13.1775	2.68	6.40856	-2.06	2.77e-05	0.0002
12849898	CYCS	cytochrome c, somatic	5.84	57.2816	4.8	27.8576	-2.06	2.93e-08	1.21e-06
12807066	HIST1H2AJ	histone cluster 1, H2aj	10.16	1144.1	9.12	556.408	-2.06	2.8e-08	1.18e-06
12777625	HIST2H3D	histone cluster 2, H3d	4.7	25.9921	3.66	12.6407	-2.06	0.0002	0.0009
12725675	IMPAD1	inositol monophosphatase domain containing 1	8.09	272.479	7.05	132.514	-2.06	2.15e-08	1.01e-06
12780706	RFTN2	raftlin family member 2	5.58	47.8352	4.54	23.2636	-2.06	8.23e-06	7.64e-05
12855975	BET1	Bet1 golgi vesicular membrane trafficking protein	6.97	125.366	5.92	60.5477	-2.07	3.7e-08	1.41e-06
12787903	CCT5	chaperonin containing TCP1, subunit 5 (epsilon)	8.04	263.197	6.99	127.116	-2.07	9.83e-09	6.08e-07
12866171	GOLT1B	golgi transport 1B	7.63	198.088	6.58	95.6704	-2.07	3.79e-08	1.44e-06
12809588	LMAN1	lectin, mannose-binding, 1	8.79	442.643	7.74	213.783	-2.07	6.98e-09	4.92e-07
12909398	SMARCA1	SWI/SNF related, matrix associated, actin dependent regulator of chromatin, subfamily a, member 1	9	512	7.95	247.28	-2.07	1.67e-07	4.02e-06
12712487	TBC1D4	TBC1 domain family, member 4	7.09	136.239	6.03	65.3448	-2.07	1e-08	6.16e-07
12770642	TMEM104	transmembrane protein 104	6.48	89.2636	5.43	43.1115	-2.07	1.35e-07	3.43e-06
12740964	APITD1	apoptosis-inducing, TAF9-like domain 1	4.04	16.4498	2.99	7.94474	-2.08	9.99e-05	0.0006
12700024	BUB1	BUB1 mitotic checkpoint serine/threonine kinase	4.96	31.125	3.9	14.9285	-2.08	1.52e-05	0.0001
12768891	FTSJ3	FtsJ homolog 3 (E. coli)	5.12	34.7755	4.06	16.6795	-2.08	3.49e-07	6.78e-06
12803524	LOC614970	histone cluster 1, H2	5.36	41.0696	4.31	19.8353	-2.08	5.6e-06	5.54e-05
12832646	SRPR	signal recognition particle receptor (docking protein)	8.67	407.315	7.61	195.361	-2.08	1.61e-08	8.29e-07
12874853	TIGD2	tigger transposable element derived 2	4.83	28.443	3.77	13.6422	-2.08	5.92e-05	0.0004
12765297	TMUB2	transmembrane and ubiquitin-like domain containing 2	5.28	38.8542	4.22	18.6357	-2.08	5.07e-07	8.92e-06
12717616	FASTKD5	FAST kinase domains 5	4.72	26.3549	3.66	12.6407	-2.09	4.26e-08	1.57e-06
12806256	FKBP5	FK506 binding protein 5	8.71	418.766	7.65	200.854	-2.09	1.58e-08	8.25e-07
12750074	SAE1	SUMO1 activating enzyme subunit 1	8.38	333.144	7.31	158.683	-2.09	6.27e-09	4.59e-07
12853653	YKT6	YKT6 v-SNARE homolog (S. cerevisiae)	7.65	200.854	6.58	95.6704	-2.09	1.65e-08	8.41e-07
12767844	BIRC5	baculoviral IAP repeat containing 5	6.78	109.896	5.71	52.3457	-2.1	3.23e-07	6.41e-06
12833903	CDK2AP2	cyclin-dependent kinase 2 associated protein 2	5.99	63.5579	4.92	30.2738	-2.1	6.54e-08	2.07e-06
12830275	DPP3	dipeptidyl-peptidase 3	6.95	123.64	5.88	58.892	-2.1	4.33e-07	7.95e-06
12851293	DPY19L1	dpy-19-like 1 (C. elegans)	7.11	138.141	6.05	66.257	-2.1	1.2e-07	3.15e-06
12700872	GEMIN6	gem (nuclear organelle) associated protein 6	5.67	50.9143	4.6	24.2515	-2.1	2.3e-06	2.79e-05
12862551	GXYLT1	glucoside xylosyltransferase 1	6.9	119.428	5.82	56.493	-2.1	3.59e-08	1.38e-06
12841202	HIST2H2AB	histone cluster 2, H2ab	7.35	163.144	6.29	78.249	-2.1	5.83e-08	1.91e-06
12868999	KLHL42	kelch-like family member 42	4.49	22.4711	3.42	10.7034	-2.1	4.13e-05	0.0003
12706161	LCLAT1	lysocardiolipin acyltransferase 1	7.26	153.277	6.19	73.0089	-2.1	6.66e-07	1.08e-05
12807147	LOC787465; LOC104968823	histone H2B type 1-like; histone H2B type 1	8.92	484.382	7.86	232.325	-2.1	1.38e-07	3.48e-06
12764323	LRRC59	leucine rich repeat containing 59	8.53	369.646	7.46	176.069	-2.1	1.23e-08	6.94e-07
12765398	PRR11	proline rich 11	4.38	20.8215	3.31	9.91766	-2.1	5.58e-05	0.0004
12871562	TMEM165	transmembrane protein 165	7.25	152.219	6.18	72.5046	-2.1	6.6e-09	4.77e-07
12691887	TMEM260; LOC104968719	transmembrane protein 260; transmembrane protein 260-like	7.83	227.544	6.77	109.137	-2.1	4.61e-08	1.66e-06
12909525	WNK3; FAM120C	WNK lysine deficient protein kinase 3; family with sequence similarity 120C	6.84	114.563	5.77	54.5686	-2.1	4.09e-08	1.52e-06
12736854	XPR1	xenotropic and polytropic retrovirus receptor 1	7.46	176.069	6.38	83.2859	-2.1	3.29e-08	1.3e-06
12688744	JKAMP	JNK1/MAPK8-associated membrane protein	9.19	584.071	8.11	276.282	-2.11	2.79e-09	2.85e-07
12819693	KIF20B	kinesin family member 20B	4.28	19.4271	3.2	9.18959	-2.11	0.0011	0.0045
12713095	LOC101902172	dynein light chain 1, cytoplasmic-like	7.93	243.875	6.85	115.36	-2.11	2.22e-05	0.0002
12725919	LYPLA1	lysophospholipase I	6.52	91.7731	5.44	43.4113	-2.11	6.07e-06	5.9e-05
12819999	CCNJ	cyclin J	5.91	60.1295	4.82	28.2465	-2.12	5.11e-08	1.77e-06
12778346	CCNYL1	cyclin Y-like 1	5.92	60.5477	4.83	28.443	-2.12	1.29e-06	1.8e-05
12683918	DNAJB11	DnaJ (Hsp40) homolog, subfamily B, member 11	7.32	159.786	6.24	75.5835	-2.12	2.99e-08	1.22e-06
12690050	F2RL1	coagulation factor II (thrombin) receptor-like 1	4.09	17.0299	3.01	8.05564	-2.12	8.06e-06	7.52e-05
12712968	KCTD12	potassium channel tetramerization domain containing 12	5.91	60.1295	4.83	28.443	-2.12	3.31e-07	6.53e-06
12695057	NYNRIN	NYN domain and retroviral integrase containing	6.81	112.206	5.73	53.0765	-2.12	4.08e-07	7.62e-06
12891753	RMI1	RecQ mediated genome instability 1	4.43	21.5557	3.35	10.1965	-2.12	8.67e-07	1.31e-05
12848043	ROR1	receptor tyrosine kinase-like orphan receptor 1	7.09	136.239	6	64	-2.12	5.61e-08	1.88e-06
12841743	TGFBR3	transforming growth factor, beta receptor III	5.83	56.8859	4.74	26.7228	-2.12	8.01e-08	2.4e-06
12691935	VASH1	vasohibin 1	5.28	38.8542	4.2	18.3792	-2.12	5.82e-06	5.71e-05
12866124	APPL2; LOC788375	adaptor protein, phosphotyrosine interaction, PH domain and leucine zipper containing 2; DCC-interacting protein 13-beta-like	6.64	99.7331	5.55	46.8507	-2.13	4.81e-08	1.71e-06
12740427	ASPM	asp (abnormal spindle) homolog, microcephaly associated (Drosophila)	4.64	24.9333	3.55	11.7127	-2.13	8.15e-07	1.26e-05
12879490	DPP9	dipeptidyl-peptidase 9	6.94	122.786	5.85	57.68	-2.13	9.13e-08	2.63e-06
12789902	EML1	echinoderm microtubule associated protein like 1	5.77	54.5686	4.68	25.6342	-2.13	8.28e-08	2.46e-06
12745474	GUCY1B3; LOC784650	guanylate cyclase 1, soluble, beta 3; uncharacterized LOC784650	6.18	72.5046	5.09	34.0598	-2.13	1.87e-08	9.16e-07
12784555	HNRNPA3	heterogeneous nuclear ribonucleoprotein A3	8.8	445.722	7.71	209.383	-2.13	2.93e-08	1.21e-06
12906728	LOC101903955	ribose-phosphate pyrophosphokinase 2-like	6.43	86.2229	5.34	40.5042	-2.13	1.73e-06	2.25e-05
12820748	LOC539876	DnaJ (Hsp40) homolog, subfamily C, member 10 pseudogene	7.79	221.322	6.7	103.968	-2.13	7.99e-08	2.4e-06
12895769	NOL6	nucleolar protein 6 (RNA-associated)	5.46	44.0173	4.37	20.6776	-2.13	2.29e-06	2.77e-05
12893820	RFK	riboflavin kinase	5.85	57.68	4.76	27.0958	-2.13	1.1e-06	1.59e-05
12826394	SGPL1	sphingosine-1-phosphate lyase 1	6.21	74.028	5.11	34.5353	-2.13	7.53e-08	2.3e-06
12780587	TNFAIP6	tumor necrosis factor, alpha-induced protein 6	9.86	929.3	8.77	436.549	-2.13	3.5e-08	1.36e-06
12795899	CDC25A	cell division cycle 25A	5.73	53.0765	4.63	24.761	-2.14	4.61e-08	1.66e-06
12805860	GSTA5	glutathione S-transferase alpha 5	10.4	1351.18	9.3	630.346	-2.14	2.13e-08	1e-06
12820342	INA	internexin neuronal intermediate filament protein, alpha	4.78	27.4741	3.69	12.9063	-2.14	6.35e-08	2.03e-06
12732959	KIF18A	kinesin family member 18A	4.76	27.0958	3.67	12.7286	-2.14	1.16e-07	3.1e-06
12795256	MBD4	methyl-CpG binding domain protein 4	7.23	150.123	6.13	70.0348	-2.14	8.47e-08	2.49e-06
12681445	NSUN3	NOP2/Sun domain family, member 3	6.68	102.537	5.59	48.1679	-2.14	1.16e-08	6.76e-07
12747938	PITPNB	phosphatidylinositol transfer protein, beta	7.97	250.732	6.87	116.97	-2.14	7.63e-09	5.19e-07
12760520	PSME3	proteasome (prosome, macropain) activator subunit 3 (PA28 gamma; Ki)	7.78	219.793	6.68	102.537	-2.14	1.08e-07	2.93e-06
12693994	RDH11	retinol dehydrogenase 11 (all-trans/9-cis/11-cis)	9.25	608.874	8.15	284.05	-2.14	9.27e-09	5.84e-07
12714728	RPP38; LOC104968735	ribonuclease P/MRP 38kDa subunit; ribonuclease P protein subunit p38	4.86	29.0406	3.76	13.5479	-2.14	2.27e-07	5.04e-06
12757427	C18H19orf48	chromosome 18 open reading frame, human C19orf48	7.3	157.586	6.2	73.5167	-2.15	1.36e-08	7.53e-07
12683782	ECT2; LOC100849477; LOC100849441	epithelial cell transforming 2; protein ECT2-like	5.71	52.3457	4.61	24.4201	-2.15	3.67e-07	7e-06
12904263	FTSJ1; LOC100335269	FtsJ RNA methyltransferase homolog 1 (E. coli); putative tRNA (cytidine(32)/guanosine(34)-2-O)-methyltransferase	7.2	147.033	6.09	68.1197	-2.15	1.15e-06	1.65e-05
12699915	PDCL3	phosducin-like 3	6.28	77.7085	5.18	36.2523	-2.15	3.64e-07	6.97e-06
12837079	SIKE1	suppressor of IKBKE 1	7.25	152.219	6.15	71.0124	-2.15	1.63e-07	3.96e-06
12768524	SLC26A11	solute carrier family 26 (anion exchanger), member 11	6.38	83.2859	5.28	38.8542	-2.15	3.59e-07	6.9e-06
12891472	SMC2	structural maintenance of chromosomes 2	5.66	50.5626	4.56	23.5883	-2.15	5.07e-06	5.12e-05
12768031	SPAG5	sperm associated antigen 5	5.17	36.0019	4.06	16.6795	-2.15	4.26e-07	7.87e-06
12887273	ZBED8	zinc finger, BED-type containing 8	5.29	39.1245	4.18	18.1261	-2.15	5.36e-05	0.0004
12825587	CENPU; LOC101910139	centromere protein U; centromere protein U-like	4.92	30.2738	3.81	14.0257	-2.16	5.76e-07	9.77e-06
12801726	FBXO9	F-box protein 9	7.33	160.898	6.22	74.5429	-2.16	6.76e-09	4.82e-07
12876921	LDLR	low density lipoprotein receptor	9.41	680.287	8.3	315.173	-2.16	1.97e-08	9.55e-07
12881404	RGMB	repulsive guidance molecule family member b	6.27	77.1717	5.16	35.7532	-2.16	8.24e-07	1.27e-05
12689956	SHC4	SHC (Src homology 2 domain containing) family, member 4	3.93	15.2422	2.82	7.06162	-2.16	5.95e-06	5.81e-05
12906927	TBC1D8B	TBC1 domain family, member 8B (with GRAM domain)	7.78	219.793	6.68	102.537	-2.16	4.14e-08	1.54e-06
12722956	UBXN2B	UBX domain protein 2B	6.63	99.0442	5.51	45.5696	-2.16	1.14e-06	1.64e-05
12699870	UNC50	unc-50 homolog (C. elegans)	6.5	90.5097	5.39	41.9326	-2.16	2.69e-08	1.15e-06
12731709	ZW10	zw10 kinetochore protein	6.72	105.42	5.61	48.8403	-2.16	2.8e-07	5.81e-06
12711681	ANKRD10	ankyrin repeat domain 10	5.85	57.68	4.73	26.5382	-2.17	7.57e-07	1.19e-05
12778146	ARMC9	armadillo repeat containing 9	5.44	43.4113	4.32	19.9733	-2.17	1.25e-07	3.24e-06
12726388	C15H11orf96	chromosome 15 open reading frame, human C11orf96	5.82	56.493	4.7	25.9921	-2.17	8.54e-06	7.84e-05
12786344	DROSHA	drosha, ribonuclease type III	6.41	85.0359	5.29	39.1245	-2.17	1.6e-08	8.29e-07
12692187	RAB27A	RAB27A, member RAS oncogene family	6.9	119.428	5.78	54.9482	-2.17	7.99e-07	1.24e-05
12754684	SNTB2	syntrophin, beta 2 (dystrophin-associated protein A1, 59kDa, basic component 2)	6.96	124.5	5.84	57.2816	-2.17	3.52e-08	1.37e-06
12705093	EHD3	EH-domain containing 3	6.61	97.6806	5.49	44.9422	-2.18	8.13e-08	2.42e-06
12720176	FLRT3	fibronectin leucine rich transmembrane protein 3	7.2	147.033	6.07	67.1819	-2.18	7.02e-09	4.92e-07
12800106	MANF	mesencephalic astrocyte-derived neurotrophic factor	7.98	252.476	6.85	115.36	-2.18	1.1e-08	6.51e-07
12803619	MCUR1	mitochondrial calcium uniporter regulator 1	6.31	79.3413	5.18	36.2523	-2.18	5.96e-08	1.93e-06
12792052	MIS18BP1	MIS18 binding protein 1	4.95	30.91	3.82	14.1232	-2.18	2.17e-05	0.0002
12829664	MS4A8	membrane-spanning 4-domains, subfamily A, member 8	6.38	83.2859	5.25	38.0546	-2.18	4.08e-08	1.52e-06
12746604	PLK4; LOC104970432	polo-like kinase 4; uncharacterized LOC104970432	5	32	3.88	14.723	-2.18	2.41e-06	2.89e-05
12909391	PSMD10	proteasome (prosome, macropain) 26S subunit, non-ATPase, 10	8.04	263.197	6.91	120.259	-2.18	5.28e-07	9.18e-06
12890269	UGCG	UDP-glucose ceramide glucosyltransferase	5.98	63.1189	4.85	28.84	-2.18	5.13e-07	8.99e-06
12729927	ACER3	alkaline ceramidase 3	5.66	50.5626	4.53	23.1029	-2.19	1.31e-07	3.34e-06
12899433	AMD1	adenosylmethionine decarboxylase 1	7.55	187.403	6.42	85.6274	-2.19	6.65e-08	2.1e-06
12786048	ANKRD55; LOC790313	ankyrin repeat domain 55; ankyrin repeat domain-containing protein 55-like	7.24	151.167	6.11	69.0706	-2.19	2.11e-08	9.96e-07
12896514	ESR1	estrogen receptor 1	5.66	50.5626	4.52	22.9433	-2.19	1.29e-06	1.8e-05
12859437	GTPBP1	GTP binding protein 1	7.98	252.476	6.85	115.36	-2.19	2.95e-08	1.21e-06
12679305	LNP1	leukemia NUP98 fusion partner 1	5.92	60.5477	4.78	27.4741	-2.19	1.65e-07	4e-06
12899142	NT5DC1	5-nucleotidase domain containing 1	4.76	27.0958	3.63	12.3805	-2.19	3.1e-06	3.51e-05
12777830	SCN3A	sodium channel, voltage-gated, type III, alpha subunit	3.52	11.4716	2.4	5.27803	-2.19	0.0001	0.0007
12795561	SLC26A6; LOC100851955	solute carrier family 26 (anion exchanger), member 6; solute carrier family 26 member 6-like	5.82	56.493	4.69	25.8125	-2.19	3.99e-08	1.49e-06
12679811	TXLNA; LOC100852159	taxilin alpha; alpha-taxilin	6.31	79.3413	5.18	36.2523	-2.19	2.06e-06	2.55e-05
12842607	FDPS	farnesyl diphosphate synthase	9.31	634.73	8.17	288.015	-2.2	6.69e-09	4.8e-07
12804021	HIST1H3G	histone cluster 1, H3g	7.06	133.436	5.93	60.9688	-2.2	6.25e-09	4.59e-07
12688271	HMGCR	3-hydroxy-3-methylglutaryl-CoA reductase	9.68	820.296	8.54	372.217	-2.2	6.99e-09	4.92e-07
12793033	LOC530472	relaxin-3 receptor 1	5.9	59.7141	4.75	26.9087	-2.2	4.83e-07	8.59e-06
12686938	LSS	lanosterol synthase (2,3-oxidosqualene-lanosterol cyclase)	8.55	374.806	7.41	170.072	-2.2	3.13e-08	1.26e-06
12776770	MCM6	minichromosome maintenance complex component 6	6.2	73.5167	5.06	33.3589	-2.2	5.84e-08	1.91e-06
12822057	MKI67	marker of proliferation Ki-67	4.99	31.779	3.85	14.42	-2.2	1.21e-06	1.71e-05
12861966	NR1H4	nuclear receptor subfamily 1, group H, member 4	5.52	45.8866	4.38	20.8215	-2.2	3.46e-07	6.74e-06
12845106	NUF2	NUF2, NDC80 kinetochore complex component	5.06	33.3589	3.93	15.2422	-2.2	1.35e-06	1.86e-05
12789163	PAPOLA	poly(A) polymerase alpha	9.28	621.668	8.14	282.088	-2.2	3.93e-08	1.48e-06
12891041	PSAT1	phosphoserine aminotransferase 1	8.93	487.751	7.8	222.861	-2.2	1.88e-05	0.0001
12681539	ROBO2	roundabout, axon guidance receptor, homolog 2 (Drosophila)	7.15	142.025	6.01	64.4452	-2.2	2.54e-08	1.12e-06
12709472	SKA3	spindle and kinetochore associated complex subunit 3	5.44	43.4113	4.3	19.6983	-2.2	4.4e-06	4.58e-05
12787195	SLC30A5	solute carrier family 30 (zinc transporter), member 5	8.52	367.093	7.38	166.572	-2.2	7.24e-08	2.23e-06
12691345	ZC2HC1C	zinc finger, C2HC-type containing 1C	4.59	24.0839	3.45	10.9283	-2.2	0.0004	0.002
12853419	BLVRA	biliverdin reductase A	8.31	317.365	7.16	143.013	-2.21	1.88e-08	9.18e-07
12891218	DNAJC25; LOC101909120	DnaJ (Hsp40) homolog, subfamily C , member 25; dnaJ homolog subfamily C member 25	6.38	83.2859	5.24	37.7918	-2.21	7.25e-07	1.15e-05
12694243	ERH	enhancer of rudimentary homolog (Drosophila)	6.82	112.986	5.67	50.9143	-2.21	1.63e-05	0.0001
12764468	INTS2	integrator complex subunit 2	5.23	37.5307	4.09	17.0299	-2.21	7.79e-07	1.21e-05
12899207	LOC100299874	nucleolar and spindle-associated protein 1 pseudogene	5.13	35.0174	3.99	15.8895	-2.21	9.74e-06	8.7e-05
12803695	LOC104975684	histone H2A type 1	3.89	14.8254	2.75	6.72717	-2.21	1.11e-05	9.63e-05
12886391	NCLN	nicalin	6.99	127.116	5.84	57.2816	-2.21	2.16e-07	4.88e-06
12804956	VARS	valyl-tRNA synthetase	6.27	77.1717	5.13	35.0174	-2.21	1.09e-08	6.51e-07
12709672	BORA	bora, aurora kinase A activator	4	16	2.85	7.21	-2.22	8.31e-08	2.46e-06
12720437	DPM1	dolichyl-phosphate mannosyltransferase polypeptide 1, catalytic subunit	6.57	95.0095	5.42	42.8137	-2.22	8.49e-08	2.49e-06
12692009	NUSAP1	nucleolar and spindle associated protein 1	4.04	16.4498	2.89	7.4127	-2.22	0.0002	0.001
12718907	PDSS1	prenyl (decaprenyl) diphosphate synthase, subunit 1	3.91	15.0324	2.76	6.77396	-2.22	1.27e-06	1.78e-05
12769776	SLC43A2	solute carrier family 43 (amino acid system L transporter), member 2	8.67	407.315	7.52	183.546	-2.22	1.88e-06	2.4e-05
12858221	TWF1	twinfilin actin-binding protein 1	8.33	321.795	7.18	145.009	-2.22	1.45e-08	7.79e-07
12691581	YTHDC2	YTH domain containing 2	5.51	45.5696	4.36	20.5348	-2.22	2.83e-07	5.85e-06
12738460	GLUL	glutamate-ammonia ligase	8.04	263.197	6.88	117.784	-2.23	3e-08	1.22e-06
12840721	ILF2	interleukin enhancer binding factor 2	7.56	188.706	6.4	84.4485	-2.23	5.42e-08	1.83e-06
12841760	IPP	intracisternal A particle-promoted polypeptide	4.63	24.761	3.47	11.0809	-2.23	5.72e-06	5.64e-05
12830941	KLC2	kinesin light chain 2	6.63	99.0442	5.47	44.3235	-2.23	2.82e-07	5.83e-06
12803480	LOC104975683	histone H2A type 1	3.82	14.1232	2.66	6.32033	-2.23	7.54e-06	7.12e-05
12847346	LOC614522	transmembrane protein 56	10.81	1795.29	9.65	803.414	-2.23	7.97e-09	5.33e-07
12770033	MMD	monocyte to macrophage differentiation-associated	8.84	458.253	7.68	205.074	-2.23	4.65e-09	3.7e-07
12756039	MT1A	metallothionein-1A	9.41	680.287	8.25	304.437	-2.23	2.05e-07	4.7e-06
12857319	PTHLH	parathyroid hormone-like hormone	5.99	63.5579	4.84	28.6408	-2.23	6.32e-07	1.04e-05
12887525	SLC22A5	solute carrier family 22 (organic cation/carnitine transporter), member 5	5.19	36.5044	4.03	16.3362	-2.23	1.46e-07	3.66e-06
12890336	SLC39A14	solute carrier family 39 (zinc transporter), member 14	8.46	352.139	7.3	157.586	-2.23	1.13e-08	6.66e-07
12707025	TOR2A	torsin family 2, member A	6.49	89.8845	5.33	40.2244	-2.23	5.06e-07	8.9e-06
12786119	ARL15	ADP-ribosylation factor-like 15	5.14	35.261	3.98	15.7797	-2.24	4.18e-08	1.55e-06
12698277	WDR35	WD repeat domain 35	5.14	35.261	3.98	15.7797	-2.24	5.23e-07	9.09e-06
12893958	GABBR2; LOC104969392	gamma-aminobutyric acid (GABA) B receptor, 2; uncharacterized LOC104969392	4.72	26.3549	3.55	11.7127	-2.25	1.37e-05	0.0001
12685714	HLCS; LOC104976621	holocarboxylase synthetase (biotin-(proprionyl-CoA-carboxylase (ATP-hydrolysing)) ligase); biotin--protein ligase-like	6.12	69.551	4.95	30.91	-2.25	7.83e-07	1.22e-05
12784301	METTL21A	methyltransferase like 21A	5.87	58.4852	4.7	25.9921	-2.25	1.18e-07	3.12e-06
12688221	NEDD8	neural precursor cell expressed, developmentally down-regulated 8	7.07	134.364	5.9	59.7141	-2.25	2.33e-08	1.05e-06
12757637	NQO1	NAD(P)H dehydrogenase, quinone 1	5.77	54.5686	4.59	24.0839	-2.25	1.54e-07	3.78e-06
12727012	PRR5L; LOC101909356	proline rich 5 like; proline-rich protein 5-like	5.66	50.5626	4.49	22.4711	-2.25	2.8e-07	5.81e-06
12860149	SLC11A2	solute carrier family 11 (proton-coupled divalent metal ion transporter), member 2	6.32	79.8932	5.14	35.261	-2.25	5.39e-08	1.83e-06
12802577	SLC35B3	solute carrier family 35 (adenosine 3-phospho 5-phosphosulfate transporter), member B3	5.07	33.5909	3.9	14.9285	-2.25	0.0001	0.0006
12830650	TMEM138	transmembrane protein 138	5.13	35.0174	3.96	15.5625	-2.25	1.06e-06	1.55e-05
12828476	TSNAX; LOC783652; LOC100850793	translin-associated factor X; translin-associated protein X; translin-associated protein X-like	6.65	100.427	5.49	44.9422	-2.25	1.62e-07	3.95e-06
12854026	ABCF2	ATP-binding cassette, sub-family F (GCN20), member 2	7.53	184.823	6.36	82.1393	-2.26	1.31e-08	7.34e-07
12710052	BIVM; ERCC5	basic, immunoglobulin-like variable motif containing; excision repair cross-complementation group 5	5.95	61.8199	4.77	27.2843	-2.26	5.73e-08	1.9e-06
12794461	COPG1	coatomer protein complex, subunit gamma 1	8.06	266.871	6.89	118.603	-2.26	1.18e-08	6.79e-07
12875339	HS3ST1	heparan sulfate (glucosamine) 3-O-sulfotransferase 1	4.51	22.7848	3.34	10.1261	-2.26	5.92e-06	5.79e-05
12805021	ICK	intestinal cell (MAK-like) kinase	7.84	229.126	6.66	101.125	-2.26	1.1e-08	6.52e-07
12779562	ORMDL1	ORMDL sphingolipid biosynthesis regulator 1	6.48	89.2636	5.31	39.6706	-2.26	2.49e-08	1.11e-06
12752659	QPCTL	glutaminyl-peptide cyclotransferase-like	6.75	107.635	5.57	47.5048	-2.26	7.63e-08	2.32e-06
12785694	RAD1	RAD1 checkpoint DNA exonuclease	5.7	51.9842	4.52	22.9433	-2.26	4.66e-08	1.67e-06
12827965	RASSF4	Ras association (RalGDS/AF-6) domain family member 4	6.09	68.1197	4.92	30.2738	-2.26	9.95e-08	2.79e-06
12910228	AMMECR1	Alport syndrome, mental retardation, midface hypoplasia and elliptocytosis chromosomal region gene 1	8.92	484.382	7.73	212.306	-2.27	3.49e-09	3.27e-07
12745541	ATP6V0A2	ATPase, H+ transporting, lysosomal V0 subunit a2	5.99	63.5579	4.81	28.0514	-2.27	3.99e-07	7.49e-06
12813030	CCT6A	chaperonin containing TCP1, subunit 6A (zeta 1)	7.82	225.972	6.64	99.7331	-2.27	6.95e-09	4.92e-07
12905830	NSDHL	NAD(P) dependent steroid dehydrogenase-like	8.97	501.463	7.78	219.793	-2.27	2.94e-08	1.21e-06
12905866	NUDT10	nudix (nucleoside diphosphate linked moiety X)-type motif 10	5.6	48.5029	4.42	21.4068	-2.27	5.72e-08	1.9e-06
12850848	PIK3CG	phosphatidylinositol-4,5-bisphosphate 3-kinase, catalytic subunit gamma	5.59	48.1679	4.41	21.259	-2.27	0.0003	0.0014
12724871	POP1	processing of precursor 1, ribonuclease P/MRP subunit (S. cerevisiae)	4.11	17.2677	2.93	7.6211	-2.27	1.22e-07	3.18e-06
12826339	TTC13	tetratricopeptide repeat domain 13	5.53	46.2057	4.35	20.393	-2.27	5.74e-08	1.9e-06
12724305	TTPA	tocopherol (alpha) transfer protein	6.13	70.0348	4.95	30.91	-2.27	1.63e-07	3.96e-06
12732155	ARHGAP20; LOC101909202	Rho GTPase activating protein 20; rho GTPase-activating protein 20-like	8.66	404.501	7.47	177.294	-2.28	2.97e-07	6.05e-06
12752072	CALM3	calmodulin 3 (phosphorylase kinase, delta)	7.92	242.191	6.73	106.153	-2.28	1.78e-09	2.12e-07
12834671	DENR; LOC101905534	density-regulated protein	4.96	31.125	3.77	13.6422	-2.28	1.4e-08	7.67e-07
12738995	G0S2	G0/G1 switch 2	7.54	186.108	6.35	81.5719	-2.28	4.74e-09	3.73e-07
12896953	LTV1	LTV1 ribosome biogenesis factor	6.08	67.6492	4.9	29.8571	-2.28	6.41e-08	2.04e-06
12690585	NAA30	N(alpha)-acetyltransferase 30, NatC catalytic subunit	8.27	308.687	7.08	135.298	-2.28	2.65e-09	2.76e-07
12706846	PREPL	prolyl endopeptidase-like	7.05	132.514	5.86	58.0812	-2.28	2.59e-08	1.13e-06
12794199	AMIGO3	adhesion molecule with Ig-like domain 3	5.58	47.8352	4.38	20.8215	-2.29	9.29e-08	2.65e-06
12830605	CHEK1	checkpoint kinase 1	4.31	19.8353	3.11	8.63383	-2.29	7.66e-07	1.2e-05
12696165	NEK9	NIMA-related kinase 9	7.39	167.73	6.2	73.5167	-2.29	6.47e-09	4.7e-07
12837370	PIGK	phosphatidylinositol glycan anchor biosynthesis, class K	7.28	155.417	6.08	67.6492	-2.29	2.25e-07	5.03e-06
12791138	SEMA7A	semaphorin 7A, GPI membrane anchor (John Milton Hagen blood group)	7.05	132.514	5.86	58.0812	-2.29	1.04e-07	2.86e-06
12811550	ACSM1	acyl-CoA synthetase medium-chain family member 1	4.28	19.4271	3.08	8.45614	-2.3	4.41e-07	8e-06
12787030	CCNB1	cyclin B1	5.75	53.8174	4.54	23.2636	-2.3	0.0002	0.001
12759486	CHTF8	CTF8, chromosome transmission fidelity factor 8 homolog (S. cerevisiae)	7.23	150.123	6.03	65.3448	-2.3	5.22e-08	1.79e-06
12709089	DNAJC3	DnaJ (Hsp40) homolog, subfamily C, member 3	7.62	196.72	6.42	85.6274	-2.3	7.06e-09	4.94e-07
12789104	IDH3A	isocitrate dehydrogenase 3 (NAD+) alpha	7.84	229.126	6.63	99.0442	-2.3	1.32e-08	7.38e-07
12779724	LOC787568; LOC407195	tubulin alpha-1C chain-like pseudogene; alpha-tubulin-like	7.86	232.325	6.66	101.125	-2.3	3.31e-08	1.3e-06
12721746	RDH10	retinol dehydrogenase 10 (all-trans)	5.54	46.5271	4.34	20.2521	-2.3	3.24e-07	6.43e-06
12728123	SESN3	sestrin 3	6.07	67.1819	4.87	29.2426	-2.3	7.99e-07	1.24e-05
12686311	ARMC8	armadillo repeat containing 8	5.29	39.1245	4.09	17.0299	-2.31	3.36e-07	6.59e-06
12682731	DIRC2	disrupted in renal carcinoma 2	6.66	101.125	5.45	43.7133	-2.31	2.46e-07	5.32e-06
12814070	DNAJC30	DnaJ (Hsp40) homolog, subfamily C, member 30	6.05	66.257	4.84	28.6408	-2.31	1.51e-06	2.04e-05
12906463	TMEM257	transmembrane protein 257	6.29	78.249	5.08	33.8246	-2.31	1.22e-07	3.17e-06
12837426	ZRANB2	zinc finger, RAN-binding domain containing 2	6.15	71.0124	4.94	30.6965	-2.31	7.14e-07	1.14e-05
12803716	HIST1H2AM	histone cluster 1, H2am	7.14	141.044	5.92	60.5477	-2.32	4.44e-08	1.62e-06
12759819	LOC618289	zinc finger protein 11-like	4.48	22.3159	3.26	9.57983	-2.32	0.0004	0.0018
12737033	MARK1	MAP/microtubule affinity-regulating kinase 1	7.99	254.232	6.78	109.896	-2.32	2.2e-07	4.94e-06
12812019	NDE1	nudE neurodevelopment protein 1	6.1	68.5935	4.89	29.6508	-2.32	2.16e-07	4.89e-06
12901028	SLC35A1	solute carrier family 35 (CMP-sialic acid transporter), member A1	6.11	69.0706	4.9	29.8571	-2.32	7.31e-09	5.02e-07
12769274	TMEM107	transmembrane protein 107	6.26	76.6386	5.05	33.1285	-2.32	2.47e-08	1.1e-06
12776010	TSN	translin	7.22	149.086	6	64	-2.32	4.34e-09	3.61e-07
12902925	CITED1	Cbp/p300-interacting transactivator, with Glu/Asp-rich carboxy-terminal domain, 1	7.52	183.546	6.3	78.7932	-2.33	2.21e-09	2.43e-07
12906547	COX7B	cytochrome c oxidase subunit VIIb	5.31	39.6706	4.09	17.0299	-2.33	4.33e-06	4.52e-05
12811263	FUS	FUS RNA binding protein	8.53	369.646	7.31	158.683	-2.33	1.55e-09	2.01e-07
12830323	LOC510798	tumor necrosis factor receptor superfamily member 26	5.85	57.68	4.62	24.59	-2.33	8.26e-09	5.41e-07
12796448	PFKFB4	6-phosphofructo-2-kinase/fructose-2,6-biphosphatase 4	6.72	105.42	5.5	45.2548	-2.33	8.66e-07	1.31e-05
12902272	MAMLD1	mastermind-like domain containing 1	5.47	44.3235	4.25	19.0273	-2.34	1.02e-08	6.21e-07
12879542	MAN2A1	mannosidase, alpha, class 2A, member 1	9.21	592.224	7.99	254.232	-2.34	1.32e-09	1.88e-07
12682349	ALG3	ALG3, alpha-1,3- mannosyltransferase	7.34	162.017	6.11	69.0706	-2.35	1.29e-07	3.31e-06
12828627	DLG5	discs, large homolog 5 (Drosophila)	7.54	186.108	6.3	78.7932	-2.35	1.95e-08	9.45e-07
12688553	FLVCR2	feline leukemia virus subgroup C cellular receptor family, member 2	5.64	49.8665	4.41	21.259	-2.35	8.71e-08	2.54e-06
12821591	GPAM	glycerol-3-phosphate acyltransferase, mitochondrial	6.11	69.0706	4.88	29.446	-2.35	2.86e-08	1.2e-06
12719457	PCNA	proliferating cell nuclear antigen	7.5	181.019	6.27	77.1717	-2.35	2.01e-09	2.28e-07
12791856	SLCO3A1	solute carrier organic anion transporter family, member 3A1	8.67	407.315	7.44	173.645	-2.35	4.21e-09	3.55e-07
12867814	SRGAP1	SLIT-ROBO Rho GTPase activating protein 1	7.69	206.5	6.46	88.0347	-2.35	3.75e-09	3.32e-07
12883799	CD320	CD320 molecule	6.35	81.5719	5.11	34.5353	-2.36	1.38e-07	3.48e-06
12727929	NAT10	N-acetyltransferase 10 (GCN5-related)	6.52	91.7731	5.29	39.1245	-2.36	8.12e-08	2.42e-06
12683595	SMC4	structural maintenance of chromosomes 4	6.72	105.42	5.48	44.6318	-2.36	5.82e-08	1.91e-06
12678517	MX1	MX dynamin-like GTPase 1	5.96	62.2499	4.71	26.1729	-2.37	2.2e-07	4.94e-06
12820283	TRUB1	TruB pseudouridine (psi) synthase family member 1	4.18	18.1261	2.93	7.6211	-2.37	1.42e-06	1.94e-05
12727106	BTBD10	BTB (POZ) domain containing 10	5.72	52.7098	4.47	22.1618	-2.38	1.65e-09	2.06e-07
12899402	CENPW	centromere protein W	5.17	36.0019	3.92	15.1369	-2.38	4.02e-07	7.54e-06
12851741	H2AFV	H2A histone family, member V	8.67	407.315	7.42	171.255	-2.38	1.14e-08	6.7e-07
12786990	PIK3R1	phosphoinositide-3-kinase, regulatory subunit 1 (alpha)	10.58	1530.73	9.33	643.591	-2.38	1.54e-09	2.01e-07
12805932	TAP1	transporter 1, ATP-binding cassette, sub-family B (MDR/TAP)	4.66	25.2813	3.41	10.6295	-2.38	2e-08	9.62e-07
12909086	LOC531038	rho-related GTP-binding protein RhoG	5.6	48.5029	4.34	20.2521	-2.39	7.82e-05	0.0005
12772382	LUC7L3	LUC7-like 3 (S. cerevisiae)	7.48	178.527	6.23	75.0614	-2.39	2.19e-07	4.93e-06
12846683	ZMPSTE24	zinc metallopeptidase STE24	7.7	207.937	6.44	86.8227	-2.39	5.3e-09	4.08e-07
12885741	NHP2	NHP2 ribonucleoprotein	6.26	76.6386	4.99	31.779	-2.4	1.44e-08	7.78e-07
12779266	RSRP1	arginine/serine-rich protein 1	4.83	28.443	3.57	11.8762	-2.4	2.54e-08	1.12e-06
12703271	CAMKMT	calmodulin-lysine N-methyltransferase	5.74	53.4456	4.47	22.1618	-2.41	3.72e-07	7.07e-06
12786403	CDH12	cadherin 12, type 2 (N-cadherin 2)	9.3	630.346	8.03	261.379	-2.41	3.86e-09	3.34e-07
12907703	CETN2	centrin, EF-hand protein, 2	8.28	310.834	7.01	128.89	-2.41	7.36e-09	5.05e-07
12757751	NETO2	neuropilin (NRP) and tolloid (TLL)-like 2	5.21	37.014	3.94	15.3482	-2.41	8.02e-09	5.34e-07
12729197	PPME1	protein phosphatase methylesterase 1	6.86	116.162	5.59	48.1679	-2.41	9.02e-07	1.36e-05
12712341	SLC25A15	solute carrier family 25 (mitochondrial carrier; ornithine transporter) member 15	6.77	109.137	5.5	45.2548	-2.41	2.95e-09	2.91e-07
12683750	TFRC; LOC100852305	transferrin receptor; transferrin receptor protein 1-like	9.06	533.742	7.8	222.861	-2.41	1.93e-09	2.23e-07
12707288	TIA1	TIA1 cytotoxic granule-associated RNA binding protein	6.82	112.986	5.55	46.8507	-2.41	5.71e-08	1.9e-06
12868116	C3AR1	complement component 3a receptor 1	4.14	17.6305	2.86	7.26015	-2.42	1.07e-06	1.56e-05
12698951	NCAPH	non-SMC condensin I complex, subunit H	4.72	26.3549	3.44	10.8528	-2.42	4.37e-06	4.55e-05
12868434	CCND2	cyclin D2	10.05	1060.11	8.77	436.549	-2.43	2.22e-09	2.43e-07
12789930	CTAGE5	CTAGE family, member 5	6.16	71.5064	4.88	29.446	-2.43	2.27e-09	2.47e-07
12873199	IBSP	integrin-binding sialoprotein	6.68	102.537	5.4	42.2243	-2.43	0.0002	0.001
12729722	ANKRD49	ankyrin repeat domain 49	5.52	45.8866	4.23	18.7654	-2.44	6.42e-08	2.04e-06
12763525	CANT1	calcium activated nucleotidase 1	7.62	196.72	6.33	80.4489	-2.44	3.97e-09	3.4e-07
12790238	FANCI	Fanconi anemia, complementation group I	5.66	50.5626	4.38	20.8215	-2.44	5.13e-07	8.99e-06
12793514	LCMT2	leucine carboxyl methyltransferase 2	4.33	20.1122	3.04	8.22491	-2.44	3.32e-06	3.71e-05
12800052	LRRN1	leucine rich repeat neuronal 1	5.01	32.2226	3.73	13.2691	-2.44	0.0004	0.0019
12832998	SNX19	sorting nexin 19	6.68	102.537	5.4	42.2243	-2.44	3.83e-08	1.45e-06
12710574	CDC16	cell division cycle 16	6.06	66.7178	4.77	27.2843	-2.45	9.02e-08	2.61e-06
12785401	DIMT1	DIM1 dimethyladenosine transferase 1 homolog (S. cerevisiae)	6.61	97.6806	5.32	39.9466	-2.45	1.98e-07	4.57e-06
12760706	FASN	fatty acid synthase	8.91	481.036	7.62	196.72	-2.45	1.89e-08	9.2e-07
12751064	PHKB	phosphorylase kinase, beta	6.27	77.1717	4.98	31.5594	-2.45	9.98e-08	2.79e-06
12678716	SYNJ1	synaptojanin 1	7.01	128.89	5.71	52.3457	-2.45	2.31e-08	1.05e-06
12740763	TARDBP	TAR DNA binding protein	6.37	82.7106	5.08	33.8246	-2.45	1.25e-07	3.23e-06
12763375	CDC6	cell division cycle 6	4.09	17.0299	2.79	6.9163	-2.46	2.16e-05	0.0002
12906133	PASD1	PAS domain containing 1	6.26	76.6386	4.97	31.3414	-2.46	8.8e-08	2.55e-06
12700860	PREB	prolactin regulatory element binding	6.58	95.6704	5.28	38.8542	-2.46	6.02e-08	1.95e-06
12709906	TPP2	tripeptidyl peptidase II	7.26	153.277	5.96	62.2499	-2.46	2.11e-09	2.33e-07
12787973	CDH6	cadherin 6, type 2, K-cadherin (fetal kidney)	5.98	63.1189	4.67	25.4572	-2.47	1.03e-05	9.03e-05
12803582	HIST1H3C	histone cluster 1, H3c	8.57	380.038	7.26	153.277	-2.47	1.48e-07	3.68e-06
12709257	PSPC1	paraspeckle component 1	5.86	58.0812	4.56	23.5883	-2.47	2.71e-08	1.16e-06
12690629	CGRRF1	cell growth regulator with ring finger domain 1	5.41	42.5179	4.1	17.1484	-2.48	3.89e-07	7.33e-06
12780717	DUSP19	dual specificity phosphatase 19	4.2	18.3792	2.89	7.4127	-2.48	1.06e-07	2.9e-06
12752389	E2F4	E2F transcription factor 4, p107/p130-binding	6.05	66.257	4.73	26.5382	-2.48	1.37e-08	7.54e-07
12905959	HMGN5	high mobility group nucleosome binding domain 5	4.62	24.59	3.31	9.91766	-2.48	1.09e-08	6.51e-07
12834959	LBHD1	LBH domain containing 1	5.05	33.1285	3.74	13.3614	-2.48	3.68e-06	3.99e-05
12875155	PAQR3	progestin and adipoQ receptor family member III	6.11	69.0706	4.8	27.8576	-2.48	2.59e-08	1.13e-06
12819574	PPRC1	peroxisome proliferator-activated receptor gamma, coactivator-related 1	6.11	69.0706	4.8	27.8576	-2.48	1.79e-07	4.23e-06
12682223	ETV5	ets variant 5	4.31	19.8353	2.99	7.94474	-2.49	1.86e-08	9.14e-07
12786277	LIFR	leukemia inhibitory factor receptor alpha	6.96	124.5	5.64	49.8665	-2.49	7.26e-09	5.02e-07
12784416	CERS6	ceramide synthase 6	6.5	90.5097	5.18	36.2523	-2.5	1.7e-07	4.07e-06
12884439	DHFR	dihydrofolate reductase	5.87	58.4852	4.55	23.4254	-2.5	2.21e-06	2.7e-05
12710323	GPR180	G protein-coupled receptor 180	6.74	106.891	5.42	42.8137	-2.5	1.52e-07	3.75e-06
12750561	PDCD5	programmed cell death 5	6.1	68.5935	4.78	27.4741	-2.5	7.59e-08	2.31e-06
12750687	SNRPA	small nuclear ribonucleoprotein polypeptide A	7.22	149.086	5.9	59.7141	-2.5	5.04e-09	3.94e-07
12691329	SOCS4	suppressor of cytokine signaling 4	6.37	82.7106	5.05	33.1285	-2.5	4.41e-09	3.62e-07
12714464	SRSF6	serine/arginine-rich splicing factor 6	8.06	266.871	6.74	106.891	-2.5	1.66e-09	2.07e-07
12732670	H2AFX	H2A histone family, member X	7.77	218.275	6.45	87.4266	-2.51	3.67e-09	3.3e-07
12850474	NUP205	nucleoporin 205kDa	6.92	121.095	5.6	48.5029	-2.51	1.03e-09	1.61e-07
12881533	POLR3G	polymerase (RNA) III (DNA directed) polypeptide G (32kD)	3.09	8.51496	1.76	3.38698	-2.51	2.34e-05	0.0002
12894704	ABCA1; LOC101909464	ATP-binding cassette, sub-family A (ABC1), member 1; ATP-binding cassette sub-family A member 1-like	5.88	58.892	4.55	23.4254	-2.52	3.53e-08	1.37e-06
12868265	HOXC4	homeobox C4	4.21	18.507	2.87	7.31065	-2.52	1.62e-06	2.14e-05
12803265	LOC616819	histone H3.1	7.36	164.279	6.03	65.3448	-2.52	1.77e-06	2.3e-05
12742678	MLEC	malectin	9.12	556.408	7.79	221.322	-2.52	1.24e-09	1.83e-07
12857895	PUS7L	pseudouridylate synthase 7 homolog (S. cerevisiae)-like	4.58	23.9176	3.24	9.44794	-2.52	2.21e-05	0.0002
12729629	REXO2	RNA exonuclease 2	8.84	458.253	7.51	182.278	-2.52	1.93e-08	9.4e-07
12907269	SMC1A	structural maintenance of chromosomes 1A	6.63	99.0442	5.29	39.1245	-2.52	6.53e-08	2.07e-06
12694290	DLGAP5	discs, large (Drosophila) homolog-associated protein 5	5.32	39.9466	3.98	15.7797	-2.53	4.35e-07	7.97e-06
12805856	LOC104968456	histone H2B type 1	4.1	17.1484	2.76	6.77396	-2.53	5.1e-08	1.77e-06
12891134	PBK	PDZ binding kinase	4.83	28.443	3.49	11.2356	-2.53	2.72e-07	5.72e-06
12768160	SLC9A3R1	solute carrier family 9, subfamily A (NHE3, cation proton antiporter 3), member 3 regulator 1	6.93	121.938	5.59	48.1679	-2.53	6.64e-08	2.1e-06
12858784	ADCY6	adenylate cyclase 6	6.99	127.116	5.64	49.8665	-2.54	1.64e-09	2.06e-07
12714489	LOC104973794	uncharacterized LOC104973794	6.85	115.36	5.5	45.2548	-2.54	1.86e-08	9.14e-07
12907533	SPIN2	spindlin family, member 2	3.68	12.8171	2.34	5.06303	-2.54	0.0006	0.0027
12790976	SSTR1	somatostatin receptor 1	5.2	36.7583	3.86	14.5203	-2.54	2.61e-05	0.0002
12808614	TMEM241	transmembrane protein 241	6.34	81.0084	4.99	31.779	-2.55	3.68e-07	7.03e-06
12864466	TUBA1C	tubulin, alpha 1c	8.19	292.036	6.83	113.772	-2.55	2.51e-09	2.64e-07
12700084	IL1R1	interleukin 1 receptor, type I	6.92	121.095	5.56	47.1766	-2.56	3.24e-07	6.44e-06
12689529	KIF23	kinesin family member 23	5.91	60.1295	4.56	23.5883	-2.56	4.98e-08	1.75e-06
12715895	MCM10	minichromosome maintenance complex component 10	5.88	58.892	4.53	23.1029	-2.56	1.19e-07	3.14e-06
12700338	SLC30A6; YIPF4	solute carrier family 30 (zinc transporter), member 6; Yip1 domain family, member 4	9.1	548.748	7.74	213.783	-2.56	1.27e-09	1.86e-07
12725482	GGH	gamma-glutamyl hydrolase (conjugase, folylpolygammaglutamyl hydrolase)	5.82	56.493	4.45	21.8566	-2.57	1.17e-07	3.11e-06
12775902	RCC2	regulator of chromosome condensation 2	6.48	89.2636	5.11	34.5353	-2.57	1.45e-08	7.79e-07
12909363	TBC1D8B	TBC1 domain family, member 8B (with GRAM domain)	7.43	172.446	6.07	67.1819	-2.57	2.48e-08	1.1e-06
12710472	ALG11	ALG11, alpha-1,2-mannosyltransferase	7.05	132.514	5.69	51.6251	-2.58	1.69e-09	2.1e-07
12901045	MAP3K5	mitogen-activated protein kinase kinase kinase 5	6.53	92.4115	5.17	36.0019	-2.58	7.64e-08	2.32e-06
12687481	PTPLAD1	protein tyrosine phosphatase-like A domain containing 1	8.28	310.834	6.91	120.259	-2.59	9.58e-09	5.98e-07
12879220	SEMA6A	sema domain, transmembrane domain (TM), and cytoplasmic domain, (semaphorin) 6A	7.15	142.025	5.78	54.9482	-2.59	5.85e-08	1.91e-06
12909777	SPRY3	sprouty homolog 3 (Drosophila)	7.01	128.89	5.64	49.8665	-2.59	4.44e-07	8.04e-06
12871770	LEF1	lymphoid enhancer-binding factor 1	5.06	33.3589	3.67	12.7286	-2.61	1.34e-08	7.44e-07
12795827	SLC25A20	solute carrier family 25 (carnitine/acylcarnitine translocase), member 20	6.09	68.1197	4.7	25.9921	-2.61	2.44e-08	1.09e-06
12859490	AMIGO2	adhesion molecule with Ig-like domain 2	6.7	103.968	5.31	39.6706	-2.62	3.96e-09	3.4e-07
12690910	BUB1B	BUB1 mitotic checkpoint serine/threonine kinase B	4.27	19.2929	2.88	7.3615	-2.62	1.15e-07	3.08e-06
12849615	HNRNPA2B1	heterogeneous nuclear ribonucleoprotein A2/B1	8.64	398.932	7.25	152.219	-2.62	1.05e-08	6.32e-07
12845960	USP40	ubiquitin specific peptidase 40	6.44	86.8227	5.05	33.1285	-2.62	8.67e-09	5.61e-07
12719690	FITM2	fat storage-inducing transmembrane protein 2	7.82	225.972	6.42	85.6274	-2.63	6.61e-08	2.09e-06
12746863	LOC101906230	putative tRNA (cytidine(32)/guanosine(34)-2-O)-methyltransferase pseudogene	7.39	167.73	5.99	63.5579	-2.63	8.9e-10	1.48e-07
12761510	TK1	thymidine kinase 1, soluble	7.08	135.298	5.68	51.2685	-2.64	3.03e-08	1.22e-06
12840641	MYCBP	MYC binding protein	7.55	187.403	6.15	71.0124	-2.65	3.66e-08	1.4e-06
12744882	CIT	citron rho-interacting serine/threonine kinase	5.47	44.3235	4.06	16.6795	-2.66	2.91e-09	2.89e-07
12740247	FLVCR1	feline leukemia virus subgroup C cellular receptor 1	7.07	134.364	5.66	50.5626	-2.66	1.3e-09	1.86e-07
12728064	HMBS	hydroxymethylbilane synthase	6.13	70.0348	4.71	26.1729	-2.66	2.55e-09	2.67e-07
12847763	HIST2H3A	histone cluster 2, H3a	8.62	393.44	7.2	147.033	-2.67	1.02e-09	1.61e-07
12841924	LOC788077; LOC504599; HIST2H3A	histone H3; histone H3.2; histone cluster 2, H3a	8.62	393.44	7.2	147.033	-2.67	1.02e-09	1.61e-07
12781494	CCDC115	coiled-coil domain containing 115	5.6	48.5029	4.18	18.1261	-2.68	1.34e-05	0.0001
12779554	NKAIN1	Na+/K+ transporting ATPase interacting 1	5.94	61.3929	4.52	22.9433	-2.68	2.89e-07	5.93e-06
12686452	SETD4	SET domain containing 4	4.19	18.2522	2.77	6.82108	-2.68	4.65e-09	3.7e-07
12711817	CKAP2	cytoskeleton associated protein 2	5.92	60.5477	4.49	22.4711	-2.69	4.29e-09	3.6e-07
12880314	GFPT2	glutamine-fructose-6-phosphate transaminase 2	8.56	377.413	7.13	140.07	-2.69	1.37e-09	1.92e-07
12846146	KIF2C	kinesin family member 2C	4.25	19.0273	2.82	7.06162	-2.69	2.88e-08	1.2e-06
12698906	NUP188	nucleoporin 188kDa	6.95	123.64	5.52	45.8866	-2.69	3.64e-09	3.3e-07
12791280	PRC1	protein regulator of cytokinesis 1	6.14	70.5219	4.71	26.1729	-2.69	4.51e-08	1.64e-06
12785624	SPDL1	spindle apparatus coiled-coil protein 1	3.85	14.42	2.42	5.35171	-2.69	1.67e-07	4.02e-06
12696234	TMEM229B	transmembrane protein 229B	5.32	39.9466	3.89	14.8254	-2.69	1.56e-08	8.25e-07
12739099	UBIAD1	UbiA prenyltransferase domain containing 1	5.8	55.7152	4.37	20.6776	-2.69	6.69e-08	2.11e-06
12864285	HOXC6	homeobox C6	6.04	65.7993	4.61	24.4201	-2.7	2.87e-08	1.2e-06
12714001	ID1	inhibitor of DNA binding 1, dominant negative helix-loop-helix protein	6.12	69.551	4.68	25.6342	-2.71	7.07e-08	2.2e-06
12825838	CDK1	cyclin-dependent kinase 1	4.78	27.4741	3.34	10.1261	-2.72	5.11e-07	8.98e-06
12734434	DHX9	DEAH (Asp-Glu-Ala-His) box helicase 9	8.13	280.139	6.69	103.25	-2.72	3.56e-09	3.29e-07
12686574	PTX3	pentraxin 3, long	6.14	70.5219	4.7	25.9921	-2.72	8.06e-08	2.4e-06
12830417	RBM14	RNA binding motif protein 14	7.41	170.072	5.97	62.6829	-2.72	4.27e-08	1.57e-06
12818812	MIR202	microRNA mir-202	3.65	12.5533	2.2	4.59479	-2.73	1.5e-06	2.04e-05
12888065	MPV17L2	MPV17 mitochondrial membrane protein-like 2	7.36	164.279	5.91	60.1295	-2.73	2e-08	9.62e-07
12890725	PINX1	PIN2/TERF1 interacting, telomerase inhibitor 1	4.9	29.8571	3.45	10.9283	-2.73	5.54e-08	1.86e-06
12878157	PTTG1	pituitary tumor-transforming 1	2.21	4.62675	0.76	1.69349	-2.73	1.65e-06	2.18e-05
12844886	CDC20	cell division cycle 20	5.84	57.2816	4.39	20.9663	-2.74	6.39e-07	1.05e-05
12691926	CDKN3	cyclin-dependent kinase inhibitor 3	3.88	14.723	2.42	5.35171	-2.74	2.59e-06	3.04e-05
12872163	LOC539947	CXXC-type zinc finger protein 4	3.98	15.7797	2.52	5.73582	-2.74	1.02e-06	1.5e-05
12800012	PDE12	phosphodiesterase 12	6.23	75.0614	4.78	27.4741	-2.74	1.08e-07	2.93e-06
12777446	INHBB	inhibin, beta B	8.73	424.612	7.27	154.343	-2.75	3.36e-08	1.31e-06
12721755	MMP16	matrix metallopeptidase 16 (membrane-inserted)	7.42	171.255	5.95	61.8199	-2.75	4.66e-09	3.7e-07
12715842	TTPAL; LOC100849639; LOC100849667	tocopherol (alpha) transfer protein-like; alpha-tocopherol transfer protein-like	6.17	72.0037	4.71	26.1729	-2.75	2.22e-08	1.03e-06
12699104	LRRC8A	leucine rich repeat containing 8 family, member A	7.11	138.141	5.64	49.8665	-2.77	5.21e-08	1.79e-06
12820541	PAPSS2	3-phosphoadenosine 5-phosphosulfate synthase 2	9.2	588.134	7.73	212.306	-2.77	2.79e-09	2.85e-07
12741388	TNFSF18	tumor necrosis factor (ligand) superfamily, member 18	7.46	176.069	5.99	63.5579	-2.77	2.76e-08	1.17e-06
12679622	WRB	tryptophan rich basic protein	6.69	103.25	5.23	37.5307	-2.77	5.03e-10	1.1e-07
12767240	ACACA	acetyl-CoA carboxylase alpha	6.29	78.249	4.81	28.0514	-2.79	6.05e-10	1.2e-07
12855735	ZC3HAV1	zinc finger CCCH-type, antiviral 1	7.7	207.937	6.21	74.028	-2.81	2.31e-10	6.72e-08
12707854	CENPA	centromere protein A	5.31	39.6706	3.81	14.0257	-2.83	2.43e-06	2.9e-05
12827012	CXCL12	chemokine (C-X-C motif) ligand 12	7.19	146.018	5.69	51.6251	-2.83	3.26e-07	6.45e-06
12706637	FAM98A	family with sequence similarity 98, member A	8.26	306.555	6.77	109.137	-2.83	4.19e-09	3.55e-07
12876219	LOC101905951	COX assembly mitochondrial protein 2 homolog	5.57	47.5048	4.07	16.7955	-2.83	5.84e-07	9.86e-06
12900030	ARHGAP18	Rho GTPase activating protein 18	5.49	44.9422	3.99	15.8895	-2.84	2.39e-07	5.22e-06
12737098	B3GALT2	UDP-Gal:betaGlcNAc beta 1,3-galactosyltransferase, polypeptide 2	6.27	77.1717	4.77	27.2843	-2.84	1.38e-08	7.61e-07
12751437	CENPN	centromere protein N	5.31	39.6706	3.8	13.9288	-2.84	5.86e-06	5.74e-05
12738902	EXO1	exonuclease 1	3.16	8.9383	1.65	3.13834	-2.84	1.02e-07	2.83e-06
12844465	MFSD2A	major facilitator superfamily domain containing 2A	6.33	80.4489	4.83	28.443	-2.84	5.36e-08	1.82e-06
12842705	PTGFR	prostaglandin F receptor (FP)	6.46	88.0347	4.95	30.91	-2.84	1.23e-06	1.73e-05
12719938	SAMHD1	SAM domain and HD domain 1	5.99	63.5579	4.49	22.4711	-2.84	6.85e-09	4.86e-07
12822811	PANK1	pantothenate kinase 1	6.32	79.8932	4.81	28.0514	-2.85	5.33e-08	1.82e-06
12784294	PPIL3	peptidylprolyl isomerase (cyclophilin)-like 3	5.57	47.5048	4.06	16.6795	-2.85	1.57e-08	8.25e-07
12723002	PI15	peptidase inhibitor 15	6.69	103.25	5.17	36.0019	-2.86	6.76e-10	1.27e-07
12853555	SLC37A3	solute carrier family 37, member 3	7.71	209.383	6.2	73.5167	-2.86	2.55e-10	7.16e-08
12775328	SPC25	SPC25, NDC80 kinetochore complex component	3.42	10.7034	1.9	3.73213	-2.86	1.3e-06	1.81e-05
12803584	LOC528329	uncharacterized LOC528329	8.93	487.751	7.41	170.072	-2.87	1.79e-08	8.89e-07
12828107	ARV1	ARV1 homolog (S. cerevisiae)	7.81	224.411	6.28	77.7085	-2.88	3.25e-09	3.12e-07
12886832	CNOT6	CCR4-NOT transcription complex, subunit 6	7.46	176.069	5.93	60.9688	-2.89	3.15e-08	1.26e-06
12746898	INTU	inturned planar cell polarity protein	4.6	24.2515	3.06	8.33973	-2.91	3.8e-08	1.44e-06
12701269	MSH2	mutS homolog 2	5.95	61.8199	4.41	21.259	-2.91	3.52e-07	6.82e-06
12718108	B4GALT5	UDP-Gal:betaGlcNAc beta 1,4- galactosyltransferase, polypeptide 5	7.61	195.361	6.06	66.7178	-2.92	4.2e-10	9.68e-08
12823486	ADAM9	ADAM metallopeptidase domain 9	8.37	330.842	6.82	112.986	-2.93	9.32e-10	1.53e-07
12809206	GALNT1; LOC104968722	polypeptide N-acetylgalactosaminyltransferase 1	7.5	181.019	5.95	61.8199	-2.94	4.97e-10	1.09e-07
12703781	XDH	xanthine dehydrogenase	4.87	29.2426	3.32	9.98664	-2.94	3.65e-07	6.99e-06
12829760	CHORDC1	cysteine and histidine-rich domain (CHORD) containing 1	8.08	270.597	6.52	91.7731	-2.95	2.72e-08	1.16e-06
12720762	CREM	cAMP responsive element modulator	5.07	33.5909	3.51	11.3924	-2.95	5.19e-08	1.79e-06
12892131	LOC784541; LOC104969400; TNFRSF10D; LOC101910187; LOC104969401	tumor necrosis factor receptor superfamily member 10D; uncharacterized LOC104969400; tumor necrosis factor receptor superfamily, member 10d, decoy with truncated death domain; tumor necrosis factor receptor superfamily member 10A-like; uncharacterized LOC104969401	6.33	80.4489	4.76	27.0958	-2.96	5.19e-08	1.79e-06
12772834	RNFT1	ring finger protein, transmembrane 1	8.35	326.288	6.79	110.661	-2.96	2.09e-09	2.32e-07
12747786	BRI3BP	BRI3 binding protein	6.02	64.8934	4.45	21.8566	-2.97	7.36e-08	2.26e-06
12841469	SFPQ	splicing factor proline/glutamine-rich	7.93	243.875	6.36	82.1393	-2.97	2.6e-10	7.22e-08
12725324	CA8	carbonic anhydrase VIII	6.82	112.986	5.24	37.7918	-2.98	2.9e-08	1.2e-06
12808719	TMX3	thioredoxin-related transmembrane protein 3	7.14	141.044	5.57	47.5048	-2.98	1.18e-08	6.79e-07
12780165	IDH1	isocitrate dehydrogenase 1 (NADP+), soluble	9.61	781.445	8.03	261.379	-3	1.23e-09	1.82e-07
12700783	RASGRP3	RAS guanyl releasing protein 3 (calcium and DAG-regulated)	7.37	165.421	5.78	54.9482	-3.01	1.09e-09	1.67e-07
12746657	ELMOD2	ELMO/CED-12 domain containing 2	5.39	41.9326	3.8	13.9288	-3.02	2.79e-07	5.81e-06
12873446	TLR6	toll-like receptor 6	6.67	101.829	5.08	33.8246	-3.02	2.23e-09	2.44e-07
12808508	CDH20	cadherin 20, type 2	4.6	24.2515	3	8	-3.03	7.5e-10	1.34e-07
12819603	CEP55	centrosomal protein 55kDa	4.71	26.1729	3.11	8.63383	-3.03	2.65e-08	1.14e-06
12847375	CDC14A	cell division cycle 14A	7.7	207.937	6.1	68.5935	-3.04	3.02e-09	2.96e-07
12719676	SLC17A9	solute carrier family 17 (vesicular nucleotide transporter), member 9	5.73	53.0765	4.12	17.3878	-3.04	1.74e-08	8.69e-07
12805993	LOC527645; H4	histone H4	4.7	25.9921	3.09	8.51496	-3.07	3.77e-06	4.08e-05
12725792	CCNE2	cyclin E2	5.3	39.3966	3.67	12.7286	-3.09	5.92e-09	4.41e-07
12770153	KPNA2	karyopherin alpha 2 (RAG cohort 1, importin alpha 1)	7.17	144.007	5.54	46.5271	-3.09	3.69e-10	8.9e-08
12833215	CPT1A	carnitine palmitoyltransferase 1A (liver)	7.26	153.277	5.63	49.5221	-3.11	4.6e-10	1.03e-07
12887876	EFNA5	ephrin-A5	7.85	230.72	6.22	74.5429	-3.11	1.25e-10	4.62e-08
12898333	SLC22A3	solute carrier family 22 (organic cation transporter), member 3	6.17	72.0037	4.53	23.1029	-3.11	1.28e-07	3.29e-06
12855695	SLC35B4	solute carrier family 35 (UDP-xylose/UDP-N-acetylglucosamine transporter), member B4	5.38	41.6429	3.73	13.2691	-3.15	3.77e-09	3.32e-07
12801653	PPP1R10	protein phosphatase 1, regulatory subunit 10	7.43	172.446	5.77	54.5686	-3.16	4.37e-09	3.61e-07
12821015	SLC35G1	solute carrier family 35, member G1	5.74	53.4456	4.08	16.9123	-3.16	4.54e-09	3.68e-07
12868685	A4GALT	alpha 1,4-galactosyltransferase	9.13	560.278	7.46	176.069	-3.17	1.54e-09	2.01e-07
12703820	FSHR; LOC783409	follicle stimulating hormone receptor; follicle stimulating hormone receptor pseudogene	8.63	396.177	6.96	124.5	-3.17	3.33e-10	8.66e-08
12745816	HSPA4L	heat shock 70kDa protein 4-like	5.28	38.8542	3.62	12.295	-3.17	1.01e-08	6.21e-07
12745867	KNTC1	kinetochore associated 1	3.94	15.3482	2.27	4.82323	-3.17	1.67e-07	4.02e-06
12891600	MOB3B	MOB kinase activator 3B	6.4	84.4485	4.74	26.7228	-3.17	1.58e-08	8.25e-07
12745564	OAS1X	2,5-oligoadenylate synthetase 1, 40/46kDa	4.14	17.6305	2.47	5.54044	-3.18	1.16e-06	1.65e-05
12896915	RTN4IP1	reticulon 4 interacting protein 1	5.28	38.8542	3.61	12.2101	-3.2	1.39e-09	1.92e-07
12910548	LOC784704	DnaJ (Hsp40) homolog, subfamily A, member 1 pseudogene	7.07	134.364	5.39	41.9326	-3.21	4.32e-09	3.61e-07
12864062	KITLG	KIT ligand	7.45	174.853	5.76	54.1917	-3.22	1.77e-09	2.12e-07
12732724	PVRL1	poliovirus receptor-related 1 (herpesvirus entry mediator C)	7.4	168.897	5.71	52.3457	-3.23	7.13e-09	4.97e-07
12818789	ENTPD7	ectonucleoside triphosphate diphosphohydrolase 7	6.93	121.938	5.23	37.5307	-3.25	2.72e-10	7.45e-08
12865365	KIAA1551	KIAA1551 ortholog	9.41	680.287	7.71	209.383	-3.25	7.03e-10	1.28e-07
12744811	POLE	polymerase (DNA directed), epsilon, catalytic subunit	4.75	26.9087	3.05	8.28212	-3.25	1.02e-08	6.21e-07
12908327	TIMM8A	translocase of inner mitochondrial membrane 8 homolog A (yeast)	4.9	29.8571	3.2	9.18959	-3.26	5.15e-06	5.2e-05
12859291	CPM	carboxypeptidase M	6.25	76.1093	4.54	23.2636	-3.27	4.47e-06	4.63e-05
12856334	C5H12orf75	chromosome 5 open reading frame, human C12orf75	6.19	73.0089	4.48	22.3159	-3.28	3.67e-10	8.9e-08
12856220	XRCC2	X-ray repair complementing defective repair in Chinese hamster cells 2	4.42	21.4068	2.7	6.49802	-3.3	8.63e-08	2.52e-06
12685626	ATP1B3	ATPase, Na+/K+ transporting, beta 3 polypeptide	8.2	294.067	6.47	88.647	-3.32	6.08e-10	1.2e-07
12802519	HIST1H2BB	histone cluster 1, H2bb	5.95	61.8199	4.22	18.6357	-3.32	2.8e-08	1.18e-06
12787593	SKP2	S-phase kinase-associated protein 2, E3 ubiquitin protein ligase	5.73	53.0765	3.99	15.8895	-3.34	3.85e-09	3.34e-07
12823479	TLR3	toll-like receptor 3	5.55	46.8507	3.81	14.0257	-3.34	3.09e-09	3e-07
12837565	STIL	SCL/TAL1 interrupting locus	4.77	27.2843	3.03	8.1681	-3.35	2.59e-07	5.52e-06
12805811	HIST1H3I	histone cluster 1, H3i	5.8	55.7152	4.04	16.4498	-3.39	1.34e-07	3.41e-06
12809196	SERPINB2	serpin peptidase inhibitor, clade B (ovalbumin), member 2	10.65	1606.83	8.9	477.713	-3.39	1.89e-10	5.9e-08
12689969	MYEF2	myelin expression factor 2	7.39	167.73	5.62	49.18	-3.4	9.16e-09	5.81e-07
12860884	RECQL	RecQ helicase-like	5.72	52.7098	3.95	15.455	-3.4	9.74e-10	1.56e-07
12709282	HSPH1	heat shock 105kDa/110kDa protein 1	6.98	126.238	5.21	37.014	-3.41	3.52e-08	1.37e-06
12850708	TSPAN13	tetraspanin 13	7.16	143.013	5.39	41.9326	-3.41	6.55e-11	3.36e-08
12869555	EREG	epiregulin	4.49	22.4711	2.71	6.54322	-3.42	2e-07	4.61e-06
12774405	INHA	inhibin, alpha	10.14	1128.35	8.36	328.557	-3.42	1.14e-09	1.72e-07
12760916	SOCS3	suppressor of cytokine signaling 3	7.59	192.672	5.81	56.1028	-3.42	2.02e-10	6.08e-08
12894921	ESCO2	establishment of sister chromatid cohesion N-acetyltransferase 2	4.3	19.6983	2.51	5.6962	-3.45	4.49e-08	1.63e-06
12736286	NOL9	nucleolar protein 9	5.2	36.7583	3.41	10.6295	-3.45	9.43e-11	3.84e-08
12879131	HNRNPM	heterogeneous nuclear ribonucleoprotein M	8.08	270.597	6.29	78.249	-3.46	1.46e-09	1.95e-07
12836111	PIK3R3	phosphoinositide-3-kinase, regulatory subunit 3 (gamma)	5.03	32.6724	3.24	9.44794	-3.46	9.21e-08	2.65e-06
12678679	FOXL2	forkhead box L2	7.43	172.446	5.64	49.8665	-3.48	2.39e-08	1.08e-06
12726330	ANO3	anoctamin 3	6.04	65.7993	4.23	18.7654	-3.51	5.35e-09	4.09e-07
12849070	ASB15	ankyrin repeat and SOCS box containing 15	4.93	30.4844	3.11	8.63383	-3.53	3.46e-08	1.35e-06
12880178	KIF20A	kinesin family member 20A	5.89	59.3016	4.07	16.7955	-3.53	1.88e-08	9.18e-07
12808472	NDC80	NDC80 kinetochore complex component	5.03	32.6724	3.21	9.25351	-3.53	2.91e-08	1.21e-06
12737300	CNIH3	cornichon family AMPA receptor auxiliary protein 3	8.03	261.379	6.2	73.5167	-3.56	3.85e-10	9.05e-08
12799135	FANCD2	Fanconi anemia, complementation group D2	4.34	20.2521	2.51	5.6962	-3.56	9.21e-09	5.83e-07
12744300	FBXW7	F-box and WD repeat domain containing 7, E3 ubiquitin protein ligase	5.61	48.8403	3.78	13.737	-3.56	4.34e-09	3.61e-07
12779057	NABP1	nucleic acid binding protein 1	6.64	99.7331	4.8	27.8576	-3.56	3.71e-09	3.31e-07
12869954	CENPE; LOC101908394	centromere protein E, 312kDa; uncharacterized LOC101908394	4.92	30.2738	3.07	8.39773	-3.61	1.83e-09	2.15e-07
12752645	SLC7A6	solute carrier family 7 (amino acid transporter light chain, y+L system), member 6	6.8	111.43	4.94	30.6965	-3.63	3.55e-10	8.82e-08
12724157	CA2	carbonic anhydrase II	5.5	45.2548	3.64	12.4666	-3.64	4.48e-08	1.63e-06
12851936	FKBP14	FK506 binding protein 14, 22 kDa	8.09	272.479	6.23	75.0614	-3.64	6.12e-10	1.2e-07
12711837	LOC515333	multidrug resistance-associated protein 4	3.95	15.455	2.08	4.22807	-3.64	1.88e-05	0.0001
12878562	ASF1B	anti-silencing function 1B histone chaperone	5.12	34.7755	3.24	9.44794	-3.66	3.58e-10	8.82e-08
12847354	RWDD3	RWD domain containing 3	5.15	35.5062	3.28	9.71356	-3.66	2.91e-09	2.89e-07
12871482	QRFPR	pyroglutamylated RFamide peptide receptor	4.61	24.4201	2.73	6.63456	-3.68	4.46e-07	8.07e-06
12805950	HIST1H3D	histone cluster 1, H3d	8.15	284.05	6.22	74.5429	-3.79	8.81e-10	1.48e-07
12866832	METTL20	methyltransferase like 20	5.26	38.3193	3.33	10.0561	-3.8	2.1e-07	4.78e-06
12819342	KIF11	kinesin family member 11	5.65	50.2134	3.71	13.0864	-3.84	5.24e-09	4.07e-07
12772798	SRSF1	serine/arginine-rich splicing factor 1	8.69	413.001	6.75	107.635	-3.85	4.67e-11	2.72e-08
12866290	BPIFC	BPI fold containing family C	6.03	65.3448	4.07	16.7955	-3.91	2.32e-09	2.48e-07
12697094	RAB15	RAB15, member RAS oncogene family	7.18	145.009	5.21	37.014	-3.93	7.23e-11	3.36e-08
12878231	DDX46	DEAD (Asp-Glu-Ala-Asp) box polypeptide 46	6.71	104.691	4.72	26.3549	-3.97	6.86e-10	1.28e-07
12839301	DEPDC1	DEP domain containing 1	4.83	28.443	2.84	7.1602	-3.97	1.54e-09	2.01e-07
12705362	CYP1B1	cytochrome P450, family 1, subfamily B, polypeptide 1	5.65	50.2134	3.65	12.5533	-4	4.63e-10	1.03e-07
12759859	LOC785630	zinc finger protein 480-like	4.35	20.393	2.33	5.02805	-4.05	3.22e-07	6.41e-06
12706444	MAT2A	methionine adenosyltransferase II, alpha	7.8	222.861	5.77	54.5686	-4.08	2.29e-10	6.72e-08
12840241	PHTF1	putative homeodomain transcription factor 1	7.46	176.069	5.42	42.8137	-4.12	1.41e-09	1.92e-07
12898573	BVES	blood vessel epicardial substance	5.98	63.1189	3.94	15.3482	-4.13	3.53e-07	6.83e-06
12731496	CSTF3	cleavage stimulation factor, 3 pre-RNA, subunit 3, 77kDa	6.79	110.661	4.73	26.5382	-4.18	6.13e-10	1.2e-07
12863757	TMEM117	transmembrane protein 117	6.42	85.6274	4.36	20.5348	-4.19	1.09e-09	1.67e-07
12706420	TBC1D8	TBC1 domain family, member 8 (with GRAM domain)	8.47	354.588	6.4	84.4485	-4.21	5.77e-10	1.18e-07
12682860	ACTL6A	actin-like 6A	6.44	86.8227	4.36	20.5348	-4.22	7.29e-08	2.24e-06
12808091	NETO1	neuropilin (NRP) and tolloid (TLL)-like 1	5.2	36.7583	3.09	8.51496	-4.33	4.19e-11	2.49e-08
12887402	LMNB1	lamin B1	5.51	45.5696	3.38	10.4107	-4.35	8.85e-10	1.48e-07
12905259	PRPS2	phosphoribosyl pyrophosphate synthetase 2	7.55	187.403	5.43	43.1115	-4.37	1.2e-08	6.87e-07
12868332	TMEM117	transmembrane protein 117	6.2	73.5167	4.07	16.7955	-4.38	8.19e-10	1.42e-07
12806768	HIST1H2AH	histone cluster 1, H2ah	7.73	212.306	5.6	48.5029	-4.39	2.46e-08	1.1e-06
12822767	GFRA1	GDNF family receptor alpha 1	5.53	46.2057	3.39	10.4831	-4.4	3.16e-09	3.05e-07
12684420	HEG1	heart development protein with EGF-like domains 1	9.42	685.019	7.28	155.417	-4.41	1.03e-11	1.05e-08
12871633	ELOVL6	ELOVL fatty acid elongase 6	8.46	352.139	6.31	79.3413	-4.42	4.72e-12	7.01e-09
12735060	SRM	spermidine synthase	7.33	160.898	5.16	35.7532	-4.5	1.79e-09	2.12e-07
12869943	CCNA2	cyclin A2	6.21	74.028	4	16	-4.65	7.79e-10	1.38e-07
12715265	SLC2A10	solute carrier family 2 (facilitated glucose transporter), member 10	6.39	83.8652	4.14	17.6305	-4.77	4.51e-09	3.67e-07
12902815	RGN	regucalcin	6.53	92.4115	4.26	19.1597	-4.82	3.81e-09	3.33e-07
12882714	CTH	cystathionine gamma-lyase	5.79	55.3304	3.52	11.4716	-4.84	7.56e-07	1.19e-05
12904800	GPR50	G protein-coupled receptor 50	7.21	148.056	4.92	30.2738	-4.89	8.5e-09	5.52e-07
12697409	ARHGAP11A	Rho GTPase activating protein 11A	5.05	33.1285	2.75	6.72717	-4.92	1.51e-09	2.01e-07
12800906	LOC104968446	histone H2A type 1	8.8	445.722	6.48	89.2636	-4.98	7.38e-12	9.01e-09
12901592	CENPW	centromere protein W	3.22	9.31787	0.89	1.85318	-5.01	4.72e-07	8.43e-06
12774048	RCC2; MIR2358	regulator of chromosome condensation 2; microRNA mir-2358	5.63	49.5221	3.2	9.18959	-5.39	7.42e-08	2.27e-06
12846849	LOC786781; CTH	cystathionine gamma-lyase-like; cystathionine gamma-lyase	5.79	55.3304	3.29	9.78112	-5.64	8.81e-08	2.55e-06
12704737	RRM2	ribonucleotide reductase M2	5.9	59.7141	3.37	10.3388	-5.75	1.97e-09	2.25e-07
12802575	LOC527388	histone H4	6.54	93.0542	4.01	16.1113	-5.77	3.59e-12	6.27e-09
12786691	LOC783613	dynein light chain 1, cytoplasmic	5	32	2.41	5.31474	-6.02	1.05e-09	1.63e-07
12818766	LOC104976005	uncharacterized LOC104976005	6.76	108.383	4.05	16.5642	-6.53	1.95e-07	4.51e-06
12849517	GPR85	G protein-coupled receptor 85	4.67	25.4572	1.83	3.55537	-7.15	5.62e-11	3.19e-08
12688063	CYP19A1	cytochrome P450, family 19, subfamily A, polypeptide 1	8.69	413.001	5.77	54.5686	-7.56	2.49e-12	6.21e-09
12836232	LRP8	low density lipoprotein receptor-related protein 8, apolipoprotein e receptor	8.53	369.646	5.5	45.2548	-8.18	6.95e-13	3.8e-09
12837074	TXNIP	thioredoxin interacting protein	7.57	190.019	4.1	17.1484	-11.06	3.82e-06	4.12e-05
