# Supplementary material for: Low Oxygen Levels Induce Early Luteinization Associated Changes in Bovine Granulosa Cells
Source: Front Physiol. 2018 Aug 7;9:1066. doi: 10.3389/fphys.2018.01066 (PMC6090175; doi:10.3389/fphys.2018.01066)
Supplement: DATA SHEET S5 — List of canonical pathways. [file Data_Sheet_5.xlsx]

## Sheet: Sheet1
Ingenuity Canonical Pathways	-log(p-value)	p value	Ratio	z-score	Molecules
Cell Cycle: G2/M DNA Damage Checkpoint Regulation	2.75	0.00177828	0.2	2.333	TOP2B/ GADD45A/ CDKN1A/ TOP2A/ BORA/ CDK1/ CHEK1/ CCNB1/ SKP2
Cell Cycle: G1/S Checkpoint Regulation	2.33	0.00467735	0.164	1.89	E2F4/ CCNE2/ CCND2/ TGFB1/ HDAC11/ CDKN1A/ TGFB2/ CDKN1B/ CDC25A/ SKP2
CD27 Signaling in Lymphocytes	1.39	0.040738	0.137	1.633	MAP3K9/ JUN/ MAP3K13/ APAF1/ CYCS/ MAP3K5/ MAP3K2
p53 Signaling	2.31	0.00489779	0.137	1.265	PIK3R3/ PCNA/ CCND2/ JUN/ GADD45A/ THBS1/ PIK3CG/ PIK3R1/ CDKN1A/ PIAS1/ APAF1/ TNFRSF10A/ BIRC5/ CHEK1
NRF2-mediated Oxidative Stress Response	1.33	0.0467735	0.0983	0.816	GSTA3/ PIK3R1/ NQO1/ DNAJC3/ DNAJC10/ JUNB/ MAP3K5/ MAFF/ PIK3R3/ HMOX1/ JUN/ ACTA2/ DNAJB11/ PIK3CG/ ACTG2/ FKBP5/ HACD3
AMPK Signaling	2.17	0.00676083	0.112	0.728	PFKFB3/ RAB27A/ CPT1A/ SLC2A1/ RAB3A/ PIK3R1/ CPT1B/ PFKL/ PFKP/ EIF4EBP1/ PIK3R3/ CCNA2/ GYS1/ PFKFB4/ FASN/ PIK3CG/ CDKN1A/ PRKAA2/ AK4/ ACACA/ HMGCR/ PHF10
Role of CHK Proteins in Cell Cycle Checkpoint Control	1.35	0.0446684	0.135	0.447	PCNA/ E2F4/ CDKN1A/ CDK1/ CHEK1/ RAD1/ CDC25A
ATM Signaling	1.89	0.0128825	0.13	0.302	JUN/ SMC2/ GADD45A/ FANCD2/ H2AFX/ CDKN1A/ ZEB1/ CDK1/ CHEK1/ CCNB1/ CDC25A/ SMC1A
STAT3 Pathway	1.87	0.0134896	0.141	0	MAP3K9/ SOCS1/ SOCS3/ GHR/ PTPN2/ PIM1/ TGFBR3/ CDKN1A/ SOCS4/ CDC25A
SAPK/JNK Signaling	1.46	0.0346737	0.117	-0.302	MAP4K2/ PIK3R3/ MAP3K9/ JUN/ GADD45A/ PIK3CG/ MAP3K13/ PIK3R1/ DUSP10/ MAP3K5/ MAP3K2
Retinoic acid Mediated Apoptosis Signaling	2.5	0.00316228	0.2	-0.378	TIPARP/ RARA/ ZC3HAV1/ APAF1/ CYCS/ PARP3/ CRABP2/ TNFRSF10A
Death Receptor Signaling	1.38	0.0416869	0.118	-0.632	ACTA2/ TIPARP/ ZC3HAV1/ APAF1/ CYCS/ HSPB7/ ACTG2/ PARP3/ MAP3K5/ TNFRSF10A
Type I Diabetes Mellitus Signaling	1.52	0.0301995	0.12	-1	TRAF6/ SOCS1/ SOCS3/ PIAS1/ HLA-B/ APAF1/ CYCS/ SOCS4/ HLA-DQB1/ IL1R1/ MAP3K5
Interferon Signaling	1.99	0.0102329	0.2	-2.449	SOCS1/ OAS1/ PTPN2/ MX1/ PIAS1/ TAP1
Mitotic Roles of Polo-Like Kinase	3.87	0.000134896	0.218	-2.53	KIF23/ PLK4/ CDC20/ TGFB1/ PTTG1/ PRC1/ CDC16/ CDK1/ KIF11/ CCNB1/ CDC25A/ SMC1A
Estrogen-mediated S-phase Entry	5.06	8.70964e-06	0.375	-3	CCNA2/ E2F4/ CCNE2/ CDKN1A/ CDKN1B/ ESR1/ CDK1/ CDC25A/ SKP2
Aryl Hydrocarbon Receptor Signaling	3.27	0.000537032	0.15	-3.051	GSTA3/ CCNE2/ NQO1/ APAF1/ CYP1B1/ CHEK1/ CCNA2/ JUN/ CCND2/ TGFB1/ RARA/ NEDD8/ CDKN1A/ TGFB2/ HSPB7/ DHFR/ CDKN1B/ ESR1
Cyclins and Cell Cycle Regulation	3.34	0.000457088	0.183	-3.317	CCNA2/ E2F4/ CCNE2/ CCND2/ TGFB1/ HDAC11/ CDKN1A/ TGFB2/ CDKN1B/ CDK1/ CCNB1/ SKP2/ CDC25A
GADD45 Signaling	3.99	0.000102329	0.368	#NUM!	PCNA/ CCNE2/ CCND2/ GADD45A/ CDKN1A/ CDK1/ CCNB1
Dolichyl-diphosphooligosaccharide Biosynthesis	3.71	0.000194984	0.5	#NUM!	ALG3/ ALG5/ DPM1/ ALG8/ DPM3
Glycolysis I	2.6	0.00251189	0.261	#NUM!	PGK1/ PGAM1/ ENO2/ ALDOA/ PFKL/ PFKP
Antiproliferative Role of TOB in T Cell Signaling	2.4	0.00398107	0.24	#NUM!	CCNA2/ CCNE2/ TGFB1/ TGFB2/ CDKN1B/ SKP2
Spermidine Biosynthesis I	2.4	0.00398107	1	#NUM!	SRM/ AMD1
Cell Cycle Control of Chromosomal Replication	2.25	0.00562341	0.17	#NUM!	TOP2B/ MCM6/ PCNA/ ORC3/ CDC6/ POLE/ TOP2A/ DNA2/ CDK1
Pyrimidine Ribonucleotides Interconversion	2.11	0.00776247	0.189	#NUM!	SMARCA1/ ANXA1/ AK4/ CANT1/ RECQL/ DHX9/ ENTPD7
Pyrimidine Ribonucleotides De Novo Biosynthesis	1.99	0.0102329	0.179	#NUM!	SMARCA1/ ANXA1/ AK4/ CANT1/ RECQL/ DHX9/ ENTPD7
Biotin-carboxyl Carrier Protein Assembly	1.94	0.0114815	0.667	#NUM!	HLCS/ ACACA
RAR Activation	1.87	0.0134896	0.11	#NUM!	DHRS3/ RDH10/ RDH11/ PIK3R1/ SMAD7/ ADCY6/ MAP3K5/ MNAT1/ PIK3R3/ JUN/ TGFB1/ PIK3CG/ RARA/ TGFB2/ GTF2H1/ GTF2H5/ CRABP2/ CITED2/ PHF10
Triacylglycerol Biosynthesis	1.81	0.0154882	0.167	#NUM!	GPAM/ AGPAT5/ LCLAT1/ MBOAT1/ MBOAT2/ PLPP2/ ELOVL6
CDP-diacylglycerol Biosynthesis I	1.81	0.0154882	0.208	#NUM!	GPAM/ AGPAT5/ LCLAT1/ MBOAT1/ MBOAT2
DNA damage-induced 14-3-3σ Signaling	1.71	0.0194984	0.235	#NUM!	CCNE2/ CDK1/ CCNB1/ RAD1
Phosphatidylglycerol Biosynthesis II (Non-plastidic)	1.66	0.0218776	0.192	#NUM!	GPAM/ AGPAT5/ LCLAT1/ MBOAT1/ MBOAT2
Heme Degradation	1.66	0.0218776	0.5	#NUM!	HMOX1/ BLVRA
TR/RXR Activation	1.58	0.0263027	0.122	#NUM!	PIK3R3/ SLC16A3/ LDLR/ SLC2A1/ PIK3CG/ PIK3R1/ FASN/ ACACA/ PFKP/ THRB/ SYT12
Tetrapyrrole Biosynthesis II	1.45	0.0354813	0.4	#NUM!	ALAD/ HMBS
Gluconeogenesis I	1.33	0.0467735	0.182	#NUM!	PGK1/ PGAM1/ ENO2/ ALDOA
Ceramide Degradation	1.3	0.0501187	0.333	#NUM!	ACER3/ ACER2
Salvage Pathways of Pyrimidine Deoxyribonucleotides	1.3	0.0501187	0.333	#NUM!	CDA/ TK1
Glycogen Biosynthesis II (from UDP-D-Glucose)	1.3	0.0501187	0.333	#NUM!	GYS1/ GBE1
Nur77 Signaling in T Lymphocytes	1.28	0.0524807	0.14	#NUM!	HLA-B/ NR4A1/ APAF1/ CYCS/ HLA-DQB1/ MAP3K2
Vitamin-C Transport	1.26	0.0549541	0.214	#NUM!	SLC2A1/ NXN/ SLC2A3
Acute Phase Response Signaling	1.22	0.060256	0.098	1.387	SOCS3/ SOCS1/ PIK3R1/ SOCS4/ MAP3K5/ IL1R1/ TRAF6/ IL33/ PIK3R3/ HMOX1/ JUN/ PIK3CG/ SERPINE1/ CRABP2/ NOLC1
JAK/Stat Signaling	1.21	0.0616595	0.114	-1	PIK3R3/ SOCS1/ SOCS3/ JUN/ PIK3CG/ PIK3R1/ PIAS1/ CDKN1A/ SOCS4
Thiamin Salvage III	1.2	0.0630957	1	#NUM!	TPK1
Glutamine Biosynthesis I	1.2	0.0630957	1	#NUM!	GLUL
Glutamate Removal from Folates	1.2	0.0630957	1	#NUM!	GGH
Xanthine and Xanthosine Salvage	1.2	0.0630957	1	#NUM!	PNP
Cysteine Biosynthesis/Homocysteine Degradation	1.2	0.0630957	1	#NUM!	CTH
L-cysteine Degradation II	1.2	0.0630957	1	#NUM!	CTH
Lanosterol Biosynthesis	1.2	0.0630957	1	#NUM!	LSS
D-mannose Degradation	1.2	0.0630957	1	#NUM!	MPI
TNFR1 Signaling	1.16	0.0691831	0.13	0.447	MAP4K2/ MADD/ JUN/ APAF1/ TNFAIP3/ CYCS
Superpathway of Cholesterol Biosynthesis	1.16	0.0691831	0.16	#NUM!	FDPS/ NSDHL/ LSS/ HMGCR
Granzyme B Signaling	1.12	0.0758578	0.188	#NUM!	APAF1/ CYCS/ LMNB1
Mismatch Repair in Eukaryotes	1.12	0.0758578	0.188	#NUM!	PCNA/ MSH2/ EXO1
Small Cell Lung Cancer Signaling	1.1	0.0794328	0.108	-0.707	TRAF6/ PIK3R3/ CCNE2/ PIK3CG/ PIK3R1/ APAF1/ CYCS/ CDKN1B/ SKP2
IL-6 Signaling	1.07	0.0851138	0.0984	-0.577	TRAF6/ IL33/ PIK3R3/ SOCS1/ SOCS3/ JUN/ TNFAIP6/ CYP19A1/ PIK3CG/ PIK3R1/ HSPB7/ IL1R1
Sphingosine and Sphingosine-1-phosphate Metabolism	1.06	0.0870964	0.25	#NUM!	ACER3/ ACER2
Phosphatidylethanolamine Biosynthesis II	1.06	0.0870964	0.25	#NUM!	CHKA/ SELENOI
p38 MAPK Signaling	1.05	0.0891251	0.1	0.905	TRAF6/ IL33/ DDIT3/ TGFB1/ DUSP10/ HIST1H3C/ MEF2A/ TGFB2/ HSPB7/ IL1R1/ MAP3K5
Mitochondrial L-carnitine Shuttle Pathway	1.05	0.0891251	0.176	#NUM!	CPT1A/ CPT1B/ SLC27A1
Th2 Pathway	1.05	0.0891251	0.0976	-1.414	IL33/ PIK3R3/ SOCS3/ JUN/ TGFB1/ CXCR4/ PIK3CG/ PIK3R1/ TGFBR3/ HLA-B/ PSEN2/ HLA-DQB1
Hereditary Breast Cancer Signaling	1.05	0.0891251	0.0956	#NUM!	PIK3R1/ CDK1/ CHEK1/ CCNB1/ PIK3R3/ FANCD2/ GADD45A/ MSH2/ H2AFX/ PIK3CG/ HDAC11/ CDKN1A/ PHF10
ILK Signaling	1.02	0.0954993	0.0904	1.291	FLNB/ LIMS2/ PIK3R1/ VEGFB/ MYH11/ PIK3R3/ MYL9/ TGFB1I1/ JUN/ RND3/ ACTA2/ PIK3CG/ LEF1/ KRT18/ ACTG2/ ACTN1
HIPPO signaling	0.996	0.100925	0.107	#NUM!	DLG5/ PPP1R10/ AJUBA/ FAT4/ WWTR1/ PPP1R3C/ PATJ/ SKP2
Th1 and Th2 Activation Pathway	0.995	0.101158	0.0921	#NUM!	SOCS3/ SOCS1/ CXCR4/ TGFBR3/ PIK3R1/ HLA-B/ PSEN2/ HLA-DQB1/ IL33/ PIK3R3/ NFIL3/ JUN/ TGFB1/ PIK3CG
The Visual Cycle	0.994	0.101391	0.167	#NUM!	DHRS3/ RDH10/ RDH11
Unfolded protein response	0.994	0.101391	0.118	#NUM!	DDIT3/ HSPH1/ PPP1R15A/ DNAJC3/ MAP3K5/ CEBPG
Acute Myeloid Leukemia Signaling	0.983	0.103992	0.102	-2.236	KITLG/ PIK3R3/ PIM1/ PIK3CG/ PIK3R1/ RARA/ LEF1/ EIF4EBP1/ IDH1
Glucose and Glucose-1-phosphate Degradation	0.97	0.107152	0.222	#NUM!	HK2/ RGN
Prostanoid Biosynthesis	0.97	0.107152	0.222	#NUM!	PTGES/ PTGDS
Heme Biosynthesis II	0.97	0.107152	0.222	#NUM!	ALAD/ HMBS
Role of JAK2 in Hormone-like Cytokine Signaling	0.967	0.107895	0.138	#NUM!	SOCS1/ SOCS3/ GHR/ SOCS4
Caveolar-mediated Endocytosis Signaling	0.964	0.108643	0.109	#NUM!	FLNB/ ACTA2/ ITGA8/ HLA-B/ ACTG2/ COPG1/ MAP3K2
Lymphotoxin β Receptor Signaling	0.964	0.108643	0.109	-1.134	TRAF6/ PIK3R3/ VCAM1/ PIK3CG/ PIK3R1/ APAF1/ CYCS
Neuroinflammation Signaling Pathway	0.958	0.110154	0.0837	0	VCAM1/ BDNF/ TGFBR3/ PIK3R1/ HLA-B/ CXCL12/ PSEN2/ IL1R1/ HLA-DQB1/ BIRC5/ TRAF6/ PIK3R3/ GABBR2/ HMOX1/ JUN/ TGFB1/ PIK3CG/ TLR6/ TGFB2/ GLUL/ TLR3/ CALB1
Hepatic Cholestasis	0.956	0.110662	0.0922	#NUM!	MAP4K2/ NR1H4/ ADCY6/ IL1R1/ TRAF6/ IL33/ JUN/ SLCO3A1/ TGFB1/ RARA/ PPRC1/ TGFB2/ ESR1
Role of Pattern Recognition Receptors in Recognition of Bacteria and Viruses	0.953	0.111429	0.0957	-1.633	TRAF6/ PTX3/ PIK3R3/ OAS1/ TGFB1/ PIK3CG/ PIK3R1/ TLR6/ TGFB2/ TLR3/ C3AR1
IL-10 Signaling	0.937	0.115611	0.108	#NUM!	TRAF6/ IL33/ HMOX1/ SOCS3/ JUN/ BLVRA/ IL1R1
PPARα/RXRα Activation	0.928	0.118032	0.0897	-0.832	TGFBR3/ CPT1B/ ADCY6/ IL1R1/ TGS1/ ABCA1/ TRAF6/ JUN/ GHR/ TGFB1/ FASN/ PRKAA2/ TGFB2/ SLC27A1
Pancreatic Adenocarcinoma Signaling	0.914	0.121899	0.094	-0.816	PIK3R3/ HMOX1/ E2F4/ TGFB1/ PIK3CG/ PIK3R1/ CDKN1A/ TGFB2/ VEGFB/ CDKN1B/ BIRC5
Guanine and Guanosine Salvage I	0.912	0.122462	0.5	#NUM!	PNP
Spermine Biosynthesis	0.912	0.122462	0.5	#NUM!	AMD1
All-trans-decaprenyl Diphosphate Biosynthesis	0.912	0.122462	0.5	#NUM!	PDSS1
Flavin Biosynthesis IV (Mammalian)	0.912	0.122462	0.5	#NUM!	RFK
Palmitate Biosynthesis I (Animals)	0.912	0.122462	0.5	#NUM!	FASN
Sulfate Activation for Sulfonation	0.912	0.122462	0.5	#NUM!	PAPSS2
Fatty Acid Biosynthesis Initiation II	0.912	0.122462	0.5	#NUM!	FASN
Adenine and Adenosine Salvage I	0.912	0.122462	0.5	#NUM!	PNP
Epithelial Adherens Junction Signaling	0.9	0.125893	0.0916	#NUM!	MYL9/ ACTA2/ TGFBR3/ BAIAP2/ TGFB2/ WASF1/ TUBA1C/ LEF1/ NECTIN1/ ACTG2/ MYH11/ ACTN1
Adipogenesis pathway	0.896	0.127057	0.0932	#NUM!	NR1D2/ KAT6B/ DDIT3/ TGFB1/ TXNIP/ HDAC11/ GTF2H1/ GTF2H5/ FBXW7/ SAP30/ MNAT1
Guanosine Nucleotides Degradation III	0.891	0.128529	0.2	#NUM!	XDH/ PNP
Cysteine Biosynthesis III (mammalia)	0.888	0.12942	0.15	#NUM!	FTSJ1/ MAT2A/ CTH
Endoplasmic Reticulum Stress Pathway	0.888	0.12942	0.15	#NUM!	DDIT3/ DNAJC3/ MAP3K5
DNA Methylation and Transcriptional Repression Signaling	0.887	0.129718	0.129	#NUM!	HIST1H4F/ HIST1H4I/ SAP30/ HIST1H4H
Inhibition of Angiogenesis by TSP1	0.887	0.129718	0.129	2	JUN/ THBS1/ TGFB1/ GUCY1B3
Germ Cell-Sertoli Cell Junction Signaling	0.88	0.131826	0.0881	#NUM!	MAP3K9/ PIK3R1/ MAP3K13/ MAP3K5/ PIK3R3/ RND3/ ACTA2/ TGFB1/ PIK3CG/ TGFB2/ TUBA1C/ ACTG2/ ACTN1/ MAP3K2
IL-7 Signaling Pathway	0.877	0.132739	0.1	-1.89	PIK3R3/ SOCS1/ JUN/ SLC2A1/ PIK3CG/ PIK3R1/ CDKN1B/ CDC25A
Urate Biosynthesis/Inosine 5'-phosphate Degradation	0.822	0.150661	0.182	#NUM!	XDH/ PNP
Adenosine Nucleotides Degradation II	0.822	0.150661	0.182	#NUM!	XDH/ PNP
RANK Signaling in Osteoclasts	0.815	0.153109	0.0938	0.333	TRAF6/ PIK3R3/ MAP3K9/ JUN/ PIK3CG/ MAP3K13/ PIK3R1/ MAP3K5/ MAP3K2
TGF-β Signaling	0.813	0.153815	0.0964	0.707	TRAF6/ INHA/ JUN/ TGFB1/ TGFB2/ SMAD7/ SERPINE1/ INHBB
HMGB1 Signaling	0.791	0.161808	0.0887	1.265	PIK3R3/ VCAM1/ KAT6B/ JUN/ RND3/ TGFB1/ PIK3CG/ PIK3R1/ TGFB2/ IL1R1/ SERPINE1
Antiproliferative Role of Somatostatin Receptor 2	0.771	0.169434	0.0972	-2.236	PIK3R3/ PIK3CG/ PIK3R1/ CDKN1A/ CDKN1B/ GUCY1B3/ GNG10
Cleavage and Polyadenylation of Pre-mRNA	0.76	0.17378	0.167	#NUM!	PAPOLA/ CSTF3
Cholesterol Biosynthesis I	0.76	0.17378	0.167	#NUM!	NSDHL/ LSS
Cholesterol Biosynthesis II (via 24,25-dihydrolanosterol)	0.76	0.17378	0.167	#NUM!	NSDHL/ LSS
Cholesterol Biosynthesis III (via Desmosterol)	0.76	0.17378	0.167	#NUM!	NSDHL/ LSS
BER pathway	0.76	0.17378	0.167	#NUM!	PCNA/ POLE
Cytotoxic T Lymphocyte-mediated Apoptosis of Target Cells	0.756	0.175388	0.13	#NUM!	HLA-B/ APAF1/ CYCS
Antigen Presentation Pathway	0.756	0.175388	0.13	#NUM!	HLA-B/ HLA-DQB1/ TAP1
Neurotrophin/TRK Signaling	0.749	0.178238	0.0959	-1.134	PIK3R3/ JUN/ SPRY1/ BDNF/ PIK3CG/ PIK3R1/ MAP3K5
PRPP Biosynthesis I	0.749	0.178238	0.333	#NUM!	PRPS2
Methylglyoxal Degradation I	0.749	0.178238	0.333	#NUM!	HAGH
Trans, trans-farnesyl Diphosphate Biosynthesis	0.749	0.178238	0.333	#NUM!	FDPS
S-adenosyl-L-methionine Biosynthesis	0.749	0.178238	0.333	#NUM!	MAT2A
Fatty Acid β-oxidation III (Unsaturated, Odd Number)	0.749	0.178238	0.333	#NUM!	ECI1
Chronic Myeloid Leukemia Signaling	0.741	0.181552	0.09	#NUM!	PIK3R3/ E2F4/ TGFB1/ PIK3CG/ HDAC11/ PIK3R1/ CDKN1A/ TGFB2/ CDKN1B
IGF-1 Signaling	0.741	0.181552	0.09	-0.378	PIK3R3/ SOCS1/ SOCS3/ CTGF/ JUN/ PIK3CG/ PIK3R1/ SOCS4/ CYR61
Sertoli Cell-Sertoli Cell Junction Signaling	0.723	0.189234	0.0833	#NUM!	MAP3K9/ TGFBR3/ MAP3K13/ MAP3K5/ JUN/ CLDN5/ ACTA2/ NECTIN1/ TUBA1C/ ACTG2/ GUCY1B3/ ACTN1/ MAP3K2
Gα12/13 Signaling	0.713	0.193642	0.0853	0.302	MYL9/ PIK3R3/ CDH12/ JUN/ F2RL1/ PIK3CG/ PIK3R1/ CDH20/ MEF2A/ CDH6/ MAP3K5
LPS/IL-1 Mediated Inhibition of RXR Function	0.711	0.194536	0.0811	0.333	GSTA3/ CPT1A/ NR1H4/ ACOX2/ CPT1B/ IL1R1/ ABCA1/ PAPSS2/ TRAF6/ IL33/ JUN/ RARA/ HS3ST1/ SLC27A1/ FABP5
Estrogen-Dependent Breast Cancer Signaling	0.689	0.204644	0.0921	-1.633	PIK3R3/ JUN/ CYP19A1/ PIK3CG/ PIK3R1/ ESR1/ HSD17B1
Docosahexaenoic Acid (DHA) Signaling	0.682	0.20797	0.1	#NUM!	PIK3R3/ PIK3CG/ PIK3R1/ APAF1/ CYCS
Renal Cell Carcinoma Signaling	0.67	0.213796	0.0909	-1	PIK3R3/ JUN/ SLC2A1/ TGFB1/ PIK3CG/ PIK3R1/ EGLN3
IL-4 Signaling	0.67	0.213796	0.0909	#NUM!	PIK3R3/ SOCS1/ SYNJ1/ PIK3CG/ PIK3R1/ HLA-B/ HLA-DQB1
LXR/RXR Activation	0.658	0.219786	0.0857	0	IL33/ LDLR/ NR1H4/ FASN/ ACACA/ TLR3/ IL1R1/ HMGCR/ ABCA1
Purine Nucleotides Degradation II (Aerobic)	0.656	0.2208	0.143	#NUM!	XDH/ PNP
Role of BRCA1 in DNA Damage Response	0.652	0.222844	0.0897	0	E2F4/ MSH2/ GADD45A/ FANCD2/ CDKN1A/ CHEK1/ PHF10
UVB-Induced MAPK Signaling	0.642	0.228034	0.0923	-0.447	PIK3R3/ JUN/ PIK3CG/ PIK3R1/ HIST1H3C/ EIF4EBP1
HIF1α Signaling	0.642	0.228034	0.0849	#NUM!	PIK3R3/ JUN/ SLC2A1/ PIK3CG/ MMP16/ PIK3R1/ VEGFB/ EGLN3/ SLC2A3
Arsenate Detoxification I (Glutaredoxin)	0.638	0.230144	0.25	#NUM!	PNP
Trehalose Degradation II (Trehalase)	0.638	0.230144	0.25	#NUM!	HK2
Adenine and Adenosine Salvage III	0.638	0.230144	0.25	#NUM!	PNP
Purine Ribonucleosides Degradation to Ribose-1-phosphate	0.638	0.230144	0.25	#NUM!	PNP
Geranylgeranyldiphosphate Biosynthesis	0.638	0.230144	0.25	#NUM!	FDPS
NAD Biosynthesis III	0.638	0.230144	0.25	#NUM!	NAMPT
dTMP De Novo Biosynthesis	0.638	0.230144	0.25	#NUM!	DHFR
Prolactin Signaling	0.634	0.232274	0.0886	-0.378	PIK3R3/ SOCS1/ SOCS3/ JUN/ PIK3CG/ PIK3R1/ SOCS4
Agranulocyte Adhesion and Diapedesis	0.63	0.234423	0.0805	#NUM!	IL33/ MYL9/ VCAM1/ CLDN5/ ACTA2/ CXCR4/ MMP16/ CXCL12/ ACTG2/ SDC4/ MYH11/ IL1R1
Hepatic Fibrosis / Hepatic Stellate Cell Activation	0.621	0.239332	0.0793	#NUM!	VCAM1/ CTGF/ KLF6/ SMAD7/ VEGFB/ IL1R1/ MYH11/ MYL9/ ACTA2/ TGFB1/ TGFB2/ EDNRA/ SERPINE1
Growth Hormone Signaling	0.616	0.242103	0.0875	-0.378	PIK3R3/ SOCS1/ SOCS3/ GHR/ PIK3CG/ PIK3R1/ SOCS4
Retinoate Biosynthesis I	0.616	0.242103	0.111	#NUM!	DHRS3/ RDH10/ RDH11
Regulation of Cellular Mechanics by Calpain Protease	0.614	0.24322	0.0943	1	CCNA2/ CAPN6/ CDKN1B/ CDK1/ ACTN1
Virus Entry via Endocytic Pathways	0.613	0.243781	0.0851	#NUM!	PIK3R3/ FLNB/ ACTA2/ PIK3CG/ PIK3R1/ HLA-B/ TFRC/ ACTG2
Th1 Pathway	0.612	0.244343	0.0833	-0.333	PIK3R3/ SOCS1/ SOCS3/ NFIL3/ PIK3CG/ PIK3R1/ HLA-B/ PSEN2/ HLA-DQB1
Telomere Extension by Telomerase	0.611	0.244906	0.133	#NUM!	HNRNPA2B1/ PINX1
Superpathway of Geranylgeranyldiphosphate Biosynthesis I (via Mevalonate)	0.611	0.244906	0.133	#NUM!	FDPS/ HMGCR
Role of PKR in Interferon Induction and Antiviral Response	0.61	0.245471	0.1	#NUM!	TRAF6/ APAF1/ CYCS/ TLR3
HGF Signaling	0.584	0.260615	0.0818	-0.333	PIK3R3/ MAP3K9/ JUN/ PIK3CG/ MAP3K13/ PIK3R1/ CDKN1A/ MAP3K5/ MAP3K2
Tight Junction Signaling	0.581	0.262422	0.0784	#NUM!	MYL9/ CLDN5/ JUN/ ACTA2/ YKT6/ TGFB1/ TGFB2/ NECTIN1/ ACTG2/ MYH11/ PATJ/ CSTF3
Bupropion Degradation	0.57	0.269153	0.125	#NUM!	CYP19A1/ CYP1B1
Altered T Cell and B Cell Signaling in Rheumatoid Arthritis	0.568	0.270396	0.087	#NUM!	IL33/ TGFB1/ HLA-B/ TLR6/ HLA-DQB1/ TLR3
Graft-versus-Host Disease Signaling	0.557	0.277332	0.103	#NUM!	IL33/ HLA-B/ HLA-DQB1
Estrogen Biosynthesis	0.557	0.277332	0.103	#NUM!	CYP19A1/ CYP1B1/ HSD17B1
Serine Biosynthesis	0.555	0.278612	0.2	#NUM!	PSAT1
Myo-inositol Biosynthesis	0.555	0.278612	0.2	#NUM!	IMPAD1
Rapoport-Luebering Glycolytic Shunt	0.555	0.278612	0.2	#NUM!	PGAM1
Tyrosine Degradation I	0.555	0.278612	0.2	#NUM!	FAH
GDP-mannose Biosynthesis	0.555	0.278612	0.2	#NUM!	MPI
Colorectal Cancer Metastasis Signaling	0.549	0.282488	0.0742	-1.807	E2F4/ MMP16/ PIK3R1/ ADCY6/ VEGFB/ BIRC5/ GNG10/ PIK3R3/ JUN/ MSH2/ RND3/ TGFB1/ PIK3CG/ TLR6/ TGFB2/ LEF1/ TLR3
Amyotrophic Lateral Sclerosis Signaling	0.538	0.289734	0.0808	0.378	PIK3R3/ CAPN6/ PIK3CG/ PIK3R1/ APAF1/ VEGFB/ GLUL/ CYCS
D-myo-inositol (1,4,5)-trisphosphate Degradation	0.533	0.293089	0.118	#NUM!	SYNJ1/ IMPAD1
Breast Cancer Regulation by Stathmin1	0.528	0.296483	0.0749	#NUM!	PIK3R3/ E2F4/ CCNE2/ PPP1R10/ CAMK1D/ PPP1R3C/ PIK3CG/ PIK3R1/ CDKN1A/ ADCY6/ TUBA1C/ CDKN1B/ CDK1/ GNG10
Salvage Pathways of Pyrimidine Ribonucleotides	0.52	0.301995	0.0814	#NUM!	MAP3K9/ PIM1/ UPP1/ PRKAA2/ AK4/ CDA/ CDK1
Toll-like Receptor Signaling	0.517	0.304089	0.0833	0.447	TRAF6/ IL33/ JUN/ TLR6/ TNFAIP3/ TLR3
RhoA Signaling	0.517	0.304089	0.0783	0.707	MYL9/ RND3/ ACTA2/ CIT/ BAIAP2/ WASF1/ ACTG2/ SEMA3F/ DLC1
UVA-Induced MAPK Signaling	0.511	0.308319	0.0792	#NUM!	PIK3R3/ JUN/ TIPARP/ PIK3CG/ PIK3R1/ ZC3HAV1/ CYCS/ PARP3
IL-8 Signaling	0.509	0.309742	0.0741	1.387	ANGPT2/ VCAM1/ PIK3R1/ VEGFB/ EIF4EBP1/ GNG10/ TRAF6/ PIK3R3/ MYL9/ HMOX1/ JUN/ CCND2/ RND3/ PIK3CG
HER-2 Signaling in Breast Cancer	0.506	0.311889	0.0805	#NUM!	PIK3R3/ CCNE2/ PIK3CG/ PIK3R1/ CDKN1A/ CDKN1B/ MAP3K5
PI3K/AKT Signaling	0.504	0.313329	0.0776	1.414	PIK3R3/ GYS1/ SYNJ1/ PIK3CG/ PIK3R1/ CDKN1A/ CDKN1B/ MAP3K5/ EIF4EBP1
Sirtuin Signaling Pathway	0.504	0.313329	0.0723	-1.069	PGK1/ TIMM8A/ PFKFB3/ CPT1A/ NDRG1/ SLC2A1/ NR1H4/ HIST1H3C/ CPT1B/ NQO1/ NDUFA4L2/ ABCA1/ JUN/ GADD45A/ PGAM1/ PRKAA2/ NAMPT/ TUBA1C
Remodeling of Epithelial Adherens Junctions	0.498	0.317687	0.0847	#NUM!	ACTA2/ TUBA1C/ ACTG2/ ACTN1/ Mapre2
IL-9 Signaling	0.498	0.317687	0.0889	-1	PIK3R3/ SOCS3/ PIK3CG/ PIK3R1
Thioredoxin Pathway	0.489	0.32434	0.167	#NUM!	NXN
Selenocysteine Biosynthesis II (Archaea and Eukaryotes)	0.489	0.32434	0.167	#NUM!	SARS2
UDP-N-acetyl-D-glucosamine Biosynthesis II	0.489	0.32434	0.167	#NUM!	GFPT2
Zymosterol Biosynthesis	0.489	0.32434	0.167	#NUM!	NSDHL
Superpathway of Methionine Degradation	0.481	0.33037	0.0938	#NUM!	FTSJ1/ MAT2A/ CTH
Bladder Cancer Signaling	0.471	0.338065	0.08	#NUM!	THBS1/ MMP16/ CDKN1A/ FGF23/ VEGFB/ FGF11
Role of JAK1, JAK2 and TYK2 in Interferon Signaling	0.468	0.340408	0.105	#NUM!	SOCS1/ PTPN2
Methionine Degradation I (to Homocysteine)	0.468	0.340408	0.105	#NUM!	FTSJ1/ MAT2A
IL-2 Signaling	0.465	0.342768	0.082	-2	PIK3R3/ SOCS1/ JUN/ PIK3CG/ PIK3R1
Sumoylation Pathway	0.464	0.343558	0.0778	0	PCNA/ SAE1/ JUN/ RND3/ PIAS1/ ZEB1/ MAP3K5
Nucleotide Excision Repair Pathway	0.458	0.348337	0.0909	#NUM!	GTF2H1/ GTF2H5/ MNAT1
Chemokine Signaling	0.449	0.355631	0.0806	0.447	JUN/ CAMK1D/ CXCR4/ PIK3CG/ CXCL12
Leukocyte Extravasation Signaling	0.445	0.358922	0.0714	-0.277	TIMP3/ VCAM1/ CXCR4/ MMP16/ PIK3R1/ CXCL12/ PIK3R3/ CLDN5/ ACTA2/ RASGRP1/ PIK3CG/ ACTG2/ DLC1/ ACTN1
Activation of IRF by Cytosolic Pattern Recognition Receptors	0.442	0.36141	0.0833	1	TRAF6/ DHX58/ JUN/ SIKE1
Pyrimidine Deoxyribonucleotides De Novo Biosynthesis I	0.439	0.363915	0.1	#NUM!	RRM2/ AK4
Glutathione-mediated Detoxification	0.439	0.363915	0.1	#NUM!	GSTA3/ GGH
Acetone Degradation I (to Methylglyoxal)	0.439	0.363915	0.1	#NUM!	CYP19A1/ CYP1B1
Prostate Cancer Signaling	0.439	0.363915	0.0761	#NUM!	PIK3R3/ CCNE2/ PIK3CG/ PIK3R1/ CDKN1A/ LEF1/ CDKN1B
Retinol Biosynthesis	0.437	0.365595	0.0882	#NUM!	DHRS3/ RDH10/ RDH11
Role of Lipids/Lipid Rafts in the Pathogenesis of Influenza	0.435	0.367282	0.143	#NUM!	FDPS
Superpathway of Serine and Glycine Biosynthesis I	0.435	0.367282	0.143	#NUM!	PSAT1
Phosphatidylcholine Biosynthesis I	0.435	0.367282	0.143	#NUM!	CHKA
Superoxide Radicals Degradation	0.435	0.367282	0.143	#NUM!	NQO1
CD40 Signaling	0.429	0.372392	0.0769	-0.816	TRAF6/ PIK3R3/ JUN/ PIK3CG/ PIK3R1/ TNFAIP3
Insulin Receptor Signaling	0.425	0.375837	0.0732	0	PIK3R3/ SOCS3/ GYS1/ SYNJ1/ PPP1R10/ PIK3CG/ PIK3R1/ PPP1R3C/ EIF4EBP1
FAK Signaling	0.414	0.385478	0.0745	#NUM!	PIK3R3/ CAPN6/ ACTA2/ PIK3CG/ PIK3R1/ ACTG2/ TNS1
Cardiac Hypertrophy Signaling	0.413	0.386367	0.0698	1.069	MAP3K9/ PIK3R1/ MAP3K13/ MEF2A/ ADCY6/ MAP3K5/ GNG10/ PIK3R3/ MYL9/ JUN/ RND3/ TGFB1/ PIK3CG/ TGFB2/ MAP3K2
B Cell Development	0.412	0.387258	0.0952	#NUM!	HLA-B/ HLA-DQB1
PKCθ Signaling in T Lymphocytes	0.405	0.39355	0.0714	0.632	PIK3R3/ MAP3K9/ JUN/ PIK3CG/ MAP3K13/ PIK3R1/ HLA-B/ HLA-DQB1/ MAP3K5/ MAP3K2
ErbB2-ErbB3 Signaling	0.404	0.394457	0.0769	#NUM!	PIK3R3/ JUN/ PIK3CG/ PIK3R1/ CDKN1B
Regulation of Actin-based Motility by Rho	0.403	0.395367	0.075	2.449	MYL9/ RND3/ ACTA2/ BAIAP2/ WASF1/ ACTG2
Erythropoietin Signaling	0.403	0.395367	0.075	#NUM!	PIK3R3/ SOCS1/ SOCS3/ JUN/ PIK3CG/ PIK3R1
Thyroid Cancer Signaling	0.397	0.400867	0.0833	#NUM!	BDNF/ CXCL12/ LEF1
Cancer Drug Resistance By Drug Efflux	0.397	0.400867	0.0833	#NUM!	PIK3R3/ PIK3CG/ PIK3R1
Role of JAK1 and JAK3 in γc Cytokine Signaling	0.391	0.406443	0.0758	#NUM!	PIK3R3/ SOCS1/ SOCS3/ PIK3CG/ PIK3R1
Sucrose Degradation V (Mammalian)	0.39	0.40738	0.125	#NUM!	ALDOA
GDP-glucose Biosynthesis	0.39	0.40738	0.125	#NUM!	HK2
PTEN Signaling	0.382	0.414954	0.0714	0.816	PIK3R3/ GHR/ SYNJ1/ PIK3CG/ PIK3R1/ TGFBR3/ CDKN1A/ CDKN1B
VEGF Signaling	0.38	0.416869	0.0722	0.378	PIK3R3/ ACTA2/ PIK3CG/ PIK3R1/ VEGFB/ ACTG2/ ACTN1
OX40 Signaling Pathway	0.379	0.41783	0.0811	#NUM!	JUN/ HLA-B/ HLA-DQB1
FGF Signaling	0.378	0.418794	0.0732	-0.816	PIK3R3/ PIK3CG/ PIK3R1/ FGF23/ FGF11/ MAP3K5
MSP-RON Signaling Pathway	0.377	0.419759	0.0746	#NUM!	PIK3R3/ ACTA2/ PIK3CG/ PIK3R1/ ACTG2
Glucocorticoid Receptor Signaling	0.371	0.425598	0.0671	#NUM!	VCAM1/ PIK3R1/ MNAT1/ TRAF6/ PIK3R3/ JUN/ KRT8/ TGFB1/ PIK3CG/ ANXA1/ CDKN1A/ PRKAA2/ TGFB2/ GTF2H1/ GTF2H5/ KRT18/ SERPINE1/ FKBP5/ ESR1/ PHF10
VDR/RXR Activation	0.364	0.432514	0.0735	#NUM!	GADD45A/ CDKN1A/ TGFB2/ CDKN1B/ CALB1
Superpathway of D-myo-inositol (1,4,5)-trisphosphate Metabolism	0.364	0.432514	0.087	#NUM!	SYNJ1/ IMPAD1
Communication between Innate and Adaptive Immune Cells	0.362	0.43451	0.0755	#NUM!	IL33/ HLA-B/ TLR6/ TLR3
Mechanisms of Viral Exit from Host Cells	0.361	0.435512	0.0789	#NUM!	ACTA2/ ACTG2/ LMNB1
Molecular Mechanisms of Cancer	0.354	0.442588	0.0661	#NUM!	E2F4/ CCNE2/ PIK3R1/ SMAD7/ APAF1/ ADCY6/ PSEN2/ MAP3K5/ CDK1/ CHEK1/ PIK3R3/ JUN/ CCND2/ RND3/ FANCD2/ TGFB1/ PIK3CG/ RASGRP1/ CDKN1A/ TGFB2/ CYCS/ LEF1/ CDKN1B/ CDC25A
NGF Signaling	0.352	0.444631	0.0696	0	TRAF6/ PIK3R3/ MAP3K9/ PIK3CG/ MAP3K13/ PIK3R1/ MAP3K5/ MAP3K2
Signaling by Rho Family GTPases	0.351	0.445656	0.0669	0.258	MAP3K9/ PIK3R1/ CDH6/ WASF1/ GNG10/ PIK3R3/ MYL9/ JUN/ CDH12/ RND3/ ACTA2/ CDH20/ PIK3CG/ CIT/ BAIAP2/ ACTG2
Clathrin-mediated Endocytosis Signaling	0.351	0.445656	0.0678	#NUM!	PIK3R3/ LDLR/ SYNJ1/ ACTA2/ PIK3CG/ PIK3R1/ FGF23/ TFRC/ VEGFB/ FGF11/ ACTG2/ MYO1E
Melanoma Signaling	0.348	0.448745	0.0741	-2	PIK3R3/ PIK3CG/ PIK3R1/ CDKN1A
IL-22 Signaling	0.343	0.453942	0.0833	#NUM!	SOCS3/ IL22RA1
Autoimmune Thyroid Disease Signaling	0.343	0.453942	0.0833	#NUM!	HLA-B/ HLA-DQB1
Tumoricidal Function of Hepatic Natural Killer Cells	0.343	0.453942	0.0833	#NUM!	APAF1/ CYCS
Role of JAK family kinases in IL-6-type Cytokine Signaling	0.343	0.453942	0.0833	#NUM!	SOCS1/ SOCS3
Myc Mediated Apoptosis Signaling	0.34	0.457088	0.0714	#NUM!	PIK3R3/ PIK3CG/ PIK3R1/ APAF1/ CYCS
Glioma Invasiveness Signaling	0.34	0.457088	0.0714	-1.342	PIK3R3/ TIMP3/ RND3/ PIK3CG/ PIK3R1
Factors Promoting Cardiogenesis in Vertebrates	0.334	0.463447	0.0698	#NUM!	CCNE2/ TGFB1/ TGFBR3/ CDC6/ TGFB2/ LEF1
NF-κB Signaling	0.332	0.465586	0.0671	-1.508	TRAF6/ IL33/ PIK3R3/ GHR/ PIK3CG/ PIK3R1/ TGFBR3/ TLR6/ TNFAIP3/ TLR3/ IL1R1
Allograft Rejection Signaling	0.323	0.475335	0.08	#NUM!	HLA-B/ HLA-DQB1
Induction of Apoptosis by HIV1	0.322	0.476431	0.0714	-1	CXCR4/ APAF1/ CYCS/ MAP3K5
Granzyme A Signaling	0.319	0.479733	0.1	#NUM!	ANP32A
Hematopoiesis from Multipotent Stem Cells	0.319	0.479733	0.1	#NUM!	KITLG
UDP-N-acetyl-D-galactosamine Biosynthesis II	0.319	0.479733	0.1	#NUM!	HK2
Stearate Biosynthesis I (Animals)	0.314	0.485289	0.0732	#NUM!	FASN/ SLC27A1/ ELOVL6
Role of Macrophages, Fibroblasts and Endothelial Cells in Rheumatoid Arthritis	0.311	0.488652	0.065	#NUM!	SOCS1/ SOCS3/ VCAM1/ PIK3R1/ CXCL12/ VEGFB/ IL1R1/ CEBPG/ TRAF6/ IL33/ PIK3R3/ JUN/ F2RL1/ TGFB1/ PIK3CG/ TLR6/ LEF1/ TLR3
RhoGDI Signaling	0.309	0.490908	0.0659	-0.632	MYL9/ CDH12/ RND3/ ACTA2/ CDH20/ CDH6/ WASF1/ ACTG2/ ESR1/ DLC1/ GNG10
CNTF Signaling	0.309	0.490908	0.0702	-2	LIFR/ PIK3R3/ PIK3CG/ PIK3R1
Crosstalk between Dendritic Cells and Natural Killer Cells	0.309	0.490908	0.0702	#NUM!	ACTA2/ HLA-B/ ACTG2/ TLR3
Osteoarthritis Pathway	0.308	0.49204	0.0656	-0.577	TIMP3/ DDIT4/ TGFB1/ PTHLH/ PRKAA2/ SMAD7/ GREM1/ VEGFB/ LEF1/ NAMPT/ SDC4/ IL1R1
Sonic Hedgehog Signaling	0.304	0.496592	0.0769	#NUM!	CDK1/ CCNB1
Fcγ Receptor-mediated Phagocytosis in Macrophages and Monocytes	0.303	0.497737	0.0674	0	PIK3R3/ HMOX1/ ACTA2/ PIK3CG/ PIK3R1/ ACTG2
Reelin Signaling in Neurons	0.303	0.497737	0.0674	#NUM!	PIK3R3/ MAP3K9/ PIK3CG/ PIK3R1/ LRP8/ VLDLR
Regulation of the Epithelial-Mesenchymal Transition Pathway	0.302	0.498884	0.0655	#NUM!	PIK3R3/ CDH12/ TGFB1/ PIK3CG/ PIK3R1/ FGF23/ TGFB2/ FGF11/ LEF1/ PSEN2/ ZEB1
Role of p14/p19ARF in Tumor Suppression	0.3	0.501187	0.0714	#NUM!	PIK3R3/ PIK3CG/ PIK3R1
Amyloid Processing	0.3	0.501187	0.0714	#NUM!	CAPN6/ MARK1/ PSEN2
Cardiac β-adrenergic Signaling	0.291	0.511682	0.0656	-0.816	AKAP12/ PDE4C/ PPP1R10/ PPP1R3C/ PDE12/ ADCY6/ PKIA/ GNG10
Mitochondrial Dysfunction	0.29	0.512861	0.0652	#NUM!	COX4I2/ COX7B/ CPT1A/ XDH/ CPT1B/ CYCS/ PSEN2/ DHODH/ NDUFA4L2
Chondroitin Sulfate Degradation (Metazoa)	0.29	0.512861	0.0909	#NUM!	CEMIP
Mevalonate Pathway I	0.29	0.512861	0.0909	#NUM!	HMGCR
Gαq Signaling	0.289	0.514044	0.0649	-1	PIK3R3/ HMOX1/ GYS1/ RND3/ PIK3CG/ PIK3R1/ RGS7/ RGS4/ ARHGEF25/ GNG10
Ephrin A Signaling	0.285	0.5188	0.0678	#NUM!	PIK3R3/ PIK3CG/ PIK3R1/ EFNA5
Eicosanoid Signaling	0.285	0.5188	0.0678	#NUM!	PTGFR/ PTGES/ LTB4R/ PTGDS
GDNF Family Ligand-Receptor Interactions	0.285	0.5188	0.0667	-1.342	PIK3R3/ JUN/ PIK3CG/ PIK3R1/ GFRA1
Systemic Lupus Erythematosus Signaling	0.282	0.522396	0.0645	#NUM!	IL33/ PIK3R3/ SNRPA/ JUN/ PIK3CG/ PIK3R1/ SNRNP25/ HNRNPA2B1/ HLA-B/ CREM
Paxillin Signaling	0.276	0.529663	0.0648	0	PIK3R3/ ACTA2/ PIK3CG/ PIK3R1/ ITGA8/ ACTG2/ ACTN1
Gαi Signaling	0.276	0.529663	0.0648	0	GABBR2/ LTB4R/ SSTR3/ RGS7/ ADCY6/ RGS4/ GNG10
Phagosome Formation	0.276	0.529663	0.0648	#NUM!	PIK3R3/ RND3/ PIK3CG/ PIK3R1/ TLR6/ TLR3/ C3AR1
Circadian Rhythm Signaling	0.27	0.537032	0.0714	#NUM!	NR1D1/ BHLHE40
Role of RIG1-like Receptors in Antiviral Innate Immunity	0.27	0.537032	0.0714	#NUM!	TRAF6/ DHX58
TNFR2 Signaling	0.27	0.537032	0.0714	#NUM!	JUN/ TNFAIP3
cAMP-mediated signaling	0.269	0.53827	0.0634	-0.577	AKAP12/ GABBR2/ LTB4R/ PDE4C/ CAMK1D/ FSHR/ PDE12/ CREM/ SSTR3/ RGS7/ ADCY6/ RGS4/ PKIA
Cellular Effects of Sildenafil (Viagra)	0.268	0.539511	0.0642	#NUM!	MYL9/ ACTA2/ PDE4C/ ADCY6/ ACTG2/ MYH11/ GUCY1B3
Glioma Signaling	0.268	0.539511	0.0642	-1	PIK3R3/ E2F4/ CAMK1D/ PIK3CG/ PIK3R1/ CDKN1A/ IDH1
Angiopoietin Signaling	0.266	0.542001	0.0649	#NUM!	PIK3R3/ ANGPT2/ PIK3CG/ PIK3R1/ BIRC5
Dermatan Sulfate Degradation (Metazoa)	0.265	0.54325	0.0833	#NUM!	CEMIP
Colanic Acid Building Blocks Biosynthesis	0.265	0.54325	0.0833	#NUM!	MPI
Pyridoxal 5'-phosphate Salvage Pathway	0.264	0.544503	0.0656	#NUM!	MAP3K9/ PIM1/ PRKAA2/ CDK1
Aldosterone Signaling in Epithelial Cells	0.262	0.547016	0.0633	#NUM!	PIK3R3/ PIK3CG/ PIK3R1/ HSPH1/ DNAJB11/ DNAJC3/ HSPB7/ DNAJC10/ DNAJC30/ HSPA4L
Type II Diabetes Mellitus Signaling	0.262	0.547016	0.0634	-2.236	PIK3R3/ SOCS1/ SOCS3/ PIK3CG/ PIK3R1/ PRKAA2/ SOCS4/ SLC27A1/ MAP3K5
Assembly of RNA Polymerase II Complex	0.261	0.548277	0.0667	#NUM!	GTF2H1/ GTF2H5/ MNAT1
Nicotine Degradation III	0.255	0.555904	0.069	#NUM!	CYP19A1/ CYP1B1
Fatty Acid β-oxidation I	0.255	0.555904	0.069	#NUM!	SLC27A1/ ECI1
Endometrial Cancer Signaling	0.253	0.55847	0.0645	#NUM!	PIK3R3/ PIK3CG/ PIK3R1/ LEF1
Leptin Signaling in Obesity	0.247	0.566239	0.0633	-1	PIK3R3/ SOCS3/ PIK3CG/ PIK3R1/ ADCY6
Fatty Acid Activation	0.242	0.572796	0.0769	#NUM!	SLC27A1
Choline Biosynthesis III	0.242	0.572796	0.0769	#NUM!	HMOX1
RAN Signaling	0.222	0.599791	0.0714	#NUM!	KPNA2
