# Supplementary material for: Low Oxygen Levels Induce Early Luteinization Associated Changes in Bovine Granulosa Cells
Source: Front Physiol. 2018 Aug 7;9:1066. doi: 10.3389/fphys.2018.01066 (PMC6090175; doi:10.3389/fphys.2018.01066)
Supplement: DATA SHEET S6 — List of hub genes and their interactions. [file Data_Sheet_6.xlsx]

## Sheet: Sheet1
Gene Symbol	Description	Degree	Betweenness	FC				Protein	Interaction	Protein
ESR1	estrogen receptor 1	70	20183.2	2.19				ACACA	(pp)	MLLT3
KIAA0101	KIAA0101 ortholog	65	16119	2				ACD	(pp)	ENO2
TRAF6	TNF receptor-associated factor 6, E3 ubiquitin protein ligase	42	14937.1	-2.15				ACD	(pp)	PFKP
VCAM1	vascular cell adhesion molecule 1	38	7215.39	-3.91				ACD	(pp)	TAGLN
NEDD8	neural precursor cell expressed, developmentally down-regulated 8	35	7411.9	2.25				ACD	(pp)	ZFP36L1
CDKN1A	cyclin-dependent kinase inhibitor 1A (p21, Cip1)	28	8569.35	-2.38				ACTL6A	(pp)	EWSR1
PCNA	proliferating cell nuclear antigen	28	6574.45	2.35				ACTN1	(pp)	GTF2H1
CDK1	cyclin-dependent kinase 1	25	5767.09	2.72				ACTN1	(pp)	KPNA2
H2AFX	H2A histone family, member X	22	3622.03	2.51				AJUBA	(pp)	BUB1B
DHX9	DEAH (Asp-Glu-Ala-His) box helicase 9	19	3123.61	2.72				AJUBA	(pp)	EGLN3
CCNB1	cyclin B1	19	3076.66	2.3				AJUBA	(pp)	RARA
HNRNPA2B1	heterogeneous nuclear ribonucleoprotein A2/B1	18	3934.21	2.62				AJUBA	(pp)	TRAF6
JUN	jun proto-oncogene	17	5189.28	-2.88				ALDOA	(pp)	H2AFX
CCNA2	cyclin A2	16	2692.33	4.65				ALDOA	(pp)	PCNA
EWSR1	EWS RNA-binding protein 1	16	2686.22	2				AMOTL2	(pp)	NDC80
CDC20	cell division cycle 20	16	1854.56	2.74				ANXA1	(pp)	KRT8
CALM3	calmodulin 3 (phosphorylase kinase, delta)	14	4101.26	2.28				APAF1	(pp)	CYCS
IQCB1	IQ motif containing B1	14	1982.65	-2.88				ARL15	(pp)	CRMP1
SMN2	survival of motor neuron 2, centromeric	14	1913.5	2.01				ATXN3	(pp)	CDKN1A
HNRNPM	heterogeneous nuclear ribonucleoprotein M	14	1362.04	3.46				ATXN3	(pp)	EWSR1
HIST2H3A	histone cluster 2, H3a	13	2608.93	2.67				ATXN3	(pp)	NEDD8
SKP2	S-phase kinase-associated protein 2, E3 ubiquitin protein ligase	13	1506.36	3.34				ATXN3	(pp)	TK1
MAP3K5	mitogen-activated protein kinase kinase kinase 5	12	3168.59	2.58				ATXN3	(pp)	TRAF6
HDAC11	histone deacetylase 11	12	2275.29	-2.03				BUB1	(pp)	BUB1B
MSH2	mutS homolog 2	12	1445.45	2.91				BUB1	(pp)	CDC20
HIST1H3G	histone cluster 1, H3g	12	833.67	2.2				BUB1	(pp)	CDK1
KPNA2	karyopherin alpha 2 (RAG cohort 1, importin alpha 1)	11	2623.03	3.09				BUB1	(pp)	NDC80
E2F4	E2F transcription factor 4, p107/p130-binding	11	2266.3	2.48				BUB1	(pp)	NUF2
SRSF1	serine/arginine-rich splicing factor 1	11	1025.86	3.85				BUB1	(pp)	ZW10
NR4A1	nuclear receptor subfamily 4, group A, member 1	10	2711.03	-2.47				BUB1B	(pp)	CDC20
MCM6	minichromosome maintenance complex component 6	10	1840.61	2.2				BUB1B	(pp)	MXI1
TK1	thymidine kinase 1, soluble	10	1731.49	2.64				BUB1B	(pp)	ZW10
ILF2	interleukin enhancer binding factor 2	10	1010.75	2.23				CALM3	(pp)	TFCP2
CDC6	cell division cycle 6	10	607.53	2.46				CAPN6	(pp)	SLC9A3R1
DDIT3	DNA-damage-inducible transcript 3	9	2065.21	-5.77				CASC5	(pp)	BUB1
TOP2A	topoisomerase (DNA) II alpha 170kDa	9	1573.52	2.02				CASC5	(pp)	BUB1B
TLE1	transducin-like enhancer of split 1 (E(sp1) homolog, Drosophila)	9	1186.84	-3.81				CASC5	(pp)	NDC80
NDC80	NDC80 kinetochore complex component	9	897.49	3.53				CCNA2	(pp)	CALM3
BUB1	BUB1 mitotic checkpoint serine/threonine kinase	9	818.41	2.08				CCNA2	(pp)	CDC20
RNF2	ring finger protein 2	9	770.45	-2.8				CCNA2	(pp)	CDKN1A
SRSF2	serine/arginine-rich splicing factor 2	9	659.14	2				CCNA2	(pp)	CDKN1B
RBM14	RNA binding motif protein 14	9	602.82	2.72				CCNA2	(pp)	PCNA
BUB1B	BUB1 mitotic checkpoint serine/threonine kinase B	9	536.21	2.62				CCNA2	(pp)	PRC1
PIK3R1	phosphoinositide-3-kinase, regulatory subunit 1 (alpha)	8	1728.4	2.38				CCNA2	(pp)	SKP2
LMNB1	lamin B1	8	1440.25	4.35				CCNB1	(pp)	CCNA2
GADD45A	growth arrest and DNA-damage-inducible, alpha	8	1321.3	-3.79				CCNB1	(pp)	CDC20
FTSJ1	FtsJ RNA methyltransferase homolog 1 (E. coli); putative tRNA (cytidine(32)/guanosine(34)-2-O)-methyltransferase	8	1011.64	2.15				CCNB1	(pp)	CDC25A
ECT2	epithelial cell transforming 2; protein ECT2-like	8	1006.47	2.15				CCNB1	(pp)	CDC6
KDM4C	lysine (K)-specific demethylase 4C	8	618.59	-2.7				CCNB1	(pp)	CDK1
SFPQ	splicing factor proline/glutamine-rich	8	562.06	2.97				CCNB1	(pp)	CDKN1A
CDKN1B	cyclin-dependent kinase inhibitor 1B (p27, Kip1)	8	319.4	-2.18				CCNB1	(pp)	CDKN1B
FUS	FUS RNA binding protein	8	244.77	2.33				CCNB1	(pp)	FBXO5
PIAS1	protein inhibitor of activated STAT, 1	7	2084.7	-2				CCNB1	(pp)	NDC80
HSPH1	heat shock 105kDa/110kDa protein 1	7	1323.55	3.41				CCNB1	(pp)	PCNA
PRKAA2	protein kinase, AMP-activated, alpha 2 catalytic subunit	7	1288.91	-2.11				CCNB1	(pp)	PRC1
CHEK1	checkpoint kinase 1	7	1156.94	2.29				CCNB1	(pp)	SKP2
CENPE	centromere protein E, 312kDa; uncharacterized LOC101908394	7	1099.31	3.61				CCND2	(pp)	CALM3
SMC1A	structural maintenance of chromosomes 1A	7	826.49	2.52				CCND2	(pp)	CDKN1A
CCT5	chaperonin containing TCP1, subunit 5 (epsilon)	7	795.77	2.07				CCND2	(pp)	CDKN1B
CDC25A	cell division cycle 25A	7	631.45	2.14				CCND2	(pp)	PSMD10
GCN1L1	GCN1 general control of amino-acid synthesis 1-like 1 (yeast)	7	501.82	2.01				CCNE2	(pp)	CDKN1A
ALDOA	aldolase A, fructose-bisphosphate	7	373.12	-2.12				CCNE2	(pp)	CDKN1B
KRT8	keratin 8	7	353.85	-3.53				CCNE2	(pp)	FBXW7
PGK1	phosphoglycerate kinase 1	7	315.08	-2.01				CCT6A	(pp)	CCT5
HNRNPA3	heterogeneous nuclear ribonucleoprotein A3	7	119.21	2.13				CDC20	(pp)	CDKN1A
SOCS3	suppressor of cytokine signaling 3	6	1452	3.42				CDC20	(pp)	RASSF1
PSME3	proteasome (prosome, macropain) activator subunit 3 (PA28 gamma; Ki)	6	1361.97	2.14				CDC20	(pp)	TK1
SMAD7	SMAD family member 7	6	1118.22	-2.08				CDC25A	(pp)	TRIB3
CYCS	cytochrome c, somatic	6	1064.92	2.06				CDC6	(pp)	CCNA2
MLLT3	myeloid/lymphoid or mixed-lineage leukemia (trithorax homolog, Drosophila); translocated to, 3	6	695.7	-2.04				CDC6	(pp)	CDC20
HSPA4L	heat shock 70kDa protein 4-like	6	672.41	3.17				CDC6	(pp)	CDKN1A
BIRC5	baculoviral IAP repeat containing 5	6	648.84	2.1				CDC6	(pp)	MCM10
ATF3	activating transcription factor 3	6	518.63	-4.79				CDC6	(pp)	MCM6
PRC1	protein regulator of cytokinesis 1	6	511.35	2.69				CDC6	(pp)	PCNA
CENPA	centromere protein A	6	489.48	2.83				CDCA8	(pp)	BIRC5
RYBP	RING1 and YY1 binding protein	6	436.25	-4.75				CDCA8	(pp)	RCC2
UHRF2	ubiquitin-like with PHD and ring finger domains 2, E3 ubiquitin protein ligase	6	130.2	-3.07				CDK1	(pp)	BIRC5
PCGF1	polycomb group ring finger 1	6	122.35	-2.14				CDK1	(pp)	CCNA2
ACTA2	actin, alpha 2, smooth muscle, aorta; actin, aortic smooth muscle-like	5	2047	-5.22				CDK1	(pp)	CDC6
TSN	translin	5	1524.57	2.32				CDK1	(pp)	CDKN1A
TRIP6	thyroid hormone receptor interactor 6	5	1428.44	-2.23				CDK1	(pp)	CDKN1B
DNAJB11	DnaJ (Hsp40) homolog, subfamily B, member 11	5	1421.03	2.12				CDK1	(pp)	DLGAP5
CRMP1	collapsin response mediator protein 1	5	1027.73	-2.07				CDK1	(pp)	FBXO5
NDRG1	N-myc downstream regulated 1	5	971.44	-11.96				CDK1	(pp)	KIF11
SMC4	structural maintenance of chromosomes 4	5	892.52	2.36				CDK1	(pp)	LMNB1
H2AFV	H2A histone family, member V	5	712	2.38				CDK1	(pp)	NDE1
MKI67	marker of proliferation Ki-67	5	575.31	2.2				CDK1	(pp)	PBK
CCT6A	chaperonin containing TCP1, subunit 6A (zeta 1)	5	532.41	2.27				CDK1	(pp)	PRC1
POLE	polymerase (DNA directed), epsilon, catalytic subunit	5	498.27	3.25				CDK1	(pp)	SPAG5
ATXN3	ataxin 3	5	497.62	-2.18				CDKN1A	(pp)	CDKN1B
FASN	fatty acid synthase	5	488.51	2.45				CDKN1A	(pp)	HDAC11
MNAT1	MNAT CDK-activating kinase assembly factor 1; CDK-activating kinase assembly factor MAT1-like	5	390.16	-2.52				CDKN1A	(pp)	MCM10
NPEPPS	aminopeptidase puromycin sensitive	5	385.84	-2.19				CDKN1A	(pp)	TK1
RCC2	regulator of chromosome condensation 2	5	385.01	2.57				CDKN1A	(pp)	TLE1
FLNB	filamin B, beta	5	375.49	-2.88				CDKN1C	(pp)	CCNA2
NUP188	nucleoporin 188kDa	5	310.48	2.69				CDKN1C	(pp)	CCNE2
FBXO5	F-box protein 5	5	246.13	2.03				CDKN1C	(pp)	PCNA
ACTN1	actinin, alpha 1	5	233	-2.49				CDKN1C	(pp)	SKP2
HIST1H2BB	histone cluster 1, H2bb	5	207.65	3.32				CDKN3	(pp)	CDK1
NUF2	NUF2, NDC80 kinetochore complex component	5	189.51	2.2				CHEK1	(pp)	AATF
MCM10	minichromosome maintenance complex component 10	5	179.19	2.56				CHEK1	(pp)	CDC25A
FANCD2	Fanconi anemia, complementation group D2	5	177.08	3.56				CHEK1	(pp)	CDKN1A
KRT18	keratin 18	5	171.37	-12.09				CHEK1	(pp)	MSH2
PIM1	Pim-1 proto-oncogene, serine/threonine kinase	5	161.67	-2.22				CHEK1	(pp)	NEK9
ZW10	zw10 kinetochore protein	5	145.44	2.16				CHEK1	(pp)	PCNA
CCNE2	cyclin E2	5	142.71	3.09				CIRBP	(pp)	NEDD8
SMC2	structural maintenance of chromosomes 2	5	117.55	2.15				CLK3	(pp)	PSME3
POLE2	polymerase (DNA directed), epsilon 2, accessory subunit	5	93.48	2.04				COPG1	(pp)	TRAF6
HNRNPAB	heterogeneous nuclear ribonucleoprotein A/B	5	63.34	2.04				CTAGE5	(pp)	TRAF6
CDC16	cell division cycle 16	5	56.26	2.45				CYCS	(pp)	FTSJ1
NFIL3	nuclear factor, interleukin 3 regulated	4	1269.41	-3.18				CYCS	(pp)	PINX1
SAE1	SUMO1 activating enzyme subunit 1	4	1257.76	2.09				CYCS	(pp)	TRAF6
SLC9A3R1	solute carrier family 9, subfamily A (NHE3, cation proton antiporter 3), member 3 regulator 1	4	992.66	2.53				CYP1B1	(pp)	SAE1
AJUBA	ajuba LIM protein	4	920.35	-2.25				DDIT3	(pp)	CEBPG
GHR	growth hormone receptor	4	875.06	-2.25				DDIT3	(pp)	KPNA2
ACD	adrenocortical dysplasia homolog (mouse)	4	831.28	-2.54				DDIT3	(pp)	PPP1R15A
CCND2	cyclin D2	4	825.27	2.43				DDIT3	(pp)	TRIB3
JUNB	jun B proto-oncogene	4	823	-3.91				DHX9	(pp)	EWSR1
PFKP	phosphofructokinase, platelet	4	819.7	-2.33				DHX9	(pp)	HNRNPM
CXCR4	chemokine (C-X-C motif) receptor 4	4	733.37	-3.35				DHX9	(pp)	NEDD8
#N/A	#N/A	4	655.34	2.32				DHX9	(pp)	PCNA
FAM129B	family with sequence similarity 129, member B	4	594.61	-2.22				DHX9	(pp)	PINX1
PSEN2	presenilin 2	4	558.37	2.03				DHX9	(pp)	SMN1
PINX1	PIN2/TERF1 interacting, telomerase inhibitor 1	4	498.76	2.73				DHX9	(pp)	TRAF6
RARA	retinoic acid receptor, alpha	4	455.96	-2.19				DNAJB11	(pp)	CRMP1
COPG1	coatomer protein complex, subunit gamma 1	4	445.66	2.26				DNAJB11	(pp)	HDAC11
ANXA1	annexin A1	4	439.78	-2.07				DNAJC10	(pp)	NEDD8
POP1	processing of precursor 1, ribonuclease P/MRP subunit (S. cerevisiae)	4	437.9	2.27				DZIP3	(pp)	MNAT1
ERH	enhancer of rudimentary homolog (Drosophila)	4	432.09	2.21				DZIP3	(pp)	TRAF6
RASSF1	Ras association (RalGDS/AF-6) domain family member 1	4	430.89	-2.14				E2F4	(pp)	CCNA2
GTF2H1	general transcription factor IIH, polypeptide 1, 62kDa	4	414.75	-2.09				E2F4	(pp)	CDK1
ANP32A	acidic (leucine-rich) nuclear phosphoprotein 32 family, member A	4	394.12	-2.05				E2F4	(pp)	CSTF3
KIF23	kinesin family member 23	4	355.52	2.56				E2F4	(pp)	HIST1H3H
ACTL6A	actin-like 6A	4	334.75	4.22				E2F4	(pp)	PBK
LEF1	lymphoid enhancer-binding factor 1	4	317.7	2.61				E2F4	(pp)	PCNA
TUBA1C	tubulin, alpha 1c	4	204.7	2.55				E2F4	(pp)	RYBP
NCAPH	non-SMC condensin I complex, subunit H	4	141.63	2.42				E2F4	(pp)	SNX19
TFCP2	transcription factor CP2	4	141.11	2.01				EPT1	(pp)	EWSR1
TFAP4	transcription factor AP-4 (activating enhancer binding protein 4)	4	129.11	-2.52				ERC1	(pp)	NR4A1
TNFAIP3	tumor necrosis factor, alpha-induced protein 3	4	117.96	-3.44				ERH	(pp)	TLE1
CDKN1C	cyclin-dependent kinase inhibitor 1C (p57, Kip2)	4	45.54	-2.83				ERO1L	(pp)	H2AFX
CEBPG	CCAAT/enhancer binding protein (C/EBP), gamma	4	43.45	-2.98				ERO1L	(pp)	PELI2
DIMT1	DIM1 dimethyladenosine transferase 1 homolog (S. cerevisiae)	4	21.05	2.45				ESR1	(pp)	ACTN1
BCOR	BCL6 corepressor; BCL-6 corepressor	4	7.11	-4.81				ESR1	(pp)	ANP32A
MBIP	MAP3K12 binding inhibitory protein 1	3	1642.39	-2.1				ESR1	(pp)	CALM3
PIK3R3	phosphoinositide-3-kinase, regulatory subunit 3 (gamma)	3	1232	3.46				ESR1	(pp)	CDKN1A
ING2	inhibitor of growth family, member 2	3	836.46	-2.04				ESR1	(pp)	CLIC1
BHLHE40	basic helix-loop-helix family, member e40	3	823	-3.74				ESR1	(pp)	COPG1
RORA	RAR-related orphan receptor A; nuclear receptor ROR-alpha-like	3	823	-4.23				ESR1	(pp)	CYP1B1
NAE1	NEDD8 activating enzyme E1 subunit 1	3	583.29	2.01				ESR1	(pp)	DHX9
TIA1	TIA1 cytotoxic granule-associated RNA binding protein	3	530.72	2.41				ESR1	(pp)	DNAJB11
PELI2	pellino E3 ubiquitin protein ligase family member 2; E3 ubiquitin-protein ligase pellino homolog 2; E3 ubiquitin-protein ligase pellino homolog 2-like	3	508.3	-4.07				ESR1	(pp)	EWSR1
IDH1	isocitrate dehydrogenase 1 (NADP+), soluble	3	493.53	3				ESR1	(pp)	FKBP5
SERPINE1	serpin peptidase inhibitor, clade E (nexin, plasminogen activator inhibitor type 1), member 1	3	481.31	-2.11				ESR1	(pp)	FUS
VARS	valyl-tRNA synthetase	3	470.12	2.21				ESR1	(pp)	GCN1L1
PHYHIP	phytanoyl-CoA 2-hydroxylase interacting protein	3	456.01	-2.01				ESR1	(pp)	GTF2H1
THBS1	thrombospondin 1	3	452.89	-2.74				ESR1	(pp)	H2AFX
PSMD10	proteasome (prosome, macropain) 26S subunit, non-ATPase, 10	3	445.89	2.18				ESR1	(pp)	HNRNPAB
DPP3	dipeptidyl-peptidase 3	3	445.85	2.1				ESR1	(pp)	HNRNPM
LRRC1	leucine rich repeat containing 1	3	425.15	-2.74				ESR1	(pp)	HSPH1
PPME1	protein phosphatase methylesterase 1	3	416	2.41				ESR1	(pp)	ILF2
HK2	hexokinase 2; hexokinase-2-like	3	413.92	-3.61				ESR1	(pp)	KRT18
CLK3	CDC-like kinase 3	3	314.4	-2.04				ESR1	(pp)	KRT8
ERO1L	ERO1-like (S. cerevisiae)	3	281.2	-7.34				ESR1	(pp)	LMNB1
DZIP3	DAZ interacting zinc finger protein 3; E3 ubiquitin-protein ligase DZIP3-like	3	244.63	2.04				ESR1	(pp)	LRRC59
PPP1R15A	protein phosphatase 1, regulatory subunit 15A	3	217.49	-3.14				ESR1	(pp)	MNAT1
CA9	carbonic anhydrase IX	3	190.17	-2.41				ESR1	(pp)	MSH2
PDLIM1	PDZ and LIM domain 1	3	188.75	-3.52				ESR1	(pp)	NPEPPS
CLIC1	chloride intracellular channel 1	3	184.39	-2.59				ESR1	(pp)	PFKL
LRRC59	leucine rich repeat containing 59	3	126.14	2.1				ESR1	(pp)	PFKP
NR1H4	nuclear receptor subfamily 1, group H, member 4	3	120.12	2.2				ESR1	(pp)	PTPLAD1
CPT1A	carnitine palmitoyltransferase 1A (liver)	3	106.59	3.11				ESR1	(pp)	SMYD3
ACACA	acetyl-CoA carboxylase alpha	3	90.48	2.79				ESR1	(pp)	SRSF1
TFRC	transferrin receptor; transferrin receptor protein 1-like	3	82.97	2.41				ESR1	(pp)	SRSF6
PBK	PDZ binding kinase	3	76.8	2.53				ESR1	(pp)	TFRC
DBP	D site of albumin promoter (albumin D-box) binding protein	3	63.79	-3.27				ESR1	(pp)	TRAF6
ASF1B	anti-silencing function 1B histone chaperone	3	52.46	3.66				EWSR1	(pp)	CALM3
CAMKMT	calmodulin-lysine N-methyltransferase	3	49.45	2.41				EWSR1	(pp)	FUS
RRM2	ribonucleotide reductase M2	3	43.74	5.75				EWSR1	(pp)	NDRG1
POLD4	polymerase (DNA-directed), delta 4, accessory subunit	3	36.34	-2.29				EWSR1	(pp)	NEDD8
LUC7L3	LUC7-like 3 (S. cerevisiae)	3	24.71	2.39				EWSR1	(pp)	SMN1
FTSJ3	FtsJ homolog 3 (E. coli)	3	24.71	2.08				FABP5	(pp)	TRAF6
SNRPA	small nuclear ribonucleoprotein polypeptide A	3	20.84	2.5				FAM129B	(pp)	GLUL
TARDBP	TAR DNA binding protein	3	16.36	2.45				FAM129B	(pp)	PAPOLA
CDCA8	cell division cycle associated 8	3	8.09	2.02				FAM129B	(pp)	PAWR
ORC3	origin recognition complex, subunit 3	3	5.97	2.04				FAM129B	(pp)	TSN
CASC5	cancer susceptibility candidate 5	3	2.12	2.06				FANCD2	(pp)	FANCI
SPC25	SPC25, NDC80 kinetochore complex component	3	0	2.86				FANCD2	(pp)	H2AFX
PTTG1	pituitary tumor-transforming 1	3	0	2.73				FANCD2	(pp)	MSH2
USP37	ubiquitin specific peptidase 37	3	0	-3.12				FANCD2	(pp)	PCNA
PCGF5	polycomb group ring finger 5	3	0	-2.02				FANCD2	(pp)	TRAF6
MYH11	myosin, heavy chain 11, smooth muscle	2	822	-3.44				FASN	(pp)	EWSR1
CREM	cAMP responsive element modulator	2	586.83	2.95				FASN	(pp)	NDRG1
ENO2	enolase 2 (gamma, neuronal)	2	441.68	-2.02				FBXO5	(pp)	CDC20
ROBO2	roundabout, axon guidance receptor, homolog 2 (Drosophila)	2	412	2.2				FBXO5	(pp)	NEDD8
KLC2	kinesin light chain 2	2	412	2.23				FKBP5	(pp)	CLK3
SRM	spermidine synthase	2	412	4.5				FLNB	(pp)	HNRNPM
PHF21A	PHD finger protein 21A	2	412	-2.52				FLNB	(pp)	PIK3R1
NDE1	nudE neurodevelopment protein 1	2	412	2.32				FTSJ1	(pp)	LRRC59
PTPN2	protein tyrosine phosphatase, non-receptor type 2	2	412	-2.16				FTSJ1	(pp)	NEDD8
TBC1D4	TBC1 domain family, member 4	2	412	2.07				FTSJ1	(pp)	NUTF2
SAP30	Sin3A-associated protein, 30kDa	2	412	-3.24				FTSJ1	(pp)	PSME3
MYO1E	myosin IE	2	412	-3.47				FTSJ1	(pp)	RCC2
DPP9	dipeptidyl-peptidase 9	2	412	2.13				FUS	(pp)	NEDD8
ABCF2	ATP-binding cassette, sub-family F (GCN20), member 2	2	412	2.26				FUS	(pp)	TARDBP
ETV5	ets variant 5	2	412	2.49				GCN1L1	(pp)	HDAC11
TNS1	tensin 1	2	412	-4.09				GCN1L1	(pp)	NEDD8
FKBP5	FK506 binding protein 5	2	309.52	2.09				GCN1L1	(pp)	TRAF6
AATF	apoptosis antagonizing transcription factor; protein AATF-like	2	260.04	-2.42				GEMIN6	(pp)	SMN1
ZRANB2	zinc finger, RAN-binding domain containing 2	2	222.26	2.31				GHR	(pp)	PIK3R1
ERC1	ELKS/RAB6-interacting/CAST family member 1	2	211.41	-2.22				GTF2H1	(pp)	MNAT1
NSUN2	NOP2/Sun RNA methyltransferase family, member 2	2	203.03	2.01				GXYLT1	(pp)	TRAF6
CYP1B1	cytochrome P450, family 1, subfamily B, polypeptide 1	2	190.15	4				H2AFX	(pp)	BIRC5
CDC14A	cell division cycle 14A	2	188.74	3.04				H2AFX	(pp)	CALM3
GLUL	glutamate-ammonia ligase	2	182.77	2.23				H2AFX	(pp)	CCT5
KCTD12	potassium channel tetramerization domain containing 12	2	127.39	2.12				H2AFX	(pp)	COPG1
NHP2	NHP2 ribonucleoprotein	2	127.39	2.4				H2AFX	(pp)	DHX9
MAT2A	methionine adenosyltransferase II, alpha	2	105.38	4.08				H2AFX	(pp)	HNRNPAB
SOCS1	suppressor of cytokine signaling 1	2	93.84	-2.25				H2AFX	(pp)	ILF2
ANGPT2	angiopoietin 2	2	92.48	-5.63				H2AFX	(pp)	NEDD8
CA2	carbonic anhydrase II	2	86.88	3.64				H2AFX	(pp)	PBK
DHFR	dihydrofolate reductase	2	86.25	2.5				HDAC11	(pp)	PHYHIP
SPRY1	sprouty homolog 1, antagonist of FGF signaling (Drosophila)	2	81.16	-7.08				HIST1H2BB	(pp)	DHX9
CCNG2	cyclin G2	2	72.39	-4.12				HIST1H2BB	(pp)	NEDD8
RBM34	RNA binding motif protein 34	2	63.97	-2.71				HIST1H3H	(pp)	ANP32A
KNTC1	kinetochore associated 1	2	62.27	3.17				HIST1H3H	(pp)	ASF1B
TRIB3	tribbles pseudokinase 3	2	55.6	-2.25				HIST1H3H	(pp)	H2AFX
HBZ	hemoglobin, zeta	2	51.41	-4.82				HIST1H3H	(pp)	HDAC11
SCMH1	sex comb on midleg homolog 1 (Drosophila)	2	51.1	-2.17				HIST1H3H	(pp)	HIST1H2BB
IL1R1	interleukin 1 receptor, type I	2	45.52	2.56				HNRNPA2B1	(pp)	DENR
TLR3	toll-like receptor 3	2	45.52	3.34				HNRNPA2B1	(pp)	DHX9
SMARCA1	SWI/SNF related, matrix associated, actin dependent regulator of chromatin, subfamily a, member 1	2	44.08	2.07				HNRNPA2B1	(pp)	DIMT1
POP7	processing of precursor 7, ribonuclease P/MRP subunit (S. cerevisiae)	2	38.52	-2.55				HNRNPA2B1	(pp)	H2AFX
CHKA	choline kinase alpha	2	38.16	-2.3				HNRNPA2B1	(pp)	HNRNPAB
PIK3CG	phosphatidylinositol-4,5-bisphosphate 3-kinase, catalytic subunit gamma	2	34.29	2.27				HNRNPA2B1	(pp)	MAP4K2
PGAM1	phosphoglycerate mutase 1 (brain)	2	33.5	-2.21				HNRNPA2B1	(pp)	NEDD8
IL33	interleukin 33	2	33.06	-4.15				HNRNPA2B1	(pp)	NR4A1
FBXW7	F-box and WD repeat domain containing 7, E3 ubiquitin protein ligase	2	29.16	3.56				HNRNPA2B1	(pp)	SMN1
KIF11	kinesin family member 11	2	27.58	3.84				HNRNPA2B1	(pp)	SRSF2
SRSF6	serine/arginine-rich splicing factor 6	2	24.71	2.5				HNRNPAB	(pp)	NEDD8
NAT10	N-acetyltransferase 10 (GCN5-related)	2	24.71	2.36				HNRNPM	(pp)	RBM4B
INA	internexin neuronal intermediate filament protein, alpha	2	24.71	2.14				HNRNPM	(pp)	RCC2
DACT1	dishevelled-binding antagonist of beta-catenin 1	2	23.64	-3.82				HSPA4L	(pp)	TRAF6
FANCI	Fanconi anemia, complementation group I	2	19.54	2.44				HSPH1	(pp)	NR4A1
PAWR	PRKC, apoptosis, WT1, regulator	2	17.53	-2.76				IL1R1	(pp)	PIK3R1
RPP38	ribonuclease P/MRP 38kDa subunit; ribonuclease P protein subunit p38	2	16.63	2.14				IL1R1	(pp)	TRAF6
CAMK1D	calcium/calmodulin-dependent protein kinase ID	2	16.61	-2.37				IL33	(pp)	CRMP1
SOCS4	suppressor of cytokine signaling 4	2	16.06	2.5				ILF2	(pp)	DHX9
THRB	thyroid hormone receptor, beta	2	11.38	-2.03				ILF2	(pp)	DIMT1
ING3	inhibitor of growth family, member 3	2	10.58	-2.13				ILF2	(pp)	NEDD8
CIRBP	cold inducible RNA binding protein	2	9.99	-2.23				JUN	(pp)	CDKN1A
DNAJC10	DnaJ (Hsp40) homolog, subfamily C, member 10	2	9.99	2.01				JUN	(pp)	DDIT3
HIST1H2AJ	histone cluster 1, H2aj	2	9.99	2.06				JUN	(pp)	DHX9
NUTF2	nuclear transport factor 2	2	9.9	2.04				JUN	(pp)	HNRNPM
ICK	intestinal cell (MAK-like) kinase	2	5.76	2.26				JUN	(pp)	JUNB
PUS7	pseudouridylate synthase 7 (putative)	2	2.79	-2.14				JUN	(pp)	KPNA2
METTL21A	methyltransferase like 21A	2	2.79	2.25				JUN	(pp)	MAT2A
TMEM126A	transmembrane protein 126A	2	2.73	2.01				JUN	(pp)	MSH2
KIF20A	kinesin family member 20A	2	1	3.53				JUN	(pp)	PIAS1
PFKL	phosphofructokinase, liver	2	0	-3.17				KANSL1	(pp)	PSME3
SKA1	spindle and kinetochore associated complex subunit 1	2	0	2.01				KCTD12	(pp)	TRAF6
POLE3	polymerase (DNA directed), epsilon 3, accessory subunit	2	0	-2.03				KRT18	(pp)	KPNA2
MXI1	MAX interactor 1, dimerization protein	2	0	-5.61				KRT8	(pp)	HSPA4L
ID1	inhibitor of DNA binding 1, dominant negative helix-loop-helix protein	2	0	2.71				KRT8	(pp)	KPNA2
CITED1	Cbp/p300-interacting transactivator, with Glu/Asp-rich carboxy-terminal domain, 1	2	0	2.33				KRT8	(pp)	KRT18
ZC3HAV1	zinc finger CCCH-type, antiviral 1	2	0	2.81				LEF1	(pp)	BIRC5
SLC1A1	solute carrier family 1 (neuronal/epithelial high affinity glutamate transporter, system Xag), member 1	2	0	-7.02				LEF1	(pp)	TLE1
EXO1	exonuclease 1	2	0	2.84				LMNB1	(pp)	HNRNPM
RBM3	RNA binding motif (RNP1, RRM) protein 3	2	0	-2.85				LMNB1	(pp)	MCM10
BRI3BP	BRI3 binding protein	2	0	2.97				LRRC59	(pp)	TRAF6
DENR	density-regulated protein	1	0	2.28				LTBP3	(pp)	PELI2
PHF10	PHD finger protein 10	1	0	2.05				LUC7L3	(pp)	SRSF1
RBM4B	RNA binding motif protein 4B	1	0	2.02				MAT2A	(pp)	TRAF6
TTLL5	tubulin tyrosine ligase-like family, member 5	1	0	2.01				MBIP	(pp)	CALM3
RAD1	RAD1 checkpoint DNA exonuclease	1	0	2.26				MBIP	(pp)	LMNB1
SPAG5	sperm associated antigen 5	1	0	2.15				MCM6	(pp)	ASF1B
ZFP36L1	ZFP36 ring finger protein-like 1	1	0	-3.04				MCM6	(pp)	MCM10
FABP5	fatty acid binding protein 5 (psoriasis-associated)	1	0	-4.53				MCM6	(pp)	MLLT3
LMAN1	lectin, mannose-binding, 1	1	0	2.07				MCM6	(pp)	NEDD8
GXYLT1	glucoside xylosyltransferase 1	1	0	2.1				MCM6	(pp)	SMC1A
PTPLAD1	protein tyrosine phosphatase-like A domain containing 1	1	0	2.59				MCM6	(pp)	TRAF6
MAPRE2	microtubule-associated protein, RP/EB family, member 2	1	0	2				MLEC	(pp)	TRAF6
NEK9	NIMA-related kinase 9	1	0	2.29				MSH2	(pp)	CDKN1A
TNFAIP8	tumor necrosis factor, alpha-induced protein 8	1	0	-6.87				MSH2	(pp)	NEDD8
CSTF3	cleavage stimulation factor, 3 pre-RNA, subunit 3, 77kDa	1	0	4.18				MSH2	(pp)	PCNA
PARP3	poly (ADP-ribose) polymerase family, member 3	1	0	-11.67				MSH2	(pp)	RAD1
REXO2	RNA exonuclease 2	1	0	2.52				MSH2	(pp)	SMN1
SMYD3	SET and MYND domain containing 3	1	0	-2.08				MSH2	(pp)	TK1
NUP205	nucleoporin 205kDa	1	0	2.51				MXI1	(pp)	CDC20
MYCBP	MYC binding protein	1	0	2.65				MYCBP	(pp)	PINX1
SAMHD1	SAM domain and HD domain 1	1	0	2.84				NAE1	(pp)	NEDD8
NUAK1	NUAK family, SNF1-like kinase, 1	1	0	-2.08				NCAPH	(pp)	CDK1
KIF4A	kinesin family member 4A	1	0	2.03				NCAPH	(pp)	LMNB1
CTAGE5	CTAGE family, member 5	1	0	2.43				NCAPH	(pp)	SMC2
TAGLN	transgelin	1	0	-9.09				NCAPH	(pp)	SMC4
MLEC	malectin	1	0	2.52				NDC80	(pp)	NUF2
MAP3K2	mitogen-activated protein kinase kinase kinase 2	1	0	-2.05				NDRG1	(pp)	PHYHIP
LYPLA1	lysophospholipase I	1	0	2.11				NEDD8	(pp)	KPNA2
KANSL1	KAT8 regulatory NSL complex subunit 1	1	0	-2.09				NPEPPS	(pp)	TRAF6
TAP1	transporter 1, ATP-binding cassette, sub-family B (MDR/TAP)	1	0	2.38				NSDHL	(pp)	ESR1
PLK4	polo-like kinase 4; uncharacterized LOC104970432	1	0	2.18				NUAK1	(pp)	CDKN1A
DLGAP5	discs, large (Drosophila) homolog-associated protein 5	1	0	2.53				NUTF2	(pp)	CDKN1B
AMOTL2	angiomotin like 2	1	0	-2.05				ORC3	(pp)	CCNE2
GEMIN6	gem (nuclear organelle) associated protein 6	1	0	2.1				ORC3	(pp)	CDC6
SNX19	sorting nexin 19	1	0	2.44				ORC3	(pp)	MCM10
MX1	MX dynamin-like GTPase 1	1	0	2.37				PAWR	(pp)	AATF
URI1	URI1, prefoldin-like chaperone	1	0	-2.26				PCNA	(pp)	CA2
PAPOLA	poly(A) polymerase alpha	1	0	2.2				PCNA	(pp)	CDKN1A
ZNF365	zinc finger protein 365	1	0	-2.5				PCNA	(pp)	FTSJ1
APAF1	apoptotic peptidase activating factor 1	1	0	2.01				PCNA	(pp)	NEDD8
EGLN3	egl-9 family hypoxia-inducible factor 3	1	0	-6.08				PCNA	(pp)	TRAF6
CDKN3	cyclin-dependent kinase inhibitor 3	1	0	2.74				PELI2	(pp)	TRAF6
MAP4K2	mitogen-activated protein kinase kinase kinase kinase 2	1	0	-3.36				PFKP	(pp)	PFKL
KLF10	Kruppel-like factor 10	1	0	-2.42				PFKP	(pp)	TRAF6
PREPL	prolyl endopeptidase-like	1	0	2.28				PGK1	(pp)	ALDOA
DTNA	dystrobrevin, alpha	1	0	-2.03				PGK1	(pp)	H2AFX
HPCAL1	hippocalcin-like 1	1	0	-2.4				PGK1	(pp)	HSPH1
TGFB1I1	transforming growth factor beta 1 induced transcript 1	1	0	-2.15				PGK1	(pp)	PCNA
PSPC1	paraspeckle component 1	1	0	2.47				PIAS1	(pp)	GLUL
LTBP3	latent transforming growth factor beta binding protein 3	1	0	-2.77				PIAS1	(pp)	MX1
FAM162A	family with sequence similarity 162, member A	1	0	-4.01				PIAS1	(pp)	NEDD8
PSAT1	phosphoserine aminotransferase 1	1	0	2.2				PIAS1	(pp)	SRSF1
CAPN6	calpain 6	1	0	-2.94				PIM1	(pp)	CDC20
ARL15	ADP-ribosylation factor-like 15	1	0	2.24				PIM1	(pp)	CDC25A
EPT1	ethanolaminephosphotransferase 1 (CDP-ethanolamine-specific)	1	0	2.02				PIM1	(pp)	CDKN1A
C3AR1	complement component 3a receptor 1	1	0	2.42				PIM1	(pp)	SKP2
NAMPT	nicotinamide phosphoribosyltransferase	1	0	-3.3				PINX1	(pp)	CALM3
NQO1	NAD(P)H dehydrogenase, quinone 1	1	0	2.25				POLD4	(pp)	PCNA
CEP55	centrosomal protein 55kDa	1	0	3.03				POLD4	(pp)	POLE
ROR1	receptor tyrosine kinase-like orphan receptor 1	1	0	2.12				POLD4	(pp)	POLE2
BDNF	brain-derived neurotrophic factor	1	0	-12.15				POLE	(pp)	NEDD8
ARNTL2	aryl hydrocarbon receptor nuclear translocator-like 2	1	0	-2.07				POLE	(pp)	PCNA
TIMP3	TIMP metallopeptidase inhibitor 3	1	0	-2.53				POLE	(pp)	POLE2
NEDD9	neural precursor cell expressed, developmentally down-regulated 9	1	0	-2.05				POLE	(pp)	POLE3
SERF1A	small EDRK-rich factor 1A (telomeric)	1	0	2.02				POLE2	(pp)	TLE1
BRPF3	bromodomain and PHD finger containing, 3	1	0	-2.45				POLE3	(pp)	POLE2
DDX41	DEAD (Asp-Glu-Ala-Asp) box polypeptide 41	1	0	-2.08				POP1	(pp)	NEDD8
TFR2	transferrin receptor 2	1	0	-2.91				POP7	(pp)	SMN1
HMOX1	heme oxygenase (decycling) 1	1	0	-4.24				PRC1	(pp)	KIF23
CYP19A1	cytochrome P450, family 19, subfamily A, polypeptide 1	1	0	7.56				PRC1	(pp)	KIF4A
ZEB1	zinc finger E-box binding homeobox 1	1	0	-4.1				PREPL	(pp)	NR4A1
NR1D1	nuclear receptor subfamily 1, group D, member 1	1	0	-3.03				PSAT1	(pp)	PSMD10
IBSP	integrin-binding sialoprotein	1	0	2.43				PSME3	(pp)	CDKN1A
PTGDS	prostaglandin D2 synthase 21kDa (brain)	1	0	-2.16				PTPN2	(pp)	GHR
RECQL	RecQ helicase-like	1	0	3.4				PTPN2	(pp)	LMAN1
ELL2	elongation factor, RNA polymerase II, 2	1	0	-3.82				PUS7	(pp)	HSPA4L
SARS2	seryl-tRNA synthetase 2, mitochondrial	1	0	-2.84				PUS7	(pp)	HSPH1
LRRFIP1	leucine rich repeat (in FLII) interacting protein 1	1	0	-2.43				RARA	(pp)	ANP32A
ESCO2	establishment of sister chromatid cohesion N-acetyltransferase 2	1	0	3.45				RCC2	(pp)	TRAF6
GYS1	glycogen synthase 1 (muscle)	1	0	-2.58				REXO2	(pp)	TRAF6
PDE12	phosphodiesterase 12	1	0	2.74				ROBO2	(pp)	NR4A1
TAF1D	TATA box binding protein (TBP)-associated factor, RNA polymerase I, D, 41kDa	1	0	-2.44				RORA	(pp)	CDKN1A
AHNAK	AHNAK nucleoprotein	1	0	-2.13				SAE1	(pp)	TRAF6
USPL1	ubiquitin specific peptidase like 1	1	0	-2.28				SAMHD1	(pp)	HSPH1
BHLHE41	basic helix-loop-helix family, member e41	1	0	-21.58				SCMH1	(pp)	EWSR1
DCAF16	DDB1 and CUL4 associated factor 16	1	0	2.03				SERPINE1	(pp)	NR4A1
LDOC1L	leucine zipper, down-regulated in cancer 1-like	1	0	2.01				SKA1	(pp)	NDC80
CALB1	calbindin 1, 28kDa	1	0	-10.14				SKP2	(pp)	CDC20
KDM3A	lysine (K)-specific demethylase 3A	1	0	-2.75				SKP2	(pp)	CDKN1A
ZNF395	zinc finger protein 395	1	0	-9.65				SKP2	(pp)	CDKN1B
CYB5B	cytochrome b5 type B (outer mitochondrial membrane)	1	0	2.05				SKP2	(pp)	NEDD8
PKIA	protein kinase (cAMP-dependent, catalytic) inhibitor alpha	1	0	-2.12				SKP2	(pp)	RASSF1
NR1D2	nuclear receptor subfamily 1, group D, member 2	1	0	-2.25				SLC30A5	(pp)	SRSF1
CNN1	calponin 1, basic, smooth muscle	1	0	-3.18				SLC9A3R1	(pp)	NPEPPS
SNX5	sorting nexin 5	1	0	-2.08				SMAD7	(pp)	LEF1
PC	pyruvate carboxylase	1	0	-2.25				SMAD7	(pp)	PIAS1
SHB	Src homology 2 domain containing adaptor protein B	1	0	-2.01				SMAD7	(pp)	PPP1R15A
PPP1R10	protein phosphatase 1, regulatory subunit 10	1	0	3.16				SMAD7	(pp)	SERPINE1
FBXO32	F-box protein 32	1	0	-4.22				SMAD7	(pp)	TGFB1I1
CXCL12	chemokine (C-X-C motif) ligand 12	1	0	2.83				SMC1A	(pp)	HDAC11
FAM98A	family with sequence similarity 98, member A	1	0	2.83				SMC1A	(pp)	NEDD8
PFKFB4	6-phosphofructo-2-kinase/fructose-2,6-biphosphatase 4	1	0	2.33				SMC2	(pp)	NEDD8
CCDC115	coiled-coil domain containing 115	1	0	2.68				SMC2	(pp)	SMC1A
LSS	lanosterol synthase (2,3-oxidosqualene-lanosterol cyclase)	1	0	2.2				SMC2	(pp)	SMC4
GPCPD1	glycerophosphocholine phosphodiesterase GDE1 homolog (S. cerevisiae)	1	0	-3.37				SMC4	(pp)	HDAC11
SLC7A11	solute carrier family 7 (anionic amino acid transporter light chain, xc- system), member 11	1	0	2.01				SMC4	(pp)	NEDD8
FBXO9	F-box protein 9	1	0	2.16				SMN1	(pp)	ERH
DUSP19	dual specificity phosphatase 19	1	0	2.48				SMN1	(pp)	HDAC11
GOLT1B	golgi transport 1B	1	0	2.07				SMN1	(pp)	TLE1
ALG5	ALG5, dolichyl-phosphate beta-glucosyltransferase	1	0	2.03				SNRPA	(pp)	SMN1
RDH11	retinol dehydrogenase 11 (all-trans/9-cis/11-cis)	1	0	2.14				SOCS1	(pp)	GHR
GTF2H5	general transcription factor IIH, polypeptide 5	1	0	2.01				SOCS3	(pp)	GHR
FXYD6	FXYD domain containing ion transport regulator 6	1	0	-2.07				SOCS3	(pp)	TRAF6
S100A13	S100 calcium binding protein A13	1	0	-2.86				SOCS4	(pp)	NR4A1
ADAM8	ADAM metallopeptidase domain 8	1	0	-2.09				SRSF1	(pp)	DHX9
CRABP2	cellular retinoic acid binding protein 2	1	0	-2.44				SRSF1	(pp)	GCN1L1
COX4I2	cytochrome c oxidase subunit IV isoform 2 (lung)	1	0	-2.14				SRSF1	(pp)	HNRNPM
GFRA1	GDNF family receptor alpha 1	1	0	4.4				SRSF2	(pp)	CCT5
PATL1	protein associated with topoisomerase II homolog 1 (yeast)	1	0	-2.3				SRSF2	(pp)	CHEK1
DUS3L	dihydrouridine synthase 3-like (S. cerevisiae)	1	0	-2.43				SRSF2	(pp)	HNRNPM
PAPSS2	3-phosphoadenosine 5-phosphosulfate synthase 2	1	0	2.77				SRSF2	(pp)	NEDD8
HIST2H2AB	histone cluster 2, H2ab	1	0	2.1				SRSF2	(pp)	SRSF1
ZMPSTE24	zinc metallopeptidase STE24	1	0	2.39				TAP1	(pp)	COPG1
METTL20	methyltransferase like 20	1	0	3.8				TBC1D4	(pp)	SMC4
TSNAX	translin-associated factor X; translin-associated protein X; translin-associated protein X-like	1	0	2.25				TFRC	(pp)	TRAF6
ALAD	aminolevulinate dehydratase	1	0	-3.57				THRB	(pp)	ANP32A
FDPS	farnesyl diphosphate synthase	1	0	2.2				THRB	(pp)	SMC1A
CNN2	calponin 2	1	0	-2.35				TK1	(pp)	CRMP1
DHODH	dihydroorotate dehydrogenase (quinone)	1	0	-2.74				TLE1	(pp)	TK1
CENPN	centromere protein N	1	0	2.84				TLR3	(pp)	PIK3R1
NT5DC1	5-nucleotidase domain containing 1	1	0	2.19				TLR3	(pp)	TRAF6
SCHIP1	schwannomin interacting protein 1	1	0	-2.09				TMEM126A	(pp)	EWSR1
NUDT10	nudix (nucleoside diphosphate linked moiety X)-type motif 10	1	0	2.27				TMEM126A	(pp)	SRSF2
SLC25A20	solute carrier family 25 (carnitine/acylcarnitine translocase), member 20	1	0	2.61				TNFAIP3	(pp)	KIF11
SLC2A1	solute carrier family 2 (facilitated glucose transporter), member 1	1	0	-4.06				TNFAIP3	(pp)	MCM6
SGPL1	sphingosine-1-phosphate lyase 1	1	0	2.13				TNFAIP3	(pp)	TRAF6
RGS7	regulator of G-protein signaling 7	1	0	-2.9				TRAF6	(pp)	CALM3
FNIP1	folliculin interacting protein 1; uncharacterized LOC101907984	1	0	-2.04				TRAF6	(pp)	ERH
NDUFAF4	NADH dehydrogenase (ubiquinone) complex I, assembly factor 4	1	0	2.05				TRAF6	(pp)	MNAT1
COL5A1	collagen, type V, alpha 1	1	0	-2.2				TRAF6	(pp)	NEDD8
ALG8	ALG8, alpha-1,3-glucosyltransferase	1	0	2.03				TRIP6	(pp)	TRAF6
GGH	gamma-glutamyl hydrolase (conjugase, folylpolygammaglutamyl hydrolase)	1	0	2.57				TSN	(pp)	PPP1R15A
NSDHL	NAD(P) dependent steroid dehydrogenase-like	1	0	2.27				TSN	(pp)	TRAF6
SLC30A5	solute carrier family 30 (zinc transporter), member 5	1	0	2.2				TTLL5	(pp)	CDKN1A
#N/A								VARS	(pp)	TRAF6
								ZNF365	(pp)	NDE1
								ZW10	(pp)	NDC80
								ZW10	(pp)	PSMD10
