# Supplementary material for: Low Oxygen Levels Induce Early Luteinization Associated Changes in Bovine Granulosa Cells
Source: Front Physiol. 2018 Aug 7;9:1066. doi: 10.3389/fphys.2018.01066 (PMC6090175; doi:10.3389/fphys.2018.01066)
Supplement: DATA SHEET S8 — List of biological functions. [file Data_Sheet_8.xlsx]

## Sheet: Sheet1
Diseases or Functions Annotation	p-Value	Activation z-score	Molecules
Cell cycle progression	9.29e-15	-0.134	AATF/ACKR3/ACTL6A/ADM/AHNAK/AJUBA/APAF1/ARNTL2/ATF3/BIRC5/BORA/BUB1/BUB1B/CCNA2/CCNB1/CCND2/CCNE2/CCNG2/CD320/CDC14A/CDC16/CDC20/CDC25A/CDC6/CDCA8/CDK1/CDKN1A/CDKN1B/Cdkn1c/CENPA/CENPE/CENPW/CHEK1/CIRBP/CIT/CITED2/CKAP2/CLK3/CTH/CXCL12/CYR61/DDIT3/DDIT4/DLGAP5/DNA2/E2F4/EIF4EBP1/EREG/ERRFI1/ESCO2/ESR1/FANCD2/FASN/FBXW7/GADD45A/GAS1/GHR/GTF2H1/HMOX1/ID1/ING2/INHA/JUN/JUNB/KIF11/KIF18A/KIF2C/KIF4A/…
Epileptic seizure	4.1e-14	-1.103	ABHD6/ADM/ANGPTL4/ANKRD37/ANKRD6/ARID5B/ARRDC3/ATF3/BAIAP2/BDNF/BEND5/C11orf96/CDKN1A/CEMIP/CITED2/CREM/CXCR4/CYR61/DTNA/ELL2/ERRFI1/GADD45A/GFRA1/HMOX1/JUN/JUNB/KLF10/LDLR/LMCD1/MCM6/NAMPT/NFIL3/NR4A1/NRN1/NUDT11/SLC1A1/SLC2A3/SLC39A14/SNTB2/SOCS3/SSTR1/TIPARP/ZFP36
Apoptosis	1.09e-13	-0.379	A4GALT/AATF/ABCA1/ACACA/ACD/ACER3/ADAM8/ADM/AKAP12/ALDOA/AMIGO2/ANGPT2/ANGPTL4/ANKRD1/ANXA1/APAF1/APLN/APOPT1/ARHGAP18/ATF3/ATP1B3/B4GALT5/BDNF/BHLHE40/BIRC5/BLVRA/BNIP3/BUB1/C3AR1/CALB1/CAMK1D/CAPRIN2/CCNA2/CCNB1/CCND2/CDC20/CDC25A/CDC6/CDK1/CDKN1A/CDKN1B/Cdkn1c/CENPA/CENPE/CERS6/CHEK1/CHKA/CIDEB/CIT/CITED1/CITED2/CKAP2/CLK3/CNN2/CRABP2/CREM/CTGF/CTH/CXCL12/CXCR4/CYCS/CYP19A1/CYP1B1/CYR61/DDIT3/…
Cell death of tumor cell lines	2.29e-13	1.004	A4GALT/AATF/ACACA/ACD/ACER2/ACER3/ACKR3/ADM/AKAP12/ANGPT2/ANKRD1/APAF1/APOPT1/ATF3/ATP1B3/ATXN3/BDNF/BHLHE40/BIRC5/BNIP3/BUB1/BUB1B/CALB1/CCNB1/CCND2/CCT5/CCT6A/CDA/CDC20/CDC25A/CDC6/CDK1/CDKN1A/CDKN1B/CENPE/CERS6/CHEK1/CHKA/CIDEB/CKAP2/CLK3/CNN2/CRABP2/CREM/CTGF/CTH/CXCL12/CXCR4/CYCS/CYP1B1/CYR61/DDIT3/DDIT4/DDX41/DEPDC1/DHFR/DHX9/DPP9/DROSHA/EGLN3/EIF4EBP1/EREG/ESR1/FAM129B/FASN/FBXO32/FKBP5/FL…
Cell proliferation of tumor cell lines	1.08e-12	-1.626	AATF/ACACA/ACD/ACER3/ACKR3/ACTN1/ADAM9/ADM/AHNAK/AJUBA/AKAP12/ALDOA/ANGPT2/ANGPTL4/ANO3/ANXA1/APAF1/ARHGAP11A/ARRDC3/ATF3/BDNF/BIRC5/BNIP3/BUB1/CA9/CCNA2/CCNB1/CCND2/CCNE2/CCNG2/CD320/CDC16/CDCA8/CDK1/CDKN1A/CDKN1B/CENPA/CENPE/CHEK1/CHKA/CIP2A/CIRBP/CITED1/CNN1/CNN2/CNOT6/CREM/CTGF/CXCL12/CXCR4/CYP19A1/CYP1B1/CYR61/DDIT3/DLC1/DLG5/DLGAP5/DROSHA/DUSP19/ECT2/EFNA5/EIF4EBP1/EREG/ERRFI1/ESR1/F2RL1/FA…
Mitosis	1.54e-12	-1.083	AATF/ADM/AJUBA/APAF1/BIRC5/BORA/BUB1/BUB1B/CCNA2/CCNB1/CDC14A/CDC16/CDC20/CDC25A/CDC6/CDCA8/CDK1/CDKN1A/CDKN1B/Cdkn1c/CENPA/CENPE/CENPW/CHEK1/CIT/CKAP2/CLK3/CYR61/DLGAP5/DNA2/EREG/ERRFI1/ESCO2/GADD45A/GAS1/JUN/KIF11/KIF18A/KIF2C/KIF4A/KITLG/KNL1/KNTC1/KRT18/LEF1/MAP9/MKI67/NAE1/NDC80/NDE1/NEK9/NOLC1/NUF2/NUSAP1/PIK3R1/PLK4/PRIMPOL/PTHLH/PTPN2/PTTG1/PTX3/RNF2/SHB/Sik1/SKA1/SKA3/SLC5A8/SLC9A3R1/SPA…
Apoptosis of tumor cell lines	2.3e-12	0.791	A4GALT/AATF/ACACA/ACD/ACER3/ADM/AKAP12/ANGPT2/ANKRD1/APAF1/APOPT1/ATF3/ATP1B3/BDNF/BHLHE40/BIRC5/BNIP3/BUB1/CALB1/CCNB1/CDC20/CDC25A/CDC6/CDK1/CDKN1A/CDKN1B/CENPE/CERS6/CHEK1/CHKA/CIDEB/CKAP2/CLK3/CNN2/CRABP2/CREM/CTGF/CTH/CXCL12/CXCR4/CYCS/CYP1B1/CYR61/DDIT3/DDIT4/DEPDC1/DHX9/EIF4EBP1/EREG/ESR1/FAM129B/FASN/FBXO32/FKBP5/FLNB/FOXL2/G0S2/GADD45A/H2AFX/HDAC11/HK2/HLA-DQB1/HMOX1/HOXC6/HPSE/ID1/IL1R1…
Necrosis	6.85e-12	0.179	A4GALT/AATF/ACACA/ACD/ACER2/ACER3/ACKR3/ADAM8/ADM/AKAP12/ALDOA/AMIGO2/ANGPT2/ANKRD1/ANXA1/APAF1/APLN/APOPT1/ARHGAP18/ATF3/ATP1B3/ATXN3/B4GALT5/BDNF/BHLHE40/BIRC5/BNIP3/BUB1/BUB1B/C3AR1/CALB1/CCNB1/CCND2/CCT5/CCT6A/CDA/CDC20/CDC25A/CDC6/CDH6/CDK1/CDKN1A/CDKN1B/Cdkn1c/CENPE/CERS6/CHEK1/CHKA/CIDEB/CIT/CITED1/CITED2/CKAP2/CLK3/CNN2/COPG1/CRABP2/CREM/CTGF/CTH/CXCL12/CXCR4/CYCS/CYP19A1/CYP1B1/CYR61/DDI…
Cell death	2.47e-10	0.383	A4GALT/AATF/ABCA1/ACACA/ACD/ACER2/ACER3/ACKR3/ACOX2/ADAM8/ADM/AKAP12/ALDOA/AMIGO2/ANGPT2/ANGPTL4/ANKRD1/ANXA1/APAF1/APLN/APOPT1/ARHGAP18/ATF3/ATP1B3/ATXN3/B4GALT5/BDNF/BHLHE40/BIRC5/BLVRA/BNIP3/BUB1/BUB1B/C3AR1/CALB1/CAMK1D/CAPRIN2/CCNA2/CCNB1/CCND2/CCT5/CCT6A/CDA/CDC14A/CDC20/CDC25A/CDC6/CDH6/CDK1/CDKN1A/CDKN1B/Cdkn1c/CEBPG/CENPA/CENPE/CERS6/CHEK1/CHKA/CIDEB/CIT/CITED1/CITED2/CKAP2/CLK3/CNN2/COP…
Cell death of cervical cancer cell lines	5.16e-10	2.54	A4GALT/ACD/ACER2/ACER3/APOPT1/BIRC5/BUB1/BUB1B/CCNB1/CCND2/CDC20/CDC6/CDK1/CDKN1A/CDKN1B/CENPE/CHEK1/CIDEB/CLK3/DDIT3/DHX9/ESR1/FAM129B/FLNB/G0S2/GADD45A/JUN/JUNB/KIF11/KNL1/KRT18/LYPLA1/MADD/MAP3K5/MCM10/NAA30/NABP1/NDC80/NEDD9/NR4A1/NUF2/PAWR/PBK/PLK4/PPP1R10/PSEN2/RFK/SKA3/SMARCA1/SPAG5/SPC25/SRSF1/TESK2/TGFB1/TIMP3/TNFAIP8/TNFRSF10A/TOP2A/TOP2B/TRAF6/WWTR1/ZFP36
Checkpoint control	6.21e-10	-2.351	BUB1/BUB1B/CCNB1/CCNE2/CCNG2/CDC20/CDC25A/CDC6/CDKN1A/CHEK1/EXO1/FANCD2/GTF2H5/HELB/KNTC1/MBD4/MSH2/NABP1/NDC80/PSME3/PTTG1/RAD1/SMC1A/TGFB1/ZW10
Metastasis	6.27e-10	-0.182	ABCA1/ACKR3/ACTA2/ADAM9/ADM/AKAP12/ANGPT2/ANGPTL4/ANXA1/ATF3/BIRC5/CA9/CCND2/CDC25A/CDH6/CDKN1A/CDKN1B/CEMIP/CNN1/CRABP2/CTGF/CXCL12/CXCR4/CYP19A1/CYP1B1/CYR61/DHFR/DLGAP5/DROSHA/EDNRA/ESR1/FABP5/FASN/FBXW7/FDPS/GADD45A/GLUL/HELB/HMOX1/HNRNPAB/HNRNPM/HOXC6/ID1/IDH1/IL33/JUN/KIF20A/KLF6/KRT18/KRT8/LMCD1/MERTK/MSH2/MX1/NDRG1/NEDD9/NQO1/NRN1/NTN4/NUAK1/PAPSS2/PARP3/PBK/PCNA/PDCD5/PDLIM1/PIK3CG/PIK3R…
Arrest in mitosis	1.59e-09	#VALUE!	BIRC5/BUB1/BUB1B/CCNB1/CDK1/CDKN1A/CENPE/CHEK1/CKAP2/CLK3/KIF11/KIF4A/KNL1/KNTC1/KRT18/NDC80/NUF2/PLK4/SPAG5/SPC25/ZFP36/ZW10
Advanced malignant tumor	1.59e-09	-0.182	ABCA1/ACKR3/ACTA2/ADAM9/ADM/AKAP12/ANGPT2/ANGPTL4/ANXA1/ATF3/BIRC5/CA9/CCND2/CDC25A/CDH6/CDKN1A/CDKN1B/CEMIP/CIP2A/CMTM8/CNN1/CRABP2/CTGF/CXCL12/CXCR4/CYP19A1/CYP1B1/CYR61/DHFR/DLGAP5/DROSHA/DTNA/EDNRA/ESR1/FABP5/FASN/FBXW7/FDPS/FOXN2/GADD45A/GLUL/H2AFX/HELB/HMGCR/HMOX1/HNRNPAB/HNRNPM/HOXC6/ID1/IDH1/IL22RA1/IL33/JUN/KIF20A/KLF6/KRT18/KRT8/LMCD1/LRP8/MERTK/MSH2/MX1/NDRG1/NEDD9/NQO1/NRN1/NTN4/NUAK1…
Segregation of chromosomes	2.64e-09	0.392	BUB1/CCNA2/CCNB1/CDC14A/CDC6/CENPE/CENPW/CIT/ECT2/ESCO2/KIF11/KIF2C/MKI67/NCAPH/NDC80/NEK9/NUF2/NUSAP1/PTTG1/SKA1/SKA3/SMC1A/SMC2/SMC4/SPAG5/SPC25/TOP2A/ZW10
Advanced malignant solid tumor	3.41e-09	-0.194	ABCA1/ACKR3/ACTA2/ADM/AKAP12/ANGPT2/ANGPTL4/ANXA1/ATF3/BIRC5/CA9/CCND2/CDH6/CDKN1B/CEMIP/CIP2A/CMTM8/CRABP2/CTGF/CXCL12/CXCR4/CYP19A1/CYR61/DHFR/DLGAP5/DROSHA/DTNA/ESR1/FASN/FDPS/FOXN2/GLUL/H2AFX/HELB/HMOX1/HOXC6/IL22RA1/IL33/JUN/KIF20A/KLF6/KRT18/KRT8/LMCD1/LRP8/MERTK/MSH2/MX1/NQO1/NRN1/NUAK1/PAPSS2/PARP3/PBK/PDLIM1/PIK3CG/POLE/POLE2/POLE3/PTTG1/PTX3/RALGAPA2/RARA/RGS4/RRM2/SERPINE1/SERTAD2/SHC4…
Benign neoplasia	4.37e-09	0.764	ACKR3/ACTA2/AJUBA/ALDOA/ANGPT2/ANXA1/ARID5B/BDNF/BEST2/BIRC5/BUB1B/CA2/CAPN6/CCNB1/CCND2/CCNE2/CDK1/CDKN1A/CDKN1B/CEBPG/CEMIP/CGRRF1/CHKA/CMTM8/CRABP2/CXCL12/CYP19A1/CYP1B1/CYR61/DHFR/DROSHA/DTNA/EDNRA/EIF4EBP1/ERRFI1/ESR1/EXO1/FABP5/FAH/FAM57A/FANCD2/FBXW7/FDPS/FOXL2/FOXN2/GADD45A/GLUL/GTF2IRD1/H2AFX/HLA-B/HMOX1/HPSE/HSPB7/ID1/IDH1/IPP/JUN/KAT6B/KIF11/KITLG/KLF10/LEF1/LIFR/LRP8/MAP3K5/MKI67/MLLT…
Mitosis of tumor cell lines	6.49e-09	0.48	AJUBA/BIRC5/BUB1/BUB1B/CCNB1/CDC14A/CDC20/CDC25A/CDCA8/CDK1/CDKN1A/CENPE/CHEK1/CLK3/DLGAP5/KIF11/KIF4A/KNL1/NAE1/NDC80/NUF2/PLK4/PTTG1/SPAG5/SPC25/STIL/TOP2A/TOP2B/ZFP36/ZNF365
Benign lesion	7.45e-09	-0.405	ACKR3/ACTA2/AHNAK/AJUBA/ALDOA/ANGPT2/ANXA1/ARID5B/BDNF/BEST2/BIRC5/BUB1B/CA2/CALB1/CAPN6/CCNB1/CCND2/CCNE2/CDK1/CDKN1A/CDKN1B/Cdkn1c/CEBPG/CEMIP/CGRRF1/CHKA/CMTM8/CRABP2/CXCL12/CYP19A1/CYP1B1/CYR61/DACT1/DHFR/DHRS3/DROSHA/DTNA/EDNRA/EIF4EBP1/ERRFI1/ESR1/ETV5/EXO1/FABP5/FAH/FAM57A/FANCD2/FAT4/FBXW7/FDPS/FOXL2/FOXN2/GADD45A/GLUL/GTF2IRD1/H2AFX/HLA-B/HMOX1/HOXC4/HPSE/HSPB7/ID1/IDH1/IPP/JUN/KAT6B/KIF…
Metastatic solid tumor	1.13e-08	-0.194	ABCA1/ACKR3/ACTA2/ADM/AKAP12/ANGPT2/ANGPTL4/ANXA1/ATF3/BIRC5/CA9/CCND2/CDH6/CDKN1B/CEMIP/CRABP2/CTGF/CXCL12/CXCR4/CYP19A1/CYR61/DHFR/DLGAP5/ESR1/FASN/FDPS/GLUL/HELB/HMOX1/HOXC6/IL33/JUN/KIF20A/KLF6/KRT18/KRT8/LMCD1/MERTK/MSH2/MX1/NQO1/NRN1/NUAK1/PAPSS2/PARP3/PBK/PDLIM1/PIK3CG/POLE/POLE2/POLE3/PTTG1/PTX3/RALGAPA2/RARA/RGS4/RRM2/SERPINE1/SERTAD2/SHC4/SKP2/SLC16A3/SLC7A11/SSTR1/SSTR3/SYT12/TGFB1/TGF…
Arrest in interphase	1.21e-08	#VALUE!	AATF/AKAP12/ARHGAP11A/BHLHE40/BIRC5/BORA/CCNA2/CCNB1/CCND2/CDC25A/CDC6/CDK1/CDKN1A/CDKN1B/Cdkn1c/CHEK1/CHKA/CREM/CYP1B1/CYR61/DDIT3/E2F4/ESR1/FANCD2/FASN/GADD45A/GHR/IDH1/ING2/ING3/JUN/KIF11/KLF6/MAP3K5/MBD4/MCM10/MNAT1/MSH2/MXI1/NAT10/NDRG1/NUAK1/ORC3/PIAS1/PIK3R1/PIM1/PLPP2/PRKAA2/PSEN2/PTHLH/PTPN2/SKP2/SMAD7/SMARCA1/SRSF2/SSTR1/STK38L/TFRC/TGFB1/THRB/TOB2/TOP2A/TXNIP
Mitosis of cervical cancer cell lines	1.24e-08	0.728	AJUBA/BIRC5/BUB1/CCNB1/CDC20/CDC25A/CDCA8/CDK1/CENPE/CLK3/DLGAP5/KIF11/KIF4A/KNL1/NDC80/NUF2/PLK4/PTTG1/SPAG5/SPC25/STIL/TOP2A/TOP2B/ZNF365
Female genital tract serous carcinoma	1.29e-08	#VALUE!	ACTG2/ARID5B/BUB1/BUB1B/CA2/CCNA2/CCNB1/CDA/CDC20/CDC6/CDKN1A/CDKN1B/CENPA/CIT/CLDN5/CMTM8/CNN1/CXCL12/DTNA/EDNRA/EXO1/F2RL1/FBLN5/FBXW7/FGL2/FOXN2/GAS1/H2AFX/IL33/INA/KIF11/KIF2C/KPNA2/KRT18/LIFR/LRP8/MYH11/PAPSS2/PARP3/PIK3CG/PIK3R1/POLE/POLE2/POLE3/PTGES/PTTG1/RIPOR2/RRM2/SLC16A3/SMC1A/SMC4/SPC25/TGFB1I1/TGFBR3/TIMP3/TK1/TOP2A/TOP2B/TUBA1C/TXNIP/URI1/ZEB1
Interphase	2.73e-08	-2.311	AATF/AKAP12/ARHGAP11A/ATF3/BHLHE40/BIRC5/BORA/BUB1/BUB1B/CCNA2/CCNB1/CCND2/CCNE2/CCNG2/CDC20/CDC25A/CDC6/CDK1/CDKN1A/CDKN1B/Cdkn1c/CHEK1/CHKA/CIT/CREM/CXCL12/CYP1B1/CYR61/DDIT3/E2F4/EIF4EBP1/ESR1/FANCD2/FASN/GADD45A/GAS1/GHR/HMOX1/ID1/IDH1/ING2/ING3/JUN/JUNB/KIF11/KITLG/KLF6/LEF1/LMNB1/MAP3K5/MBD4/MCM10/MNAT1/MSH2/MXI1/NAE1/NAT10/NDRG1/NUAK1/ORC3/PCLAF/PFKFB3/PIAS1/PIK3R1/PIM1/PLPP2/POLD4/POLE/PR…
Arrest in mitosis of tumor cell lines	2.95e-08	#VALUE!	BIRC5/BUB1/BUB1B/CCNB1/CDK1/CDKN1A/CENPE/CHEK1/CLK3/KIF11/KIF4A/KNL1/NDC80/NUF2/PLK4/SPAG5/SPC25/ZFP36
Apoptosis of cervical cancer cell lines	3.25e-08	2.624	ACD/ACER3/APOPT1/BIRC5/BUB1/CCNB1/CDC20/CDC6/CDK1/CDKN1A/CDKN1B/CENPE/CHEK1/CIDEB/CLK3/DDIT3/ESR1/FAM129B/FLNB/G0S2/GADD45A/JUN/KIF11/KNL1/LYPLA1/MADD/MAP3K5/MCM10/NDC80/NEDD9/NR4A1/NUF2/PAWR/PBK/PLK4/PPP1R10/PSEN2/SMARCA1/SPAG5/SPC25/SRSF1/TESK2/TGFB1/TIMP3/TNFAIP8/TRAF6/WWTR1/ZFP36
Metastatic gastrointestinal tract cancer	1.52e-07	#VALUE!	ACKR3/ACTA2/CCND2/CDH6/CEMIP/CRABP2/CTGF/CXCL12/CYR61/DHFR/DLGAP5/GLUL/HELB/HMOX1/HOXC6/KIF20A/KRT18/NRN1/NUAK1/PAPSS2/PBK/POLE/POLE2/POLE3/PTTG1/PTX3/RGS4/RRM2/SERPINE1/SERTAD2/SLC16A3/SLC7A11/SSTR1/SSTR3/TGFB2/TGFBR3/THBS1/TOP2A/TOP2B/TUBA1C/VCAM1/VEGFB
Growth of tumor	1.77e-07	-0.345	ACKR3/ADAM9/AJUBA/ANGPT2/ANGPTL4/ARRDC3/BDNF/BIRC5/BUB1B/C3AR1/CDKN1A/CDKN1B/CERS6/CHEK1/CRABP2/CREM/CTGF/CXCL12/CXCR4/CYR61/DDIT3/DLC1/DROSHA/EIF4EBP1/ERO1A/ESR1/FABP5/FAM129B/FBLN5/GADD45A/GALNT1/GFRA1/GJA4/GREM1/H2AFX/HDAC11/HMGCR/HMOX1/HSPH1/ID1/IL1R1/IL33/INHA/INHBB/KITLG/KLF10/KLF6/Klrk1/LEF1/LOXL2/NAMPT/NDRG1/NEDD9/NOLC1/NR4A1/NUAK1/PAQR3/PAWR/PIK3CG/PIM1/PTGES/PTHLH/PTPN2/RAB27A/RARA/RNF1…
Prometaphase	1.83e-07	#VALUE!	AKAP12/BIRC5/BUB1B/ECT2/GADD45A/NDC80/NEK9/NUF2/SPDL1/ZW10
Epilepsy	2.14e-07	-1.452	ABHD6/ADM/ANGPTL4/ANKRD37/ANKRD6/ARID5B/ARRDC3/ARV1/ATF3/BAIAP2/BDNF/BEND5/C11orf96/CA2/CA9/CDKN1A/CEMIP/CITED2/CREM/CXCR4/CYR61/DBP/DHFR/DTNA/ELL2/ERRFI1/GADD45A/GFRA1/HMOX1/JUN/JUNB/KLF10/LDLR/LMCD1/MCM6/NAMPT/NFIL3/NR4A1/NRN1/NUDT11/SCN3A/SLC1A1/SLC2A1/SLC2A3/SLC39A14/SNTB2/SOCS3/SSTR1/SYNJ1/TIPARP/ZFP36
Advanced gastrointestinal tumor	2.23e-07	#VALUE!	ACKR3/ACTA2/CCND2/CDH6/CEMIP/CRABP2/CTGF/CXCL12/CYR61/DHFR/DLGAP5/GLUL/HELB/HMOX1/HOXC6/KIF20A/KRT18/NRN1/NUAK1/PAPSS2/PARP3/PBK/POLE/POLE2/POLE3/PTTG1/PTX3/RGS4/RRM2/SERPINE1/SERTAD2/SLC16A3/SLC7A11/SSTR1/SSTR3/TGFB2/TGFBR3/THBS1/TOP2A/TOP2B/TUBA1C/VCAM1/VEGFB
Metastatic malignant neoplasm of digestive system	2.23e-07	#VALUE!	ACKR3/ACTA2/CCND2/CDH6/CEMIP/CRABP2/CTGF/CXCL12/CYR61/DHFR/DLGAP5/GLUL/HELB/HMOX1/HOXC6/KIF20A/KRT18/NRN1/NUAK1/PAPSS2/PARP3/PBK/POLE/POLE2/POLE3/PTTG1/PTX3/RGS4/RRM2/SERPINE1/SERTAD2/SLC16A3/SLC7A11/SSTR1/SSTR3/TGFB2/TGFBR3/THBS1/TOP2A/TOP2B/TUBA1C/VCAM1/VEGFB
Organismal death	2.33e-07	0.721	A4GALT/ABCA1/ACACA/ACD/ACKR3/ACTA2/ACTL6A/ADAM9/ADM/AKAP12/AMD1/ANGPT2/ANGPTL4/ANXA1/APAF1/ARID5B/ATF3/ATP1B1/ATXN3/BDNF/BIRC5/BUB1/BUB1B/C3AR1/CA9/CALB1/CCNA2/CCND2/CCNE2/CDA/CDC14A/CDC20/CDC25A/CDK1/CDKN1A/CDKN1B/Cdkn1c/CEBPG/CENPE/CENPU/CETN2/CHEK1/CHKA/CIT/CITED1/CITED2/CLDN5/CNTNAP1/CPT1A/CPT1B/CRABP2/CREM/CRIM1/CSRNP1/CTGF/CTH/CXCL12/CXCR4/CYCS/CYR61/DACT1/DHRS3/DHX58/DHX9/DLC1/DNA2/DNAJC3/…
Morbidity or mortality	3.12e-07	0.676	A4GALT/ABCA1/ACACA/ACD/ACKR3/ACTA2/ACTL6A/ADAM9/ADM/AKAP12/AMD1/ANGPT2/ANGPTL4/ANXA1/APAF1/ARID5B/ATF3/ATP1B1/ATXN3/BDNF/BIRC5/BUB1/BUB1B/C3AR1/CA9/CALB1/CCNA2/CCND2/CCNE2/CDA/CDC14A/CDC20/CDC25A/CDK1/CDKN1A/CDKN1B/Cdkn1c/CEBPG/CENPE/CENPU/CETN2/CHEK1/CHKA/CIT/CITED1/CITED2/CLDN5/CNTNAP1/CPT1A/CPT1B/CRABP2/CREM/CRIM1/CSRNP1/CTGF/CTH/CXCL12/CXCR4/CYCS/CYR61/DACT1/DHRS3/DHX58/DHX9/DLC1/DNA2/DNAJC3/…
Uterine serous papillary cancer	4.55e-07	#VALUE!	ACTG2/BUB1/BUB1B/CA2/CCNA2/CCNB1/CDA/CDC20/CDC6/CENPA/CIT/CLDN5/CNN1/CXCL12/EDNRA/EXO1/F2RL1/FBLN5/FGL2/GAS1/IL33/INA/KIF11/KIF2C/KPNA2/KRT18/MYH11/PTTG1/RIPOR2/SLC16A3/SPC25/TGFB1I1/TGFBR3/TK1/TOP2A/ZEB1
Invasion of cells	4.63e-07	-0.672	ACKR3/ACTA2/ADAM8/ADAM9/ADM/AHNAK/AKAP12/AMD1/ANGPT2/ANGPTL4/ANXA1/ARRDC3/ATF3/B4GALT5/BDNF/CCNA2/CDK1/CDKN1A/CDKN1B/CMTM8/CRMP1/CTGF/CXCL12/CXCR4/CYP1B1/CYR61/DLC1/DROSHA/ECT2/ERC1/EREG/ESR1/ETV5/FABP5/FAM107A/FAM129B/FBLN5/GFRA1/HMOX1/HNRNPA2B1/HPSE/HTRA3/ID1/INHBB/JUN/JUNB/KITLG/KLF6/KRT8/LEF1/LOXL2/LYPLA1/MERTK/MMP16/MX1/NAMPT/NDRG1/NEDD9/NQO1/NR1H4/NR4A1/NUAK1/PDLIM1/PIK3CG/PIK3R1/PTTG1/RGS4…
Invasive ductal breast carcinoma	4.76e-07	#VALUE!	ACTA2/ANXA1/BIRC5/CDKN1A/CYP19A1/CYR61/DACT1/ESR1/G0S2/GREM1/HELB/HLA-B/MBOAT4/MKI67/PCNA/POLE/POLE2/POLE3/RRM2/SEMA7A/TNFAIP6/TOP2A/TOP2B/TUBA1C
Orientation of chromosomes	5.28e-07	-2.63	BIRC5/CCNA2/CDC14A/CENPE/DLGAP5/KIF18A/KIF20A/KIF2C/NDE1/SMC4
Survival of organism	6.21e-07	-0.431	A4GALT/ACTG2/ADAM9/ADM/ANGPT2/ANXA1/BDNF/BIRC5/C3AR1/CCND2/CDA/CDC25A/CDCA8/CDKN1A/CDKN1B/CHEK1/CRABP2/CRMP1/CTGF/CTH/CXCL12/CXCR4/CYCS/DACT1/DHX58/EFNA5/EGLN3/EIF4EBP1/EREG/ESR1/EXO1/F2RL1/FANCD2/FBXW7/FGL2/GLUL/HK2/HMOX1/HSPA4L/ID1/IDH1/IL1R1/INHA/INHBB/JUNB/KCTD12/KIF23/KITLG/KLF6/Klrk1/KRT18/LDLR/LRRN1/LTB4R/LTBP3/MKI67/MLLT3/MSH2/MX1/NDC80/NFIL3/NR1H4/NUAK1/PIK3CG/PIM1/PNP/PPP1R15A/PTGES/PTH…
Invasion of tumor cell lines	6.24e-07	-0.167	ACTA2/ADAM8/ADAM9/ADM/AHNAK/AKAP12/ANGPTL4/ANXA1/ARRDC3/ATF3/BDNF/CCNA2/CDK1/CDKN1A/CDKN1B/CMTM8/CRMP1/CTGF/CXCL12/CXCR4/CYP1B1/CYR61/DLC1/DROSHA/ECT2/ERC1/EREG/ESR1/ETV5/FABP5/FAM107A/FAM129B/FBLN5/GFRA1/HMOX1/HNRNPA2B1/HPSE/HTRA3/ID1/INHBB/JUN/JUNB/KLF6/KRT8/LEF1/LOXL2/LYPLA1/MERTK/MMP16/MX1/NAMPT/NDRG1/NEDD9/NR1H4/NUAK1/PDLIM1/PIK3CG/PIK3R1/PTTG1/RND3/ROR1/RORA/RRM2/SDC4/SEMA3F/SEMA5A/SKP2/SLC…
Vasculogenesis	6.86e-07	0.694	ADAM9/ADM/AMIGO2/ANGPT2/ANGPTL4/ANXA1/APLN/ATF3/BDNF/BIRC5/C3AR1/CCNE2/CDKN1A/CDKN1B/CITED1/CITED2/CTGF/CTH/CXCL12/CXCR4/CYCS/CYP1B1/CYR61/DCTN5/DDIT3/DROSHA/ECT2/EDNRA/EGLN3/EHD3/ESR1/F2RL1/FBLN5/FBXW7/GADD45A/H2AFX/HEG1/HLA-DQB1/HMOX1/HPSE/ID1/IL33/JUN/JUNB/KITLG/KLF10/LEF1/LOXL2/LRP8/LTB4R/MERTK/MYO1E/NR4A1/PAQR3/PATJ/PDCL3/PIK3CG/PIM1/POLD4/PSEN2/PTHLH/PTX3/RAB9A/RARA/RGS4/ROR1/RORA/SEMA5A/SE…
Development of vasculature	9.06e-07	0.625	ACKR3/ACTA2/ADAM8/ADAM9/ADM/AMIGO2/ANGPT2/ANGPTL4/ANXA1/APLN/ATF3/BDNF/BIRC5/C3AR1/CCNE2/CDKN1A/CDKN1B/CITED1/CITED2/CNN1/CTGF/CTH/CXCL12/CXCR4/CYCS/CYP1B1/CYR61/DCTN5/DDIT3/DLC1/DROSHA/ECT2/EDNRA/EGLN3/EHD3/EREG/ERRFI1/ESR1/F2RL1/FBLN5/FBXW7/FLNB/FLVCR1/FSHR/GADD45A/GHR/GJA4/GPR180/GREM1/H2AFX/HEG1/HLA-DQB1/HMOX1/HPSE/ID1/IL33/JUN/JUNB/KITLG/KLF10/KLF6/LDLR/LEF1/LOXL2/LRP8/LTB4R/MERTK/MPI/MYH11/…
Advanced malignant gastrointestinal neoplasm	9.61e-07	#VALUE!	ACKR3/ACTA2/CCND2/CDH6/CEMIP/CRABP2/CTGF/CXCL12/CYR61/DHFR/DLGAP5/GLUL/HELB/HMOX1/HOXC6/KIF20A/KRT18/NRN1/NUAK1/PAPSS2/PARP3/PBK/POLE/POLE2/POLE3/PTTG1/PTX3/RGS4/RRM2/SERPINE1/SERTAD2/SLC16A3/SLC7A11/TGFB2/TGFBR3/THBS1/TOP2A/TOP2B/TUBA1C/VCAM1/VEGFB
Angiogenesis	1.03e-06	0.623	ADAM8/ADAM9/ADM/AMIGO2/ANGPT2/ANGPTL4/ANXA1/APLN/ATF3/BDNF/BIRC5/C3AR1/CCNE2/CDKN1A/CDKN1B/CITED1/CITED2/CTGF/CTH/CXCL12/CXCR4/CYCS/CYP1B1/CYR61/DCTN5/DDIT3/DROSHA/ECT2/EDNRA/EGLN3/EHD3/EREG/ESR1/F2RL1/FBLN5/FBXW7/FLNB/FLVCR1/FSHR/GADD45A/GJA4/GREM1/H2AFX/HEG1/HLA-DQB1/HMOX1/HPSE/ID1/IL33/JUN/JUNB/KITLG/KLF10/KLF6/LEF1/LOXL2/LRP8/LTB4R/MERTK/MYO1E/NDRG1/NR4A1/PAQR3/PATJ/PDCL3/PGK1/PIK3CG/PIK3R1/P…
Tumorigenesis of benign tumor	1.15e-06	-0.004	ACTA2/AJUBA/ANGPT2/ARID5B/BDNF/BEST2/BUB1B/CA2/CCNB1/CDK1/CDKN1A/CDKN1B/CEMIP/CHKA/CMTM8/CYP1B1/DHFR/DTNA/EIF4EBP1/ERRFI1/ESR1/EXO1/FAH/FANCD2/FBXW7/FDPS/FOXN2/GADD45A/GLUL/GTF2IRD1/H2AFX/HLA-B/HMOX1/HPSE/ID1/IPP/KAT6B/KIF11/LEF1/LIFR/LRP8/MAP3K5/MLLT3/MSH2/NR1H4/NUSAP1/PAPSS2/PARP3/PIAS1/PIK3CG/PIK3R1/POLE/POLE2/POLE3/PPA1/PSAT1/PTGES/PTTG1/RND3/RRM2/SKA3/SLC22A5/SLC2A1/SLC30A10/SLC39A14/SLC5A8/…
Invasive breast adenocarcinoma	1.23e-06	#VALUE!	ACTA2/ANXA1/BIRC5/CDKN1A/CYP19A1/CYR61/DACT1/ESR1/G0S2/GREM1/HELB/HLA-B/MBOAT4/MKI67/PARP3/PCNA/POLE/POLE2/POLE3/RRM2/SEMA7A/TNFAIP6/TOP2A/TOP2B/TUBA1C
Psoriasis	1.27e-06	#VALUE!	ACTA2/ADM/AMD1/ANP32A/ANXA1/ATP1B1/ATXN3/C3AR1/CCND2/CCT5/CNN1/CRABP2/CYCS/CYP1B1/DHFR/EIF4EBP1/ELL2/FABP5/FASN/G0S2/H2AFX/HMGCR/HMOX1/HPSE/HSPH1/ID1/IDH3A/IL22RA1/IL33/JUN/JUNB/KPNA2/KRT18/LDLR/MANF/MKI67/MX1/NAMPT/NFIL3/NR1D2/OAS1/PCLAF/PCNA/PGAM1/PPP1R3C/RAB27A/RARA/SERPINE1/SLC6A14/SOCS1/SOCS3/SPC25/SRM/TAGLN/TGFB1/TGFBR3/TIMP3/TLR3/TNFAIP3/TNFAIP6/TWF1/TXNIP/UPP1/VCAM1/VNN1/ZFP36
M phase	1.28e-06	-1.442	AKAP12/BIRC5/BUB1B/CCNB1/CDC14A/CDC20/CDC6/CDK1/CDKN1A/CENPE/CEP55/CETN2/CIT/CKAP2/ECT2/GADD45A/KIF20A/KIF20B/KIF23/KIF4A/MAP9/MYL9/NDC80/NEK9/NUF2/NUSAP1/PIM1/PRC1/PTPN2/PTTG1/SPDL1/TOP2A/TOP2B/ZW10
Hepatocellular carcinoma	1.53e-06	0.177	ADAM9/ALG8/ANXA1/ARNTL2/ASF1B/ASPM/ATP1B1/ATP1B3/BDNF/BUB1/BUB1B/CA2/CCNA2/CCNB1/CDCA8/CDKN1A/CDKN1B/CENPU/COPG1/CXCL12/DHODH/DLC1/DPP3/ECT2/EFNA5/EHD3/ESR1/FAH/FAT4/GHR/GLUL/HELB/HIST1H3C/HIST1H3I/HLA-B/HMGCR/HNRNPAB/HPSE/ID1/IDH1/ILF2/JUN/KIF23/KLF6/LEF1/LIFR/LMCD1/LRRC1/MERTK/MFSD2A/MKI67/MSH2/NAE1/NQO1/NR1H4/NUSAP1/PELI2/PIK3R1/PINX1/POLE/POLE2/POLE3/PPP1R15A/PRC1/PRKAA2/PSME3/RALGAPA2/RARA/R…
HER2-negative breast cancer	1.76e-06	#VALUE!	BIRC5/CCND2/CDK1/CDKN1A/CTGF/CYP19A1/DHFR/DLC1/ESR1/GAS1/HELB/JUN/JUNB/NQO1/PARP3/PIK3CG/PIM1/POLE/POLE2/POLE3/PTHLH/RRM2/SERPINE1/TGFB1/TGFBI/TGFBR3/TIMP3/TOP2A/TOP2B/TUBA1C
Endometriosis	1.79e-06	#VALUE!	ACTA2/ANGPT2/ATP1B1/BIRC5/BUB1B/CAPN6/CCNA2/CDK1/CEMIP/CITED2/CTGF/CXCR4/CYP19A1/CYR61/DBP/ELL2/ERRFI1/ESR1/G0S2/GREM1/GUCY1B3/HPSE/HSD17B1/ID1/IL1R1/JUN/JUNB/KIF20A/KRT8/LTB4R/MEF2A/NECTIN1/NFIL3/NR4A1/PBK/PFKFB3/PIK3R1/PKIA/PTTG1/ROBO2/SLC1A1/SLC2A3/SMAD7/STC1/TGFB1/TGFB2/TGFBI/TK1/TOP2A/ZFP36
Neoplasia of leukocytes	1.91e-06	-0.098	ANGPT2/ANXA1/ARID5B/BIRC5/CDKN1A/CDKN1B/CREM/CXCL12/CYR61/DHFR/E2F4/FBXW7/FGF11/GADD45A/GHR/GJA4/H2AFX/HDAC11/HELB/HLA-B/HNRNPA2B1/HS3ST1/ICK/ID1/IDH1/IL22RA1/IL33/ING3/IRF2BP2/JUN/KIF11/KLF6/KLHL42/LEF1/LIFR/MIA2/MKI67/MSH2/MX1/MXI1/OAS1/PCDH17/PIK3R1/PIM1/POLE/POLE2/POLE3/PTPN2/RARA/RASSF4/RDH10/RND3/RRM2/SKP2/SOCS1/SRSF2/TGFB1/TIA1/TIMP3/TLR3/TNFAIP3/TNS1/TOP2A/TOP2B/TRAF6/TUBA1C/VCAM1/XRCC2/Z…
Vaso-occlusion	1.93e-06	0.963	ABCA1/ACTA2/ADM/AGPAT5/APLN/BIRC5/CA2/CA9/CDKN1A/CERS6/CPEB3/CXCL12/CYP19A1/DHFR/EDNRA/ESR1/FABP5/GBE1/GHR/GREM1/GUCY1B3/H2AFX/HMGCR/HMOX1/IL1R1/IL33/ITGA8/JUN/JUNB/KLF6/LDLR/LRP8/LTB4R/MAP3K5/MEF2A/MERTK/MKI67/NR1H4/NR4A1/PCNA/PDE4C/PIK3CG/POLE/POLE2/POLE3/PTGES/PTX3/RNF157/RRM2/SAMD4A/SDC4/SERPINE1/SLC7A11/SOCS1/SOCS3/TGFB1/TGFB2/THBS1/THRB/TIMP3/TNFAIP3/TTC39B/TTPA/TUBA1C/VCAM1/VEGFB/VLDLR/VNN…
Metastatic breast cancer	1.97e-06	#VALUE!	ABCA1/ANGPT2/CA9/CYP19A1/DHFR/ESR1/FDPS/HELB/NQO1/PARP3/PIK3CG/POLE/POLE2/POLE3/RRM2/SERPINE1/TGFB2/THBS1/TNFRSF10A/TOP2A/TOP2B/TUBA1C
Central nervous system cancer	2.06e-06	#VALUE!	ACTN1/AJUBA/AKAP12/ALAD/ANGPT2/ANKRD34A/ANXA1/ARID5B/ATP1B1/BIRC5/C2CD4B/CALB1/CCND2/CDKN1A/CDKN1B/CLDN5/CLK4/DHFR/DTNA/ECT2/ESR1/FBXO9/FBXW7/GFRA1/GJA4/GPR157/HLA-B/HNRNPA2B1/IDH1/IL1R1/KANK2/KDM4C/KLF6/LDLR/MERTK/MKI67/MSH2/MXI1/MYH11/NLGN2/PCLAF/PFKFB3/PIK3CG/PIK3R1/PIM1/PKIA/POLE/PREPL/PTGDS/PTTG1/PTX3/RAD1/RARA/RGN/RRM2/SERPINE1/SLC9A3R1/SLCO3A1/SMC1A/SOCS1/SYNJ1/TGFB1/TGFB1I1/TGFB2/TGFBI/TH…
Fallopian tube cancer	2.13e-06	#VALUE!	ANGPT2/CYP19A1/DHFR/ESR1/HELB/PARP3/POLE/POLE2/POLE3/RRM2/SSTR1/SSTR3/TOP2A/TOP2B/TUBA1C
Hematologic cancer of cells	2.23e-06	0.152	ANGPT2/ANXA1/ARID5B/BIRC5/CDKN1A/CDKN1B/CREM/CXCL12/CYR61/DHFR/E2F4/FBXW7/FGF11/GADD45A/GHR/GJA4/H2AFX/HDAC11/HELB/HLA-B/HNRNPA2B1/HS3ST1/ICK/ID1/IDH1/IL22RA1/IL33/ING3/IRF2BP2/JUN/KLF6/KLHL42/LEF1/LIFR/MIA2/MKI67/MSH2/MX1/MXI1/OAS1/PCDH17/PIK3R1/PIM1/POLE/POLE2/POLE3/PTPN2/RARA/RASSF4/RDH10/RND3/RRM2/SKP2/SOCS1/TGFB1/TIA1/TIMP3/TLR3/TNFAIP3/TNS1/TOP2A/TOP2B/TRAF6/TUBA1C/VCAM1/XRCC2/ZEB1
T-cell lymphoproliferative disorder	2.23e-06	0.152	ANGPT2/ANXA1/ARID5B/BIRC5/CDKN1A/CDKN1B/CREM/CXCL12/CYR61/DHFR/E2F4/FBXW7/FGF11/GADD45A/GHR/GJA4/H2AFX/HDAC11/HELB/HLA-B/HNRNPA2B1/HS3ST1/ICK/ID1/IDH1/IL22RA1/IL33/ING3/IRF2BP2/JUN/KLF6/KLHL42/LEF1/LIFR/MIA2/MKI67/MSH2/MX1/MXI1/OAS1/PCDH17/PIK3R1/PIM1/POLE/POLE2/POLE3/PTPN2/RARA/RASSF4/RDH10/RND3/RRM2/SKP2/SOCS1/TGFB1/TIA1/TIMP3/TLR3/TNFAIP3/TNS1/TOP2A/TOP2B/TRAF6/TUBA1C/VCAM1/XRCC2/ZEB1
Stage IV non-Sezary/visceral disease	2.38e-06	#VALUE!	DHFR/POLE/POLE2/POLE3/RRM2/TOP2A/TOP2B
Synthesis of DNA	2.4e-06	-1.146	ADM/ANGPT2/ATF3/BDNF/BIRC5/CCNA2/CCNE2/CDC25A/CDKN1A/CDKN1B/Cdkn1c/CHEK1/CREM/CTH/CXCL12/CYR61/EREG/ERRFI1/ESR1/EXO1/FANCD2/FBLN5/GREM1/GTF2H5/GUCY1B3/HELB/INHA/JUN/KITLG/LDLR/NR4A1/PCLAF/PCNA/PIK3R1/PIK3R3/PIM1/POLE/PTGDS/PTGFR/RBAK/RECQL/RGS4/SDC4/SKP2/SMAD7/TGFB1/TGFB2/TGFBR3/TNFAIP8/WWTR1
Cell death of breast cancer cell lines	2.41e-06	-0.788	ADM/ANGPT2/APAF1/BIRC5/BNIP3/CCND2/CDK1/CDKN1A/CHEK1/CRABP2/CTGF/CYCS/CYR61/DDIT4/DHX9/DROSHA/ESR1/FASN/FBXO32/GADD45A/HK2/HMOX1/HOXC6/IRF2BP2/JUN/KANK2/KPNA2/KRT18/LTV1/MADD/MAP3K5/MSH2/NEDD9/NFIL3/NQO1/PTHLH/PTPN2/PTTG1/SLC5A8/SMARCA1/TFRC/TGFB1/TGFB2/TGFBR3/TLR3/TNFRSF10A/UGCG/WASF1/WWTR1
Hormone receptor negative breast cancer	2.51e-06	#VALUE!	BIRC5/CCND2/CDK1/CDKN1A/CTGF/DHFR/DLC1/ESR1/GAS1/HELB/JUN/JUNB/NQO1/PARP3/PIM1/POLE/POLE2/POLE3/PTHLH/RRM2/SERPINE1/TGFB1/TGFBI/TGFBR3/TIMP3/TOP2A/TOP2B/TUBA1C
Adenoma	2.7e-06	0.228	ACTA2/AJUBA/ARID5B/BDNF/BEST2/BUB1B/CA2/CCNB1/CDK1/CDKN1A/CDKN1B/CEMIP/CHKA/CMTM8/CYP1B1/DHFR/DTNA/EIF4EBP1/ERRFI1/ESR1/EXO1/FAH/FANCD2/FBXW7/FOXN2/GADD45A/GLUL/GTF2IRD1/H2AFX/HMOX1/HPSE/ID1/KIF11/LEF1/LIFR/LRP8/MSH2/NR1H4/NUSAP1/PAPSS2/PARP3/PIAS1/PIK3CG/PIK3R1/POLE/POLE2/POLE3/PPA1/PSAT1/PTGES/PTTG1/RND3/RRM2/SKA3/SLC22A5/SLC2A1/SLC30A10/SLC39A14/SLC5A8/SMC1A/SMC4/SRSF1/SSTR1/SSTR3/THBS1/THRB/T…
Arrest in G1 phase	2.9e-06	#VALUE!	AATF/AKAP12/ARHGAP11A/BHLHE40/BIRC5/CCNA2/CCND2/CDC25A/CDC6/CDKN1A/CDKN1B/Cdkn1c/CREM/CYR61/DDIT3/E2F4/FASN/GADD45A/GHR/ING2/ING3/JUN/KLF6/MAP3K5/MNAT1/NAT10/NUAK1/ORC3/PIAS1/PIM1/PSEN2/SKP2/SMAD7/SSTR1/STK38L/TFRC/TGFB1/TOB2
Secondary neoplasm of digestive system	3.04e-06	0	ACKR3/ACTA2/CCND2/CDH6/CDKN1B/CEMIP/CRABP2/CTGF/CXCL12/CXCR4/DLGAP5/GLUL/HMOX1/HOXC6/KIF20A/KRT18/MX1/NRN1/NUAK1/PAPSS2/PBK/PDLIM1/POLE/POLE2/POLE3/PTX3/RGS4/RRM2/SERPINE1/SERTAD2/SLC16A3/SLC7A11/TGFB2/TGFBR3/THBS1/TOP2A/TOP2B/VCAM1/VEGFB
Seizures	3.13e-06	-0.881	ABHD6/ADM/ANGPTL4/ANKRD37/ANKRD6/ARID5B/ARRDC3/ATF3/BAIAP2/BDNF/BEND5/BHLHE40/C11orf96/CA2/CA9/CDKN1A/CEMIP/CIT/CITED2/CREM/CXCR4/CYR61/DTNA/ELL2/ERRFI1/GABBR2/GADD45A/GFRA1/HMOX1/JUN/JUNB/KLF10/LDLR/LMCD1/MCM6/NAMPT/NFIL3/NR4A1/NRN1/NUDT11/PSEN2/RGS4/RTN4IP1/SCN3A/SEMA3F/SLC1A1/SLC2A1/SLC2A3/SLC39A14/SNTB2/SOCS3/SSTR1/ST8SIA4/SYNJ1/THRB/TIPARP/ZFP36
Serous adenocarcinoma	3.37e-06	#VALUE!	ACTG2/ARID5B/ATP1B1/BEND5/BUB1/BUB1B/CA2/CCNA2/CCNB1/CDA/CDC20/CDC6/CDKN1A/CDKN1B/CENPA/CHEK1/CIT/CLDN5/CMTM8/CNN1/CXCL12/DROSHA/DTNA/EDNRA/ENTPD7/EXO1/F2RL1/FAM107A/FAT4/FBLN5/FBXW7/FGL2/FOXN2/GAS1/GTF2IRD1/H2AFX/HLA-B/IL33/INA/KIF11/KIF2C/KPNA2/KRT18/LIFR/LRP8/MAMLD1/MYH11/NUP205/PAPSS2/PARP3/PIK3CG/PIK3R1/POLE/POLE2/POLE3/PTGES/PTTG1/RIPOR2/RRM2/SLC16A3/SMC1A/SMC4/SPC25/TGFB1I1/TGFBR3/TIMP3/TI…
Alignment of chromosomes	3.69e-06	-2.63	BIRC5/CCNA2/CDC14A/CENPE/DLGAP5/KIF18A/KIF20A/KIF2C/SMC4
Morphology of kidney	4.07e-06	#VALUE!	ABCA1/ADM/ANGPTL4/BHLHE40/CDKN1A/CDKN1B/Cdkn1c/CITED1/CNN1/CRIM1/CYP19A1/DACT1/EHD3/ESR1/FAH/FAT4/FGF23/GADD45A/GFRA1/GHR/GREM1/HMOX1/HSPA4L/ITGA8/LRRC8A/MAN2A1/MXI1/MYO1E/PANK1/RARA/ROBO2/SDC4/SERPINE1/SKP2/SMAD7/SPRY1/TGFB1/TGFB2/THBS1/TIMP3/TK1/TNS1/XDH/ZFP36
T-cell non-Hodgkin disease	4.19e-06	0.26	ANGPT2/ANXA1/BIRC5/CDKN1A/CDKN1B/CREM/CXCL12/CYR61/DHFR/FGF11/GADD45A/GHR/GJA4/H2AFX/HDAC11/HELB/HS3ST1/ID1/IDH1/IL22RA1/IL33/ING3/JUN/KLF6/KLHL42/LEF1/LIFR/MIA2/MKI67/MSH2/MX1/MXI1/OAS1/PCDH17/PIK3R1/PIM1/POLE/POLE2/POLE3/RARA/RASSF4/RDH10/RRM2/SKP2/TGFB1/TIA1/TIMP3/TNFAIP3/TNS1/TOP2A/TOP2B/TRAF6/TUBA1C/VCAM1/XRCC2/ZEB1
Invasive breast cancer	4.35e-06	#VALUE!	ACTA2/ANXA1/BIRC5/CDKN1A/CNN1/CYP19A1/CYR61/DACT1/DHFR/ESR1/G0S2/GREM1/HELB/HLA-B/MBOAT4/MKI67/PARP3/PCNA/POLE/POLE2/POLE3/RRM2/SAMD4A/SEMA7A/SERPINE1/SLC27A1/TAGLN/TGFB1/TNFAIP6/TOP2A/TOP2B/TUBA1C/ZMPSTE24
Arrest in prometaphase of tumor cell lines	4.51e-06	#VALUE!	AKAP12/NDC80/NEK9/NUF2/SPDL1/ZW10
Stage IV breast carcinoma	4.53e-06	#VALUE!	CYP19A1/ESR1/HELB/POLE/POLE2/POLE3/RRM2/TOP2A/TOP2B/TUBA1C
Benign pelvic disease	4.7e-06	#VALUE!	ACTA2/ALDOA/ANGPT2/ATP1B1/BIRC5/BUB1B/CAPN6/CCNA2/CDK1/CDKN1B/CEMIP/CGRRF1/CITED2/CRABP2/CTGF/CXCR4/CYP19A1/CYP1B1/CYR61/DBP/EIF4EBP1/ELL2/ERRFI1/ESR1/G0S2/GREM1/GUCY1B3/HPSE/HSD17B1/HSPB7/ID1/IL1R1/JUN/JUNB/KIF20A/KRT8/LIFR/LTB4R/MEF2A/NDRG1/NECTIN1/NFIL3/NPEPPS/NR4A1/PBK/PCNA/PFKFB3/PIK3R1/PIK3R3/PKIA/PSEN2/PTTG1/RAB9A/ROBO2/RORA/SLC1A1/SLC2A3/SMAD7/SOCS3/STC1/TGFB1/TGFB2/TGFBI/TK1/TOP2A/TSPAN1…
Colony formation	4.71e-06	-1.847	ACKR3/AKAP12/ANKRD1/ANXA1/ATF3/BIRC5/CCNB1/CCNG2/CDA/CDKN1A/CDKN1B/CHEK1/CXCL12/CYR61/DDIT3/DHFR/DLC1/DROSHA/EIF4EBP1/EREG/ESR1/FAM57A/FSHR/GADD45A/HMGCR/HMOX1/HNRNPA2B1/HPSE/ID1/IL1R1/JUN/JUNB/KITLG/KLF6/KPNA2/KRT8/LIFR/MYCBP/NDRG1/NFIL3/NR4A1/PBK/PIK3CG/PIK3R1/PIM1/PLK4/PPP1R15A/PTGES/PTHLH/PTTG1/PTX3/RNF2/RRM2/SEMA3F/SERPINE1/SLC5A8/SMAD7/SOCS1/SPRY1/TFR2/TGFB1/TGFB1I1/TGFB2/THRB/TNFRSF10A/URI…
Arrest in prometaphase	4.87e-06	#VALUE!	AKAP12/GADD45A/NDC80/NEK9/NUF2/SPDL1/ZW10
Large cell transformed mycosis fungoides	4.87e-06	#VALUE!	DHFR/POLE/POLE2/POLE3/RRM2/TOP2A/TOP2B
Invasive adenocarcinoma	5.09e-06	#VALUE!	ACTA2/ANXA1/BIRC5/CDKN1A/CYP19A1/CYR61/DACT1/ESR1/G0S2/GREM1/HELB/HLA-B/MBOAT4/MKI67/PARP3/PCNA/PIK3CG/POLE/POLE2/POLE3/RRM2/SEMA7A/TNFAIP6/TOP2A/TOP2B/TUBA1C
Tumorigenesis of reproductive tract	5.49e-06	0.856	ABCA1/ABCF2/ABHD6/ACSM1/ACTG2/ACTN1/ADAM9/ADM/AHNAK/ALDOA/ALG11/ALG5/ALPK3/AMOTL2/ANGPT2/ANKRD55/ANO3/ANXA1/APPL2/ARHGAP11A/ARHGAP20/ARHGAP29/ARID5B/ARL15/ARNTL2/ARRDC3/ASPM/ASPN/ATP6V0A2/BEND5/BEST2/BIRC5/BRPF3/BUB1/BUB1B/C3AR1/C3orf58/CA2/CA8/CA9/CAPN6/CAPRIN2/CCDC112/CCDC174/CCDC58/CCNA2/CCNB1/CCT5/CCT6A/CDA/CDC20/CDC25A/CDC6/CDH12/CDH20/CDK1/CDKN1A/CDKN1B/CENPA/CENPE/CEP44/CEP55/CEP76/CGRRF1/…
Female genital neoplasm	6.1e-06	0.856	ABCA1/ABCF2/ABHD6/ACSM1/ACTG2/ACTN1/ADAM9/ADM/AHNAK/ALDOA/ALG11/ALG5/ALPK3/AMOTL2/ANGPT2/ANKRD55/ANO3/ANXA1/APPL2/ARHGAP11A/ARHGAP20/ARHGAP29/ARID5B/ARL15/ARNTL2/ARRDC3/ASPM/ASPN/ATP6V0A2/BEND5/BEST2/BIRC5/BRPF3/BUB1/BUB1B/C3AR1/C3orf58/CA2/CA8/CA9/CAPN6/CAPRIN2/CCDC112/CCDC174/CCDC58/CCNA2/CCNB1/CCT5/CCT6A/CDA/CDC20/CDC25A/CDC6/CDH12/CDH20/CDK1/CDKN1A/CDKN1B/CENPA/CENPE/CEP44/CEP55/CEP76/CGRRF1/…
Apoptosis of breast cancer cell lines	6.38e-06	-0.243	ADM/ANGPT2/APAF1/BIRC5/BNIP3/CDK1/CDKN1A/CHEK1/CRABP2/CTGF/CYCS/CYR61/DDIT4/ESR1/FASN/FBXO32/GADD45A/HK2/HMOX1/HOXC6/IRF2BP2/JUN/KANK2/KPNA2/KRT18/LTV1/MAP3K5/NEDD9/NQO1/PTHLH/PTPN2/PTTG1/SLC5A8/SMARCA1/TFRC/TGFB1/TGFB2/TGFBR3/TLR3/TNFRSF10A/UGCG/WWTR1
Non-inflammatory HER2 negative breast carcinoma	6.52e-06	#VALUE!	CYP19A1/ESR1/HELB/POLE/POLE2/POLE3/RRM2/TOP2A/TOP2B/TUBA1C
HER2 negative hormone receptor negative breast cancer	6.8e-06	#VALUE!	BIRC5/CCND2/CDK1/CDKN1A/CTGF/DLC1/ESR1/GAS1/HELB/JUN/JUNB/NQO1/PARP3/PIM1/POLE/POLE2/POLE3/PTHLH/RRM2/SERPINE1/TGFB1/TGFBI/TGFBR3/TIMP3/TOP2A/TOP2B/TUBA1C
Interphase of connective tissue cells	6.92e-06	-1.782	ATF3/BIRC5/CCNB1/CCNE2/CDKN1A/CDKN1B/CHEK1/E2F4/GADD45A/JUN/JUNB/MAP3K5/MBD4/SKP2/SRSF2/TGFB1
Genitourinary tumor	8.01e-06	-0.231	ABCA1/ABCF2/ABHD6/ACSM1/ACTG2/ACTN1/ADAM8/ADAM9/ADCY6/ADM/AGPAT5/AHNAK/AJUBA/AKAP12/ALAD/ALDOA/ALG11/ALG5/ALPK3/AMD1/AMOTL2/ANGPT2/ANKRD1/ANKRD55/ANO3/ANXA1/APAF1/APPL2/ARHGAP11A/ARHGAP18/ARHGAP20/ARHGAP29/ARHGEF25/ARID5B/ARL15/ARNTL2/ARRDC2/ARRDC3/ASPM/ASPN/ATF3/ATP1B1/ATP6V0A2/ATXN3/B4GALNT3/BEND5/BEST2/BHLHE40/BIRC5/BORA/BRPF3/BUB1/BUB1B/C3AR1/C3orf58/CA2/CA8/CA9/CALB1/CANT1/CAPN6/CAPRIN2/CCDC…
Interphase of tumor cell lines	8.52e-06	-1.343	AATF/ARHGAP11A/BHLHE40/BIRC5/BORA/CCNA2/CCNB1/CCND2/CCNG2/CDC25A/CDK1/CDKN1A/CDKN1B/CHEK1/CHKA/CREM/CYP1B1/CYR61/DDIT3/ESR1/FASN/GADD45A/HMOX1/ING3/JUN/KIF11/KITLG/LMNB1/MAP3K5/MCM10/MNAT1/MSH2/MXI1/NAE1/NAT10/NDRG1/NUAK1/ORC3/PCLAF/PFKFB3/PIAS1/POLD4/PRKAA2/PSEN2/SKP2/SMARCA1/SSTR1/STK38L/TFAP4/TFRC/TGFB1/THRB
S phase	9.91e-06	-2.362	BHLHE40/BIRC5/CCNA2/CCND2/CCNG2/CDC25A/CDC6/CDK1/CDKN1A/CDKN1B/Cdkn1c/CHEK1/CREM/CXCL12/E2F4/FANCD2/GADD45A/GAS1/HMOX1/ID1/JUN/JUNB/LMNB1/MCM10/MXI1/NAE1/PCLAF/PFKFB3/PIAS1/PLPP2/PRKAA2/PSEN2/PTPN2/SKP2/SSTR1/TGFB1
Necrosis of epithelial tissue	1.03e-05	0.845	AATF/ADM/AMIGO2/ANGPT2/APAF1/ARHGAP18/ATF3/ATXN3/BDNF/BIRC5/BNIP3/CALB1/CDKN1A/CDKN1B/CHEK1/CIT/CITED2/CTH/CXCR4/CYCS/CYP19A1/DDIT3/ESR1/F2RL1/FAH/FASN/FGL2/GADD45A/HK2/HMOX1/INHA/JUN/KLF10/Klrk1/KRT18/KRT8/LDLR/MAP3K5/NAMPT/NR1H4/PAWR/PIAS1/PIK3CG/PIK3R1/PIM1/PPP1R10/PPP1R15A/PRKAA2/PTHLH/RASGRP1/RASSF4/RGMB/RGN/RGS4/RND3/SEMA6A/SEMA7A/SERPINE1/SGPL1/SOCS1/TARDBP/TFRC/TGFB1/TGFB1I1/THBS1/TIMP3/T…
Invasive breast carcinoma	1.09e-05	#VALUE!	ACTA2/ANXA1/BIRC5/CDKN1A/CNN1/CYP19A1/CYR61/DACT1/ESR1/G0S2/GREM1/HELB/HLA-B/MBOAT4/MKI67/PARP3/PCNA/POLE/POLE2/POLE3/RRM2/SAMD4A/SEMA7A/SLC27A1/TAGLN/TNFAIP6/TOP2A/TOP2B/TUBA1C/ZMPSTE24
Peritoneal cavity cancer	1.11e-05	#VALUE!	ANGPT2/CYP19A1/CYR61/DHFR/ESR1/HELB/PARP3/POLE/POLE2/POLE3/RRM2/TOP2A/TOP2B/TUBA1C
Arteriosclerosis	1.14e-05	1.006	ABCA1/ACTA2/ADM/AGPAT5/BIRC5/CA2/CA9/CDKN1A/CERS6/CPEB3/CYP19A1/DHFR/ESR1/FABP5/GBE1/GHR/GREM1/GUCY1B3/H2AFX/HMGCR/HMOX1/IBSP/IL1R1/IL33/ITGA8/JUN/JUNB/KLF6/LDLR/LRP8/LTB4R/MAP3K5/MEF2A/MKI67/NR1H4/NR4A1/PCNA/PDE4C/PIK3CG/PTGES/PTX3/RNF157/SAMD4A/SDC4/SERPINE1/SLC7A11/SOCS1/SOCS3/TGFB1/THBS1/THRB/TIMP3/TK1/TNFAIP3/TTC39B/TTPA/TUBA1C/VCAM1/VLDLR/VNN1/WWTR1/XDH/ZFP36
Quantity of tumor cell lines	1.15e-05	-0.725	ADAM9/BHLHE40/CCNB1/CDC25A/CDKN1A/CDKN1B/DHFR/DROSHA/ESR1/HMOX1/IL33/JUN/JUNB/KIF20B/NAT10/NR4A1/PIK3CG/PIK3R1/PRC1/PTHLH/SKP2/ST6GALNAC2/TGFB1/TIMP3/TPP2/VEGFB
Abnormal morphology of kidney	1.18e-05	#VALUE!	ABCA1/ANGPTL4/BHLHE40/CDKN1A/Cdkn1c/CRIM1/CYP19A1/DACT1/EHD3/ESR1/FAH/FAT4/FGF23/GADD45A/GFRA1/GHR/HMOX1/HSPA4L/ITGA8/LRRC8A/MAN2A1/MXI1/MYO1E/PANK1/RARA/ROBO2/SDC4/SERPINE1/SKP2/SPRY1/TGFB2/TIMP3/TK1/TNS1/XDH/ZFP36
HER2 negative invasive breast cancer	1.23e-05	#VALUE!	CYP19A1/DHFR/ESR1/HELB/PARP3/POLE/POLE2/POLE3/RRM2/TOP2A/TOP2B/TUBA1C
Morphology of connective tissue cells	1.25e-05	#VALUE!	ABCA1/ANGPT2/ARID5B/ASPM/BDNF/CDKN1A/CDKN1B/CERS6/CIDEB/CITED2/CYP19A1/ESR1/FBXW7/FLNB/G0S2/GADD45A/GHR/IBSP/ID1/IL1R1/INHA/KDM3A/KLF10/LDLR/LTB4R/MFSD2A/MMP16/NECTIN1/NPEPPS/NR1H4/NR4A1/PIK3R1/PRKAA2/PSME3/PTGDS/PTHLH/SBNO2/SERPINE1/STC1/TBC1D4/TGFB1/TGFB2/TRAF6/ZMPSTE24
Invasive non-inflammatory breast cancer	1.28e-05	#VALUE!	CYP19A1/ESR1/HELB/POLE/POLE2/POLE3/RRM2/TOP2A/TOP2B/TUBA1C
Circadian rhythm	1.45e-05	#VALUE!	ARNTL2/BDNF/BHLHE40/CREM/DBP/DHX9/HEBP1/ID1/KLF10/MAT2A/NAMPT/NR1D1/NR1D2/PRKAA2/PSPC1/PTGDS/RAB3A/RBM4B/RORA/SFPQ/TOP2A
Arrest in mitosis of cervical cancer cell lines	1.52e-05	#VALUE!	BIRC5/BUB1/CCNB1/CENPE/CLK3/KIF11/KIF4A/KNL1/NDC80/NUF2/PLK4/SPAG5/SPC25
Metastatic advanced breast cancer	1.52e-05	#VALUE!	CYP19A1/DHFR/ESR1/HELB/PARP3/PIK3CG/POLE/POLE2/POLE3/RRM2/TOP2A/TOP2B/TUBA1C
Advanced stage HER2-positive breast cancer	1.52e-05	#VALUE!	CYP19A1/DHFR/ESR1/HELB/POLE/POLE2/POLE3/RRM2/TOP2A/TOP2B/TUBA1C
Metastatic HER2 positive cancer	1.52e-05	#VALUE!	CYP19A1/DHFR/ESR1/HELB/POLE/POLE2/POLE3/RRM2/TOP2A/TOP2B/TUBA1C
Metastatic HER2 positive solid malignant tumor	1.52e-05	#VALUE!	CYP19A1/DHFR/ESR1/HELB/POLE/POLE2/POLE3/RRM2/TOP2A/TOP2B/TUBA1C
Chromosomal congression of tumor cell lines	1.6e-05	#VALUE!	BIRC5/DLGAP5/SKA1/SKA3
Morphology of urinary system	1.63e-05	#VALUE!	ABCA1/ADM/ANGPTL4/BHLHE40/CDKN1A/CDKN1B/Cdkn1c/CITED1/CNN1/CRIM1/CYP19A1/DACT1/EHD3/ESR1/FAH/FAT4/FGF23/GADD45A/GFRA1/GHR/GREM1/HMOX1/HSPA4L/ITGA8/LRRC8A/MAN2A1/MXI1/MYH11/MYO1E/PANK1/RARA/ROBO2/SDC4/SERPINE1/SKP2/SMAD7/SPRY1/TGFB1/TGFB2/THBS1/TIMP3/TK1/TNS1/XDH/ZFP36
Neoplasia of lymphoid organ	1.63e-05	-1.206	ANXA1/BIRC5/CDKN1B/Cdkn1c/CXCL12/CYP19A1/DHFR/ESR1/FBXW7/HELB/MKI67/PAWR/PIK3R1/POLE/POLE2/POLE3/RRM2/SERPINE1/SOCS1/SSTR1/SSTR3/TGFB1/TNFAIP3/TOP2A/TOP2B/TUBA1C/XRCC2
Prometaphase of tumor cell lines	1.63e-05	#VALUE!	AKAP12/ECT2/NDC80/NEK9/NUF2/SPDL1/ZW10
Metastatic HER2-positive breast cancer	1.76e-05	#VALUE!	CYP19A1/DHFR/ESR1/POLE/POLE2/POLE3/RRM2/TOP2A/TOP2B/TUBA1C
Breast or ovarian cancer	1.81e-05	-1.32	ABCA1/ABCF2/ACTA2/ACTN1/ADAM9/ADCY6/AJUBA/AKAP12/ALDOA/ALG5/AMOTL2/ANGPT2/ANKRD1/ANKRD34A/ANKRD55/ANKRD6/ANO3/ANXA1/APPL2/ARHGAP20/ARID5B/ARMC9/ARRDC2/ASF1B/ASPM/ATF3/BEND5/BEST2/BHLHE40/BIRC5/BLVRA/C3AR1/CA9/CANT1/CAPN6/CCNB1/CCND2/CCNL1/CCT5/CCT6A/CDC20/CDC25A/CDH6/CDK1/CDK2AP2/CDKN1A/CDKN1B/CENPE/CHEK1/CIP2A/CIT/CLIC1/CMTM8/CNN1/CNN2/CNOT6/CNTNAP1/CRABP2/CREM/CRMP1/CSTF3/CTGF/CXCL12/CXCR4/CYCS…
Locally advanced breast cancer	1.89e-05	#VALUE!	CYP19A1/ESR1/FDPS/HELB/PARP3/PIK3CG/POLE/POLE2/POLE3/RRM2/TOP2A/TOP2B/TUBA1C
Primary peritoneal cancer	1.89e-05	#VALUE!	ANGPT2/CYP19A1/DHFR/ESR1/HELB/PARP3/POLE/POLE2/POLE3/RRM2/TOP2A/TOP2B/TUBA1C
Arrest in prometaphase of cervical cancer cell lines	1.9e-05	#VALUE!	AKAP12/NDC80/NUF2/SPDL1/ZW10
HER2 negative breast adenocarcinoma	2e-05	#VALUE!	CYP19A1/ESR1/HELB/PARP3/POLE/POLE2/POLE3/RRM2/TOP2A/TOP2B/TUBA1C
Uterine tumor	2.3e-05	1.091	ABHD6/ACSM1/ACTG2/ACTN1/ADAM9/ADM/AHNAK/ALDOA/ALG11/ALG5/ALPK3/AMOTL2/ANGPT2/ANO3/ANXA1/APPL2/ARHGAP11A/ARHGAP20/ARHGAP29/ARID5B/ARL15/ARNTL2/ARRDC3/ASPM/ASPN/ATP6V0A2/BIRC5/BRPF3/BUB1/BUB1B/C3AR1/C3orf58/CA2/CA8/CA9/CAPN6/CAPRIN2/CCDC112/CCDC174/CCDC58/CCNA2/CCNB1/CCT5/CDA/CDC20/CDC25A/CDC6/CDH12/CDH20/CDKN1B/CENPA/CENPE/CEP44/CEP55/CEP76/CGRRF1/CHEK1/CIT/CLDN5/CNN1/CNOT6/CRABP2/CREM/CRIM1/CRMP1…
Differentiation of embryonic cancer cell lines	2.42e-05	1.969	AMD1/ID1/JUN/PPP1R13L/RARA/SGPL1/SOCS3/TGFB1
Cell death of epithelial cells	2.43e-05	0.605	AATF/APAF1/ATF3/ATXN3/BIRC5/BNIP3/CALB1/CDKN1A/CDKN1B/CHEK1/CIT/CITED2/CTH/CYCS/CYP19A1/DDIT3/ESR1/FAH/FASN/FGL2/GADD45A/HK2/HMOX1/INHA/JUN/KLF10/Klrk1/KRT18/KRT8/LDLR/MAP3K5/NAMPT/NR1H4/PAWR/PIAS1/PIK3CG/PIK3R1/PIM1/PPP1R10/PPP1R15A/PRKAA2/PTHLH/RASGRP1/RASSF4/RGMB/RGN/RGS4/RND3/SEMA7A/SERPINE1/SGPL1/SOCS1/TARDBP/TFRC/TGFB1/TGFB1I1/TIMP3/TLR3/TNFRSF10A/TRIB3/UGCG/ZEB1
Formation of nucleosomes	2.56e-05	#VALUE!	ASF1B/HIST1H3C/HIST1H3D/HIST1H3G/HIST1H3H/HIST1H3I/HIST1H4F/HIST1H4H/HIST1H4I/HIST2H3A/HIST2H3D/SMYD3
Hypertrophy	2.57e-05	1.561	A4GALT/ABCA1/ACTG2/ADM/ANGPT2/APAF1/APLN/ATF3/BDNF/BIRC5/CDKN1A/CDKN1B/COX4I2/CPT1A/CREM/CXCL12/CYP19A1/DNAJC3/EDNRA/EHD3/EIF4EBP1/ESR1/FASN/FBXO32/FGF23/FLNB/FSHR/HMGCR/HMOX1/IL33/INHA/JUN/LMCD1/MAP3K5/MEF2A/MYL9/PIK3CG/PIK3R1/PIM1/PRKAA2/PTGES/PTHLH/PTTG1/RARA/RGS4/SERPINE1/SKP2/SLC9A3R1/SMAD7/STC1/TGFB1/TIMP3/TLR3/TNFAIP3/TWF1/VEGFB
Non metastatic HER2 negative breast cancer	2.6e-05	#VALUE!	CYP19A1/ESR1/HELB/PARP3/POLE/POLE2/POLE3/RRM2/TOP2A/TOP2B/TUBA1C
Stage IIIA-IV breast cancer	2.6e-05	#VALUE!	CYP19A1/ESR1/FDPS/HELB/POLE/POLE2/POLE3/RRM2/TOP2A/TOP2B/TUBA1C
Recurrent hormone receptor negative breast cancer	2.6e-05	#VALUE!	DHFR/HELB/POLE/POLE2/POLE3/RRM2/TOP2A/TOP2B/TUBA1C
Abnormal morphology of urinary system	2.69e-05	#VALUE!	ABCA1/ANGPTL4/BHLHE40/CDKN1A/Cdkn1c/CRIM1/CYP19A1/DACT1/EHD3/ESR1/FAH/FAT4/FGF23/GADD45A/GFRA1/GHR/HMOX1/HSPA4L/ITGA8/LRRC8A/MAN2A1/MXI1/MYH11/MYO1E/PANK1/RARA/ROBO2/SDC4/SERPINE1/SKP2/SPRY1/TGFB2/TIMP3/TK1/TNS1/XDH/ZFP36
Stage II-III breast cancer	2.87e-05	#VALUE!	BLVRA/CYP19A1/ESR1/FDPS/HELB/HMOX1/JUN/KRT8/LYPLA1/PCNA/POLE/POLE2/POLE3/RND3/RRM2/SLC9A3R1/TOP2A/TOP2B/TUBA1C
Urogenital cancer	2.92e-05	-0.123	ABCA1/ABCF2/ABHD6/ACSM1/ACTG2/ACTN1/ADAM8/ADAM9/ADCY6/ADM/AGPAT5/AHNAK/AJUBA/AKAP12/ALAD/ALG11/ALG5/ALPK3/AMD1/AMOTL2/ANGPT2/ANKRD1/ANKRD55/ANO3/ANXA1/APAF1/APPL2/ARHGAP11A/ARHGAP18/ARHGAP20/ARHGAP29/ARHGEF25/ARID5B/ARL15/ARNTL2/ARRDC2/ARRDC3/ASPM/ASPN/ATF3/ATP1B1/ATP6V0A2/ATXN3/B4GALNT3/BEND5/BEST2/BHLHE40/BIRC5/BORA/BRPF3/BUB1/BUB1B/C3AR1/C3orf58/CA2/CA8/CA9/CALB1/CANT1/CAPN6/CAPRIN2/CCDC112/CC…
Atherosclerosis	3.01e-05	0.813	ABCA1/ACTA2/ADM/AGPAT5/BIRC5/CA2/CA9/CDKN1A/CERS6/CPEB3/CYP19A1/DHFR/ESR1/FABP5/GBE1/GHR/GREM1/GUCY1B3/H2AFX/HMGCR/HMOX1/IL1R1/IL33/ITGA8/JUN/JUNB/KLF6/LDLR/LRP8/LTB4R/MAP3K5/MEF2A/MKI67/NR1H4/NR4A1/PCNA/PDE4C/PIK3CG/PTGES/PTX3/RNF157/SAMD4A/SDC4/SERPINE1/SLC7A11/SOCS1/SOCS3/TGFB1/THBS1/THRB/TIMP3/TNFAIP3/TTC39B/TTPA/TUBA1C/VCAM1/VLDLR/VNN1/WWTR1/XDH/ZFP36
Stage II-III invasive breast carcinoma	3.19e-05	#VALUE!	CYP19A1/ESR1/HELB/POLE/POLE2/POLE3/RRM2/TOP2A/TOP2B/TUBA1C
Invasive carcinoma	3.2e-05	#VALUE!	ACTA2/ANXA1/BIRC5/CDKN1A/CNN1/CYP19A1/CYR61/DACT1/ESR1/G0S2/GREM1/HELB/HLA-B/KIF20B/MBOAT4/MKI67/PARP3/PCNA/PIK3CG/POLE/POLE2/POLE3/RRM2/SAMD4A/SEMA7A/SLC27A1/TAGLN/TNFAIP6/TOP2A/TOP2B/TUBA1C/VEGFB/ZMPSTE24
Nonmetastatic breast cancer	3.21e-05	#VALUE!	CYP19A1/ESR1/FDPS/HELB/PARP3/POLE/POLE2/POLE3/RRM2/TOP2A/TOP2B/TUBA1C
Stage I-III mammary tumor	3.29e-05	#VALUE!	BLVRA/CYP19A1/ESR1/FDPS/HELB/HMOX1/JUN/KRT8/LYPLA1/PCNA/POLE/POLE2/POLE3/RND3/RRM2/SLC9A3R1/TOP2A/TOP2B/TUBA1C
Proliferation of connective tissue cells	3.31e-05	-0.262	AKAP12/APLN/ATF3/BUB1/CCNA2/CCNB1/CCND2/CCNG2/CDC6/CDKN1A/CDKN1B/Cdkn1c/CIRBP/CITED2/CTGF/CXCL12/CYR61/DHX9/EDNRA/EREG/ERRFI1/ESR1/FANCD2/FBXW7/FGF23/FSHR/GADD45A/GHR/GREM1/HPSE/IDH1/INTU/JUN/JUNB/KITLG/KLF10/LMNB1/MKI67/MMP16/NDRG1/PAQR3/PAWR/PGK1/PPP1R13L/PSME3/PTGES/PTHLH/PTPN2/PTTG1/RBM3/RECQL/SERPINE1/SGPL1/SKP2/SLC7A11/SMAD7/SOCS1/SRSF6/STC1/TGFB1/TGFB2/THRB/TNFAIP8/TNFRSF10A/TXNIP/XRCC2/ZF…
G1 phase	3.34e-05	0.561	AATF/AKAP12/ARHGAP11A/ATF3/BHLHE40/BIRC5/CCNA2/CCND2/CCNE2/CCNG2/CDC25A/CDC6/CDKN1A/CDKN1B/Cdkn1c/CREM/CYR61/DDIT3/E2F4/EIF4EBP1/ESR1/FASN/GADD45A/GHR/ING2/ING3/JUN/KLF6/LEF1/MAP3K5/MNAT1/NAT10/NUAK1/ORC3/PIAS1/PIK3R1/PIM1/POLE/PSEN2/RBM14/SKP2/SMAD7/SSTR1/STK38L/TFRC/TGFB1/THRB/TOB2/USP37
Advanced uterine cancer	3.35e-05	#VALUE!	CYP19A1/DHFR/DROSHA/ESR1/POLE/POLE2/POLE3/RRM2/TOP2A/TOP2B/TUBA1C
HER2 negative invasive breast carcinoma	3.35e-05	#VALUE!	CYP19A1/ESR1/HELB/PARP3/POLE/POLE2/POLE3/RRM2/TOP2A/TOP2B/TUBA1C
Arrest in interphase of tumor cell lines	3.37e-05	#VALUE!	AATF/ARHGAP11A/BHLHE40/BORA/CCNA2/CCNB1/CDC25A/CDK1/CDKN1A/CDKN1B/CHEK1/CHKA/CREM/CYP1B1/CYR61/DDIT3/FASN/GADD45A/ING3/JUN/KIF11/MAP3K5/MNAT1/MSH2/MXI1/NAT10/NDRG1/NUAK1/ORC3/PIAS1/PRKAA2/PSEN2/SMARCA1/SSTR1/STK38L/TFRC/TGFB1/THRB
Segregation of sister chromatids	3.6e-05	#VALUE!	CCNA2/CIT/NDC80/NUSAP1/SMC1A/SMC4/SPAG5/ZW10
T-cell leukemia/lymphoma	3.62e-05	#VALUE!	DHFR/HELB/POLE/POLE2/POLE3/RRM2/TOP2A/TOP2B/TUBA1C
Interphase of fibroblasts	3.67e-05	-1.51	ATF3/CCNB1/CCNE2/CDKN1A/CDKN1B/CHEK1/E2F4/GADD45A/JUN/JUNB/MAP3K5/MBD4/SKP2/SRSF2
Organization of mitotic spindle	3.67e-05	#VALUE!	ASPM/BORA/CCNB1/CENPE/DCTN6/EML1/KIF11/MAP9/NDC80/PARP3/SPAG5/SPC25/STIL/TRIM36
Mammary tumor	3.74e-05	-0.077	ABCA1/ACTA2/ACTN1/ADAM9/ADCY6/AJUBA/AKAP12/ALDOA/AMOTL2/ANGPT2/ANKRD1/ANKRD34A/ANKRD6/ANXA1/APPL2/ARHGAP20/ARID5B/ARMC9/ARRDC2/ARRDC3/ASF1B/ATF3/BHLHE40/BIRC5/BLVRA/C3AR1/CA9/CANT1/CCNA2/CCNB1/CCND2/CCNE2/CCNL1/CDC20/CDC25A/CDC6/CDH6/CDK1/CDK2AP2/CDKN1A/CDKN1B/CHEK1/CIP2A/CIT/CNN1/CNN2/CNTNAP1/CRABP2/CREM/CRMP1/CSTF3/CTGF/CXCL12/CXCR4/CYCS/CYP19A1/CYR61/DACT1/DDIT4/DHFR/DHX58/DLC1/DLG5/DNA2/E2F4/…
Stage III-IV breast cancer	3.77e-05	#VALUE!	BLVRA/CYP19A1/ESR1/FDPS/HELB/HMOX1/JUN/KRT8/LYPLA1/PCNA/POLE/POLE2/POLE3/RND3/RRM2/SLC9A3R1/TOP2A/TOP2B/TUBA1C
Cystic kidney disease	3.9e-05	#VALUE!	ACTA2/ACTN1/ANGPT2/CALB1/CCNA2/CCNB1/CCND2/CDKN1A/CPT1B/CTGF/CYP19A1/DACT1/DBP/F2RL1/FAH/FAT4/HMGCR/HMOX1/IQCB1/PCSK7/PPP1R3C/RGS4/ROBO2/SOCS1/SPRY1/SSTR1/SSTR3/TAGLN/TGFB1/TMEM107/TMEM138/TMEM237/TNS1/VLDLR/WWTR1
Cell death of connective tissue cells	4.02e-05	-1.324	A4GALT/AATF/ADM/APAF1/APLN/ATF3/BIRC5/BNIP3/BUB1/CALB1/CCNB1/CDC20/CDKN1A/CDKN1B/Cdkn1c/CHEK1/CYCS/CYP19A1/CYP1B1/CYR61/DDIT3/DDIT4/DPM3/EIF4EBP1/ESR1/FANCD2/FOXL2/HMOX1/HPSE/ID1/JUN/KLF6/KRT18/KRT8/LEF1/MAP3K5/MBD4/MSH2/PAWR/PIAS1/PIK3CG/PIK3R1/PIM1/PPP1R15A/PRKAA2/PSEN2/PTHLH/RECQL/SDC4/SEMA3F/SERPINE1/SGPL1/SKP2/SRSF2/STC1/TGFB1/TGFB2/TIMP3/TLR3/TMEM107/TNFAIP3/TNFAIP8/TNFRSF10A/TOP2A/TOP2B/TP…
Inoperable non-small cell lung cancer	4.2e-05	#VALUE!	POLE/POLE2/POLE3/RRM2/TOP2A/TOP2B
Unilateral breast adenocarcinoma	4.22e-05	#VALUE!	CYP19A1/ESR1/HELB/POLE/POLE2/POLE3/RRM2/TOP2A/TOP2B/TUBA1C
Morphology of cardiovascular system	4.22e-05	#VALUE!	ABCA1/ACKR3/ACTA2/ACTG2/ADAM9/ADM/AKAP12/ANGPT2/APLN/ATF3/BIRC5/CCNA2/CCND2/CCNE2/CDKN1A/CDKN1B/Cdkn1c/CITED2/CNN1/CPT1A/CREM/CXCL12/CXCR4/CYP19A1/DHRS3/DNAJC3/EDNRA/EGLN3/EHD3/EIF4EBP1/ESR1/F2RL1/FASN/FAT4/FBLN5/FBXO32/FBXW7/FGF23/FLVCR1/GADD45A/GBE1/GHR/GPR180/HEG1/HMGCR/HMOX1/IL33/INHA/JUN/KDM2A/KITLG/LDLR/LEF1/LIMS2/LMCD1/LOXL2/LTB4R/MAP3K5/MEF2A/MERTK/MYH11/MYL9/MYO1E/PIK3CG/PIK3R1/PIM1/PPP1…
Segregation of mitotic sister chromatids	4.41e-05	#VALUE!	CIT/NDC80/NUSAP1/SMC1A/SMC4/SPAG5/ZW10
Metastatic intestinal tumor	4.45e-05	#VALUE!	ACKR3/ACTA2/CCND2/CDH6/CEMIP/CRABP2/CTGF/CXCL12/DLGAP5/GLUL/HMOX1/HOXC6/KIF20A/KRT18/NRN1/NUAK1/PAPSS2/PBK/POLE/PTX3/RGS4/RRM2/SERPINE1/SERTAD2/SLC16A3/SLC7A11/SSTR1/SSTR3/TGFB2/TGFBR3/THBS1/VCAM1/VEGFB
Quantity of tumor	4.55e-05	0.277	ATF3/CDKN1A/CDKN1B/Cdkn1c/CYP19A1/CYP1B1/FANCD2/HPSE/INHA/JUN/KLF6/LEF1/MAP3K5/MSH2/MX1/NEDD9/NQO1/PDLIM1/PIK3R1/RARA/SERPINE1/SOCS1/TGFB1/THRB/TOP2B
Breast adenocarcinoma	4.72e-05	-1	ACTA2/AJUBA/ANXA1/ARHGAP20/ARID5B/BIRC5/CDKN1A/CDKN1B/CIP2A/CYP19A1/CYR61/DACT1/ESR1/FANCD2/FASN/FBXW7/FDPS/G0S2/GREM1/HELB/HLA-B/HSPB7/IDH1/KIF11/LIFR/MBOAT4/MKI67/NPEPPS/PARP3/PCNA/PIK3CG/PIK3R1/POLE/POLE2/POLE3/PPA1/RBM4B/ROBO2/RRM2/SEMA7A/SMC1A/STC2/SYT17/THBS1/TNFAIP6/TOP2A/TOP2B/TUBA1C
Female genital tract cancer	4.72e-05	#VALUE!	ABCA1/ABCF2/ABHD6/ACSM1/ACTG2/ACTN1/ADAM9/ADM/AHNAK/ALG11/ALG5/ALPK3/AMOTL2/ANGPT2/ANKRD55/ANO3/ANXA1/APPL2/ARHGAP11A/ARHGAP20/ARHGAP29/ARID5B/ARL15/ARNTL2/ARRDC3/ASPM/ASPN/ATP6V0A2/BEND5/BEST2/BIRC5/BRPF3/BUB1/BUB1B/C3AR1/C3orf58/CA2/CA8/CA9/CAPN6/CAPRIN2/CCDC112/CCDC174/CCDC58/CCNA2/CCNB1/CCT5/CCT6A/CDA/CDC20/CDC25A/CDC6/CDH12/CDH20/CDK1/CDKN1A/CDKN1B/CENPA/CENPE/CEP44/CEP55/CEP76/CHEK1/CIP2A/C…
Occlusion of blood vessel	4.76e-05	1.003	ABCA1/ACTA2/ADM/AGPAT5/BIRC5/CA2/CA9/CDKN1A/CERS6/CPEB3/CXCL12/CYP19A1/DHFR/ESR1/FABP5/GBE1/GHR/GREM1/GUCY1B3/H2AFX/HMGCR/HMOX1/IL1R1/IL33/ITGA8/JUN/JUNB/KLF6/LDLR/LRP8/LTB4R/MAP3K5/MEF2A/MERTK/MKI67/NR1H4/NR4A1/PCNA/PDE4C/PIK3CG/PTGES/PTX3/RNF157/SAMD4A/SDC4/SERPINE1/SLC7A11/SOCS1/SOCS3/TGFB1/TGFB2/THBS1/THRB/TIMP3/TNFAIP3/TTC39B/TTPA/TUBA1C/VCAM1/VEGFB/VLDLR/VNN1/WWTR1/XDH/ZFP36
Nonmetastatic triple negative breast adenocarcinoma	4.96e-05	#VALUE!	HELB/PARP3/POLE/POLE2/POLE3/RRM2/TOP2A/TOP2B/TUBA1C
Recurrent primary cancer	4.96e-05	#VALUE!	ESR1/PARP3/POLE/POLE2/POLE3/RRM2/TOP2A/TOP2B/TUBA1C
Primary solid tumor	5.17e-05	#VALUE!	ALAD/ANGPT2/BIRC5/C2CD4B/CCT5/CYP19A1/CYR61/DHFR/ECT2/ESR1/FASN/GFRA1/GJA4/GPR157/HELB/HPSE/ILF2/KANK2/KLF6/KPNA2/LDLR/MYH11/PARP3/PCLAF/PCNA/PIM1/POLE/POLE2/POLE3/PSAT1/RRM2/SERPINE1/SLC16A3/SMC4/SOCS1/SSTR1/SSTR3/TFAP4/TGFB1I1/TNFAIP3/TOP2A/TOP2B/TUBA1C/VEGFB
Stage IV breast adenocarcinoma	5.21e-05	#VALUE!	HELB/POLE/POLE2/POLE3/RRM2/TOP2A/TOP2B/TUBA1C
Occlusion of artery	5.33e-05	1.003	ABCA1/ACTA2/ADM/AGPAT5/BIRC5/CA2/CA9/CDKN1A/CERS6/CPEB3/CXCL12/CYP19A1/DHFR/ESR1/FABP5/GBE1/GHR/GREM1/GUCY1B3/H2AFX/HMGCR/HMOX1/IL1R1/IL33/ITGA8/JUN/JUNB/KLF6/LDLR/LRP8/LTB4R/MAP3K5/MEF2A/MERTK/MKI67/NR1H4/NR4A1/PCNA/PDE4C/PIK3CG/PTGES/PTX3/RNF157/SAMD4A/SDC4/SERPINE1/SLC7A11/SOCS1/SOCS3/TGFB1/TGFB2/THBS1/THRB/TIMP3/TNFAIP3/TTC39B/TTPA/TUBA1C/VCAM1/VLDLR/VNN1/WWTR1/XDH/ZFP36
Concentration of triacylglycerol	5.34e-05	0.169	ABCA1/ACACA/ANGPTL4/BHLHE40/CHKA/CIDEB/CYP19A1/ECI1/ESR1/FABP5/FASN/FGF23/FITM2/G0S2/GHR/GPAM/IDH1/JUN/KDM3A/LDLR/MFSD2A/NAMPT/NFIL3/NQO1/NR1H4/NR4A1/NXPH4/PANK1/PIK3R1/PPP1R3C/PRKAA2/PTHLH/RGN/RORA/SERPINE1/SGPL1/SLC27A1/SRSF2/THRB/TXNIP/VLDLR/VNN1/XDH
Chronic psoriasis	5.36e-05	#VALUE!	AMD1/ATP1B1/CCT5/CNN1/CRABP2/ELL2/FABP5/HMOX1/HSPH1/ID1/KPNA2/LDLR/MANF/MX1/PCLAF/PGAM1/SRM/TAGLN/TIMP3/TWF1/UPP1/ZFP36
Epithelial peritoneal cancer	5.43e-05	#VALUE!	CYR61/DHFR/HELB/PARP3/POLE/POLE2/POLE3/RRM2/TOP2A/TOP2B/TUBA1C
Nonmetastatic invasive breast cancer	5.43e-05	#VALUE!	CYP19A1/ESR1/HELB/PARP3/POLE/POLE2/POLE3/RRM2/TOP2A/TOP2B/TUBA1C
Invasive non-metastatic breast cancer	5.51e-05	#VALUE!	CYP19A1/ESR1/HELB/POLE/POLE2/POLE3/RRM2/TOP2A/TOP2B/TUBA1C
Colony formation of cells	5.64e-05	-2.147	ACKR3/AKAP12/ANKRD1/ANXA1/ATF3/BIRC5/CCNG2/CDA/CDKN1A/CDKN1B/CHEK1/CXCL12/CYR61/DDIT3/DHFR/DLC1/DROSHA/EIF4EBP1/EREG/ESR1/FAM57A/FSHR/GADD45A/HMGCR/HMOX1/HNRNPA2B1/HPSE/ID1/JUN/JUNB/KITLG/KLF6/KPNA2/KRT8/LIFR/MYCBP/NDRG1/NR4A1/PBK/PIK3R1/PLK4/PPP1R15A/PTGES/PTHLH/PTTG1/RNF2/RRM2/SEMA3F/SLC5A8/SMAD7/SOCS1/SPRY1/TFR2/TGFB1/TGFB1I1/TGFB2/THRB/TNFRSF10A/VEGFB/ZEB1
Growth of epithelial tissue	6.1e-05	-0.493	ADM/ANGPT2/ANGPTL4/CCND2/CCNG2/CDC25A/CDKN1A/CDKN1B/Cdkn1c/CITED2/CXCL12/CXCR4/DLC1/DUSP10/EDNRA/EREG/ESR1/F2RL1/FAH/FSHR/GAS1/GLUL/GREM1/HMOX1/ID1/IFT80/INHA/INTU/JUN/JUNB/KITLG/KLF10/LIMS2/LMNB1/LOXL2/LTB4R/MERTK/MKI67/NR1H4/NR4A1/PAQR3/PDCL3/PIM1/POLD4/PPP1R13L/PSEN2/PTHLH/RARA/RGN/RGS4/SEMA5A/SEMA6A/SERPINE1/SKP2/SLC39A14/SLC7A11/SMAD7/SOCS1/SOCS3/SRSF6/TFRC/TGFB1/TGFB2/TGFBR3/THBS1/THRB/TNFA…
S phase of tumor cell lines	6.45e-05	-1.656	BHLHE40/CCNA2/CCND2/CCNG2/CDC25A/CDK1/CDKN1A/CDKN1B/CHEK1/HMOX1/LMNB1/MCM10/MXI1/NAE1/PCLAF/PFKFB3/PIAS1/PRKAA2/SKP2/SSTR1/TGFB1
Tumorigenesis of genital organ	6.59e-05	0.598	ABCA1/ABCF2/ABHD6/ACSM1/ACTG2/ACTN1/ADAM9/ADCY6/ADM/AGPAT5/AHNAK/AKAP12/ALDOA/ALG11/ALG5/ALPK3/AMD1/AMOTL2/ANGPT2/ANKRD1/ANKRD55/ANO3/ANXA1/APPL2/ARHGAP11A/ARHGAP18/ARHGAP20/ARHGAP29/ARHGEF25/ARID5B/ARL15/ARNTL2/ARRDC2/ARRDC3/ASPM/ASPN/ATP6V0A2/B4GALNT3/BEND5/BEST2/BHLHE40/BIRC5/BORA/BRPF3/BUB1/BUB1B/C3AR1/C3orf58/CA2/CA8/CA9/CANT1/CAPN6/CAPRIN2/CCDC112/CCDC174/CCDC58/CCNA2/CCNB1/CCND2/CCT5/CCT6A…
Morphology of heart	6.74e-05	#VALUE!	ABCA1/ACKR3/ACTG2/ADAM9/ADM/AKAP12/ANGPT2/APLN/ATF3/BIRC5/CCNA2/CCND2/CDKN1A/CDKN1B/Cdkn1c/CITED2/CPT1A/CREM/CXCL12/CXCR4/CYP19A1/DHRS3/DNAJC3/EDNRA/EIF4EBP1/ESR1/FASN/FAT4/FBXO32/FGF23/FLVCR1/GBE1/GHR/HEG1/HMGCR/HMOX1/IL33/INHA/JUN/KDM2A/KITLG/LDLR/LIMS2/LMCD1/LOXL2/MAP3K5/MEF2A/MYH11/MYL9/PIK3CG/PIK3R1/PIM1/PPP1R13L/PPP1R3C/PSEN2/PTGES/PTHLH/RARA/RGS4/RHBDF1/SERPINE1/SMAD7/TGFB1/TGFB2/TGFBR3/TH…
Size of connective tissue cells	6.82e-05	#VALUE!	BDNF/CDKN1A/CERS6/CIDEB/CYP19A1/ESR1/FBXW7/G0S2/GADD45A/GHR/ID1/IL1R1/KDM3A/LDLR/MFSD2A/NR1H4/NR4A1/PIK3R1/PRKAA2/PSME3/PTGDS/SERPINE1/TBC1D4
Epithelial-mesenchymal transition of tumor cell lines	6.87e-05	-1.061	AHNAK/ANXA1/CDKN1B/CTGF/ETV5/FBLN5/HNRNPAB/HNRNPM/ID1/IDH1/LEF1/NDRG1/PDLIM1/PRKAA2/PTTG1/SLC25A33/TFAP4/TGFB1/TGFB2/ZEB1
Genital tumor	6.94e-05	0.598	ABCA1/ABCF2/ABHD6/ACSM1/ACTG2/ACTN1/ADAM9/ADCY6/ADM/AGPAT5/AHNAK/AKAP12/ALDOA/ALG11/ALG5/ALPK3/AMD1/AMOTL2/ANGPT2/ANKRD1/ANKRD55/ANO3/ANXA1/APPL2/ARHGAP11A/ARHGAP18/ARHGAP20/ARHGAP29/ARHGEF25/ARID5B/ARL15/ARNTL2/ARRDC2/ARRDC3/ASPM/ASPN/ATP6V0A2/B4GALNT3/BEND5/BEST2/BHLHE40/BIRC5/BORA/BRPF3/BUB1/BUB1B/C3AR1/C3orf58/CA2/CA8/CA9/CANT1/CAPN6/CAPRIN2/CCDC112/CCDC174/CCDC58/CCNA2/CCNB1/CCND2/CCT5/CCT6A…
Vascular lesion	7.07e-05	0.926	ABCA1/ACTA2/ADM/ANGPT2/CYP19A1/EDNRA/ESR1/GUCY1B3/HMOX1/HOXA4/IL33/LDLR/LTB4R/LTBP3/MYH11/NR1H4/NR4A1/PIK3CG/PIM1/PTGES/PTX3/SDC4/SERPINE1/SOCS3/TGFB2/THBS1/TIMP3/TNFAIP3/VCAM1/VNN1/WWTR1/ZFP36
Pelvic cancer	7.08e-05	#VALUE!	ABCA1/ABCF2/ABHD6/ACSM1/ACTG2/ACTN1/ADAM9/ADCY6/ADM/AGPAT5/AHNAK/AJUBA/AKAP12/ALAD/ALG11/ALG5/ALPK3/AMD1/AMIGO2/AMOTL2/ANGPT2/ANKRD1/ANKRD49/ANKRD55/ANKRD6/ANO3/ANXA1/APAF1/APPL2/ARHGAP11A/ARHGAP18/ARHGAP20/ARHGAP29/ARHGEF25/ARID5B/ARL15/ARMC8/ARNTL2/ARRDC2/ARRDC3/ASPM/ASPN/ATF3/ATP6V0A2/B4GALNT3/BEND5/BEST2/BHLHE40/BIRC5/BORA/BRPF3/BUB1/BUB1B/C3AR1/C3orf58/CA2/CA8/CA9/CANT1/CAPN6/CAPRIN2/CCDC112…
Advanced stage HER2-negative breast cancer	7.13e-05	#VALUE!	CYP19A1/ESR1/HELB/POLE/POLE2/POLE3/RRM2/TOP2A/TOP2B/TUBA1C
Stage II-III invasive breast cancer	7.13e-05	#VALUE!	CYP19A1/ESR1/HELB/POLE/POLE2/POLE3/RRM2/TOP2A/TOP2B/TUBA1C
Arrest in G2 phase	7.33e-05	#VALUE!	BIRC5/BORA/CCNA2/CCNB1/CDK1/CDKN1A/CHEK1/CREM/E2F4/FANCD2/FASN/GADD45A/IDH1/JUN/KIF11/MBD4/MCM10/MSH2/MXI1/NDRG1/PIAS1/PLPP2/PTPN2/SMARCA1/SRSF2/TOP2A
Prometaphase of cervical cancer cell lines	7.38e-05	#VALUE!	AKAP12/ECT2/NDC80/NUF2/SPDL1/ZW10
Delay in mitosis of cervical cancer cell lines	7.39e-05	#VALUE!	CCNB1/CDC20/CDK1/CENPE/DLGAP5/PTTG1/TOP2A/TOP2B
Locally advanced invasive breast cancer	7.39e-05	#VALUE!	CYP19A1/POLE/POLE2/POLE3/RRM2/TOP2A/TOP2B/TUBA1C
NPM1 mutation positive acute myeloid leukemia	7.39e-05	#VALUE!	IDH1/POLE/POLE2/POLE3/RARA/RRM2/TOP2A/TOP2B
Recurrent thymic epithelial tumor	7.39e-05	#VALUE!	DHFR/POLE/POLE2/POLE3/RRM2/TOP2A/TOP2B/TUBA1C
Recurrent breast cancer	7.53e-05	#VALUE!	CYP19A1/DHFR/ESR1/HELB/PIK3CG/POLE/POLE2/POLE3/RRM2/TOP2A/TOP2B/TUBA1C
Entry into S phase of cardiomyocytes	7.57e-05	-2	CDKN1A/CDKN1B/Cdkn1c/E2F4
Concentration of lipid	8.02e-05	-0.229	A4GALT/ABCA1/ABHD6/ACACA/ACER3/ADM/ANGPT2/ANGPTL4/APAF1/APLN/ATF3/BDNF/BHLHE40/CDKN1A/CDKN1B/CERS6/CHKA/CIDEB/CPT1A/CXCL12/CYP19A1/CYP1B1/DHRS3/ECI1/EFNA5/ESR1/FABP5/FASN/FGF23/FITM2/FSHR/G0S2/GHR/GPAM/GTF2IRD1/HMGCR/HMOX1/HSD17B1/IDH1/IL1R1/IL33/INHA/JUN/KDM3A/KITLG/LDLR/MERTK/MFSD2A/NAMPT/NFIL3/NQO1/NR1H4/NR4A1/NSUN2/NXPH4/ORMDL1/PANK1/PIK3CG/PIK3R1/PITPNB/PLPP2/PPP1R3C/PRKAA2/PSEN2/PTGDS/PTGES…
Congenital anomalies of kidney and urinary tract	8.08e-05	-0.924	ACTA2/ACTN1/ANGPT2/CCNA2/CCNB1/CCND2/CDKN1A/CPT1B/CRIM1/CTGF/CYP19A1/DACT1/DBP/F2RL1/GFRA1/HMGCR/HMOX1/ITGA8/LIFR/MAMLD1/PCSK7/PPP1R3C/RARA/RDH10/RGS4/SOCS1/SPRY1/SSTR1/SSTR3/TAGLN/TGFB1/TGFB2/TMEM107/TMEM138/TMEM237/VLDLR/WWTR1
Abnormal morphology of nephron	8.1e-05	#VALUE!	ANGPTL4/BHLHE40/CDKN1A/Cdkn1c/CRIM1/CYP19A1/EHD3/ESR1/FAH/FGF23/GADD45A/GFRA1/HMOX1/MAN2A1/MXI1/MYO1E/SERPINE1/TK1/TNS1/XDH/ZFP36
Cell death of hepatocytes	8.37e-05	1.282	CDKN1A/CDKN1B/CIT/CTH/DDIT3/FAH/FGL2/HMOX1/INHA/JUN/Klrk1/KRT18/KRT8/LDLR/NR1H4/PIK3CG/PIK3R1/PRKAA2/RGN/SOCS1/TGFB1/TIMP3/TNFRSF10A/UGCG
Growth of connective tissue	8.39e-05	-0.753	AKAP12/APLN/ATF3/BUB1/CCNA2/CCNB1/CCND2/CCNG2/CDC6/CDKN1A/CDKN1B/Cdkn1c/CIRBP/CITED2/CTGF/CXCL12/CYR61/DHX9/EDNRA/EREG/ERRFI1/ESR1/FANCD2/FBXW7/FGF23/FSHR/GADD45A/GHR/GREM1/HNRNPA2B1/HPSE/IDH1/INTU/JUN/JUNB/KITLG/KLF10/LMNB1/MKI67/MMP16/NDRG1/PAQR3/PAWR/PGK1/PIK3R1/PPP1R13L/PSME3/PTGES/PTHLH/PTPN2/PTTG1/RBM3/RECQL/SERPINE1/SGPL1/SKP2/SLC7A11/SMAD7/SOCS1/SOCS3/SRSF6/STC1/TGFB1/TGFB2/THRB/TNFAIP8/T…
Cell movement of hepatoma cell lines	8.54e-05	0.323	CDKN1B/CMTM8/CTGF/CXCL12/DLC1/EFNA5/HMOX1/KLF6/KRT8/LMCD1/NR1H4/SLC2A1/SOCS3/TGFB1/THRB/VCAM1
Senescence of cells	8.66e-05	0.972	ARHGAP18/BHLHE40/BUB1/CCNA2/CDKN1A/CDKN1B/CENPA/CIRBP/CYR61/EIF4EBP1/EREG/ESR1/EXO1/FANCD2/FASN/GADD45A/ID1/KDM2A/KIF20A/LMNB1/NAMPT/NCAPH/NUAK1/PPP1R13L/PTTG1/RARA/SCMH1/SMAD7/SPDL1/SRSF1/SRSF2/TGFB1/THRB/TPP2/ZEB1/ZMPSTE24/ZNF277
Invasive cancer	8.8e-05	#VALUE!	ACTA2/ANXA1/BIRC5/CDKN1A/CNN1/CYP19A1/CYR61/DACT1/DHFR/ESR1/G0S2/GREM1/HELB/HLA-B/KIF20B/MBOAT4/MKI67/PARP3/PCNA/PIK3CG/POLE/POLE2/POLE3/RRM2/SAMD4A/SEMA7A/SERPINE1/SLC27A1/TAGLN/TGFB1/TNFAIP6/TOP2A/TOP2B/TUBA1C/VEGFB/ZMPSTE24
ALK fusion negative T-cell lymphoma	8.9e-05	#VALUE!	DHFR/HELB/POLE/POLE2/POLE3/RRM2/TOP2A/TOP2B/TUBA1C
HER2 negative hormone receptor negative invasive breast cancer	8.9e-05	#VALUE!	HELB/PARP3/POLE/POLE2/POLE3/RRM2/TOP2A/TOP2B/TUBA1C
HER2 negative invasive breast adenocarcinoma	8.9e-05	#VALUE!	HELB/PARP3/POLE/POLE2/POLE3/RRM2/TOP2A/TOP2B/TUBA1C
Subcutaneous panniculitis-like T-cell lymphoma	8.9e-05	#VALUE!	DHFR/HELB/POLE/POLE2/POLE3/RRM2/TOP2A/TOP2B/TUBA1C
Inflammation of vasculature	9.13e-05	0	ADM/DHFR/FDPS/IL1R1/JUNB/LDLR/PSEN2/TK1/TRAF6/ZFP36
Repair of DNA	0.000101	0.007	ATF3/ATXN3/CDK1/CDKN1A/CEBPG/CETN2/CHEK1/DHX9/DNA2/ESCO2/EXO1/FANCI/GADD45A/GTF2H1/GTF2H5/H2AFX/HMOX1/KDM2A/KPNA2/MBD4/MNAT1/MSH2/NABP1/NAE1/NR4A1/PARP3/PCNA/PIAS1/PNP/POLE/POLE2/RARA/RECQL/RNF2/SMC1A/SMC2/SMC4/TGFB1/TOP2A/XDH/XRCC2
Binding of AP1 response element	0.000102	-0.625	CREM/CXCL12/CXCR4/JUNB/TAGLN
Adult precursor T-cell lymphoblastic leukemia-lymphoma	0.000103	#VALUE!	HELB/POLE/POLE2/POLE3/RRM2/TOP2A/TOP2B/TUBA1C
Non-mucinous epithelial ovarian cancer	0.000103	#VALUE!	PARP3/POLE/POLE2/POLE3/RRM2/TOP2A/TOP2B/TUBA1C
Platinum resistant epithelial ovarian cancer	0.000103	#VALUE!	PARP3/POLE/POLE2/POLE3/RRM2/TOP2A/TOP2B/TUBA1C
Platinum resistant fallopian tube cancer	0.000103	#VALUE!	PARP3/POLE/POLE2/POLE3/RRM2/TOP2A/TOP2B/TUBA1C
Platinum resistant primary peritoneal cancer	0.000103	#VALUE!	PARP3/POLE/POLE2/POLE3/RRM2/TOP2A/TOP2B/TUBA1C
Stage III bladder cancer	0.000103	#VALUE!	DHFR/POLE/POLE2/POLE3/RRM2/TOP2A/TOP2B/TUBA1C
Unilateral infiltrating ductal breast carcinoma	0.000103	#VALUE!	HELB/POLE/POLE2/POLE3/RRM2/TOP2A/TOP2B/TUBA1C
Unilateral non-inflammatory non-metastatic HER2 negative invasive breast carcinoma	0.000103	#VALUE!	HELB/POLE/POLE2/POLE3/RRM2/TOP2A/TOP2B/TUBA1C
Unresectable bladder cancer	0.000103	#VALUE!	DHFR/POLE/POLE2/POLE3/RRM2/TOP2A/TOP2B/TUBA1C
Arrest in M phase	0.000106	#VALUE!	AKAP12/CCNB1/CDC20/ECT2/GADD45A/NDC80/NEK9/NUF2/PTTG1/SPDL1/ZW10
Cell proliferation of breast cancer cell lines	0.000107	-0.582	ACKR3/ANXA1/ARHGAP11A/ARRDC3/BIRC5/BUB1/CA9/CCND2/CCNE2/CDC16/CDK1/CDKN1A/CDKN1B/CHKA/CIP2A/CITED1/CNOT6/CTGF/CXCL12/CXCR4/CYP19A1/CYR61/DLC1/DLGAP5/DROSHA/EIF4EBP1/ESR1/FABP5/FBLN5/FBXW7/G0S2/HMGCR/ID1/JUN/KITLG/KPNA2/KRT8/MYCBP/NDUFAF4/NQO1/NR1H4/PBK/PFKP/PIK3R1/PIK3R3/PIM1/PTGES/PTHLH/RARA/RORA/SKP2/SLC36A4/TGFB1/TNFAIP8/WWTR1/ZEB1/ZFP36
Breast cancer	0.00011	-1.706	ABCA1/ACTA2/ACTN1/ADAM9/ADCY6/AJUBA/AKAP12/ALDOA/AMOTL2/ANGPT2/ANKRD1/ANKRD34A/ANKRD6/ANXA1/APPL2/ARHGAP20/ARID5B/ARMC9/ARRDC2/ASF1B/ATF3/BHLHE40/BIRC5/BLVRA/C3AR1/CA9/CANT1/CCNB1/CCND2/CCNL1/CDC20/CDC25A/CDH6/CDK1/CDK2AP2/CDKN1A/CDKN1B/CHEK1/CIP2A/CIT/CNN1/CNN2/CNTNAP1/CRABP2/CREM/CRMP1/CSTF3/CTGF/CXCL12/CXCR4/CYCS/CYP19A1/CYR61/DACT1/DDIT4/DHFR/DHX58/DLC1/DLG5/DNA2/E2F4/ECT2/EGLN3/EIF4EBP1/ELOV…
Size of connective tissue	0.000111	#VALUE!	BDNF/CDKN1A/CERS6/CIDEB/CYP19A1/EIF4EBP1/ESR1/FBXW7/G0S2/GADD45A/GHR/ID1/IL1R1/KDM3A/LDLR/MFSD2A/NR1H4/NR4A1/PIK3R1/PPP1R15A/PRKAA2/PSME3/PTGDS/SERPINE1/TBC1D4/TGFB1/ZMPSTE24
Metastatic HER2-negative breast cancer	0.000111	#VALUE!	CYP19A1/ESR1/HELB/PARP3/PIK3CG/POLE/POLE2/POLE3/RRM2/TOP2A/TOP2B/TUBA1C
Cytokinesis	0.000114	-1.462	BIRC5/CCNB1/CDC14A/CDC20/CDC6/CDKN1A/CEP55/CETN2/CIT/CKAP2/ECT2/GADD45A/KIF20A/KIF20B/KIF23/KIF4A/MAP9/MYL9/NUSAP1/PIM1/PRC1/PTPN2/TOP2A
Concentration of acylglycerol	0.000115	0.411	ABCA1/ABHD6/ACACA/ANGPTL4/BHLHE40/CHKA/CIDEB/CYP19A1/ECI1/ESR1/FABP5/FASN/FGF23/FITM2/G0S2/GHR/GPAM/IDH1/JUN/KDM3A/LDLR/MFSD2A/NAMPT/NFIL3/NQO1/NR1H4/NR4A1/NXPH4/PANK1/PIK3R1/PPP1R3C/PRKAA2/PTHLH/RGN/RORA/SERPINE1/SGPL1/SLC27A1/SRSF2/THRB/TXNIP/VLDLR/VNN1/XDH
Hepatic steatosis	0.000115	-0.452	ABCA1/ACACA/ACOX2/BHLHE40/CDKN1A/CDKN1B/CIDEB/CPT1A/CYP19A1/DDIT3/EGLN3/ESR1/FABP5/FASN/FBXW7/G0S2/GHR/HMGCR/HMOX1/ID1/KDM3A/KRT8/LDLR/MAP3K5/MFSD2A/NR1H4/NR4A1/PANK1/PC/PDE4C/PSME3/RGN/RORA/SLC22A5/SRSF2/TIPARP/TTC39B/TXNIP/UPP1
Metastatic uterine cancer	0.000116	#VALUE!	CYP19A1/DHFR/ESR1/POLE/POLE2/POLE3/RRM2/TOP2A/TOP2B/TUBA1C
Stage II-III invasive breast adenocarcinoma	0.000117	#VALUE!	CYP19A1/ESR1/POLE/POLE2/POLE3/RRM2/TOP2A/TOP2B/TUBA1C
Stage IV advanced ovarian cancer	0.000117	#VALUE!	ESR1/PARP3/POLE/POLE2/POLE3/RRM2/TOP2A/TOP2B/TUBA1C
Formation of secondary tumor	0.000122	#VALUE!	CYP19A1/DHFR/ESR1/HELB/PARP3/PIK3CG/POLE/POLE2/POLE3/RRM2/SERPINE1/TOP2A/TOP2B/TUBA1C
Active stage psoriasis	0.000122	#VALUE!	ADM/G0S2/NAMPT/NFIL3/NR1D2/TNFAIP6
Hormone receptor positive early breast cancer	0.000122	#VALUE!	CYP19A1/DHFR/ESR1/HELB/TOP2A/TOP2B
Proliferation of fibroblast cell lines	0.000123	-0.188	ACKR3/AKAP12/ALDOA/AMD1/ANGPT2/ARID5B/C1QTNF3/CDC25A/CDKN1A/CDKN1B/CHEK1/CIRBP/CXCL12/E2F4/EREG/ERO1A/ERRFI1/F2RL1/FBXW7/GADD45A/HMOX1/ID1/JUN/JUNB/KIF20B/KLF6/LMNB1/MERTK/NRN1/PCLAF/PFKFB3/PIAS1/PIK3R1/PIM1/PLPP2/PPP1R15A/PSEN2/PTHLH/PTPN2/PTTG1/SAMHD1/SERPINE1/SFPQ/SMYD3/SOCS1/SRSF1/ST8SIA4/TFRC/TGFB1/THBS1/THRB/TSN/TSNAX/TXNIP
Lymphoreticular neoplasm	0.00013	-1.023	ADAM9/AHNAK/ANGPT2/ANXA1/ARMC9/ATF3/ATXN3/BIRC5/BUB1B/C2CD4B/CCNA2/CCND2/CDC20/CDK1/CDKN1A/CDKN1B/Cdkn1c/CREM/CSTF3/CXCL12/CXCR4/CYP1B1/CYR61/DDX10/DHFR/DLG5/DNA2/EIF4EBP1/EXO1/FASN/FBXW7/FDPS/FGF11/GADD45A/GFRA1/GHR/GJA4/GPR157/GYS1/H2AFX/HDAC11/HELB/HMGCR/HMOX1/HNRNPM/HS3ST1/ICK/ID1/IDH1/IDH3A/IL22RA1/IL33/ING2/ING3/IRF2BP2/JAKMIP2/JUN/KANK2/KIAA0100/KIAA1551/KIF11/KLF6/KLHL42/KPNA2/LDLR/LEF1/L…
Heterotetramerization of protein	0.00013	#VALUE!	ENO2/HIST1H3C/HIST1H3D/HIST1H3G/HIST1H3H/HIST1H3I/HIST1H4F/HIST1H4H/HIST1H4I/PDSS1/RRM2
Uterine cancer	0.00013	#VALUE!	ABHD6/ACSM1/ACTG2/ACTN1/ADAM9/ADM/AHNAK/ALG11/ALG5/ALPK3/AMOTL2/ANGPT2/ANO3/ANXA1/APPL2/ARHGAP11A/ARHGAP20/ARHGAP29/ARID5B/ARL15/ARNTL2/ARRDC3/ASPM/ASPN/ATP6V0A2/BIRC5/BRPF3/BUB1/BUB1B/C3AR1/C3orf58/CA2/CA8/CA9/CAPN6/CAPRIN2/CCDC112/CCDC174/CCDC58/CCNA2/CCNB1/CCT5/CDA/CDC20/CDC25A/CDC6/CDH12/CDH20/CDKN1B/CENPA/CENPE/CEP44/CEP55/CEP76/CHEK1/CIT/CLDN5/CNN1/CNOT6/CRABP2/CREM/CRIM1/CRMP1/CTDSPL2/CTGF…
Female genital tract adenocarcinoma	0.000131	#VALUE!	ABCA1/ABCF2/ABHD6/ACSM1/ACTG2/ACTN1/ADAM9/ADM/AHNAK/ALG11/ALG5/ALPK3/AMOTL2/ANGPT2/ANKRD55/ANO3/APPL2/ARHGAP11A/ARHGAP20/ARHGAP29/ARID5B/ARL15/ARNTL2/ARRDC3/ASPM/ASPN/BEND5/BEST2/BRPF3/BUB1/BUB1B/C3AR1/C3orf58/CA2/CA8/CAPN6/CAPRIN2/CCDC112/CCDC174/CCDC58/CCNA2/CCNB1/CCT5/CCT6A/CDA/CDC20/CDC25A/CDC6/CDH12/CDH20/CDKN1A/CDKN1B/CENPA/CENPE/CEP44/CEP55/CEP76/CHEK1/CIP2A/CIT/CLDN5/CMTM8/CNN1/CNOT6/CRAB…
Benign neoplasm of female genital organ	0.000134	#VALUE!	ALDOA/ARID5B/CAPN6/CDKN1A/CDKN1B/CGRRF1/CMTM8/CRABP2/CYP19A1/CYP1B1/CYR61/DTNA/EIF4EBP1/ESR1/FBXW7/FOXL2/FOXN2/H2AFX/HSPB7/JUN/LIFR/LRP8/NDRG1/NPEPPS/NR4A1/PAPSS2/PARP3/PCNA/PIK3CG/PIK3R1/PIK3R3/PKIA/POLE/POLE2/POLE3/PSEN2/PTGES/PTTG1/RAB9A/RORA/RRM2/SMC1A/SMC4/SOCS3/TGFBR3/TIMP3/TOP2A/TOP2B/TSPAN12/TUBA1C/TWF1/TXNIP/UGCG/URI1/ZEB1
Advanced cervical cancer	0.00014	#VALUE!	DROSHA/POLE/POLE2/POLE3/RRM2/TOP2A/TOP2B/TUBA1C
Endometrioid fallopian tube cancer	0.00014	#VALUE!	PARP3/POLE/POLE2/POLE3/RRM2/TOP2A/TOP2B/TUBA1C
Endometrioid peritoneal cancer	0.00014	#VALUE!	PARP3/POLE/POLE2/POLE3/RRM2/TOP2A/TOP2B/TUBA1C
Fallopian tube mixed carcinoma	0.00014	#VALUE!	PARP3/POLE/POLE2/POLE3/RRM2/TOP2A/TOP2B/TUBA1C
Hepatosplenic T-cell lymphoma	0.00014	#VALUE!	DHFR/POLE/POLE2/POLE3/RRM2/TOP2A/TOP2B/TUBA1C
Primary peritoneal mixed carcinoma	0.00014	#VALUE!	PARP3/POLE/POLE2/POLE3/RRM2/TOP2A/TOP2B/TUBA1C
Recurrent endometrioid ovarian cancer	0.00014	#VALUE!	PARP3/POLE/POLE2/POLE3/RRM2/TOP2A/TOP2B/TUBA1C
Refractory peripheral T-cell lymphoma	0.00014	#VALUE!	DHFR/HDAC11/POLE/POLE2/POLE3/RRM2/TOP2A/TOP2B
Relapsed peripheral T-cell lymphoma	0.00014	#VALUE!	DHFR/HDAC11/POLE/POLE2/POLE3/RRM2/TOP2A/TOP2B
Undifferentiated fallopian tube carcinoma	0.00014	#VALUE!	PARP3/POLE/POLE2/POLE3/RRM2/TOP2A/TOP2B/TUBA1C
Familial congenital anomalies of the kidney and urinary tract	0.000141	#VALUE!	ACTA2/ACTN1/ANGPT2/CCNA2/CCNB1/CCND2/CDKN1A/CPT1B/CTGF/CYP19A1/DBP/F2RL1/HMGCR/HMOX1/ITGA8/LIFR/MAMLD1/PCSK7/PPP1R3C/RGS4/SOCS1/SSTR1/SSTR3/TAGLN/TGFB1/TMEM107/TMEM138/TMEM237/VLDLR/WWTR1
Breast or colorectal cancer	0.000141	-0.915	ABCA1/ABCF2/ACD/ACKR3/ACOX2/ACTA2/ACTN1/ADAM9/ADCY6/ADM/AGPAT5/AJUBA/AKAP12/ALDOA/ALPK3/AMIGO2/AMIGO3/AMMECR1/AMOTL2/ANGPT2/ANGPTL4/ANKRD1/ANKRD34A/ANKRD49/ANKRD6/ANO3/ANXA1/APAF1/APPL2/ARHGAP11A/ARHGAP20/ARID5B/ARMC8/ARMC9/ARNTL2/ARRDC2/ARSJ/ARV1/ASB13/ASF1B/ATF3/B3GALT2/B4GALNT3/BDNF/BEST2/BHLHE40/BIRC5/BLVRA/BTBD6/BUB1/BUB1B/C1QTNF3/C3AR1/CA2/CA9/CAMK1D/CANT1/CAPN6/CARNMT1/CASKIN1/CCDC174/CCNA…
Hereditary connective tissue disorder	0.000141	-2.39	A4GALT/ACTA2/ADCY6/ANXA1/ARHGAP29/ASPM/ASPN/ATP6V0A2/CA2/CANT1/CDC6/CENPE/CIT/CNN1/CNTNAP1/COX4I2/COX7B/CTGF/DHFR/DHODH/DNA2/EDNRA/ESCO2/FAT4/FBLN5/FDPS/FGF23/FKBP14/FLNB/GAS1/GHR/HMGCR/HNRNPA2B1/IDH1/IFT80/IL1R1/IMPAD1/JUN/KAT6B/KIF11/KNL1/MFSD2A/MYH11/NDE1/NEK9/NSUN2/PAPSS2/PIK3R1/PLK4/POLE/PTHLH/RRM2/SAMHD1/SBNO2/SLC2A10/SLC9A3R1/STIL/TAGLN/TGFB1/TGFB2/TGFBI/TRAF6/TUBA1C/WDR35/XDH/ZMPSTE24
Metastatic colorectal cancer	0.000141	#VALUE!	ACKR3/ACTA2/CCND2/CDH6/CEMIP/CRABP2/CTGF/CXCL12/DLGAP5/GLUL/HMOX1/HOXC6/KIF20A/KRT18/NRN1/NUAK1/PAPSS2/PBK/POLE/PTX3/RGS4/RRM2/SERPINE1/SERTAD2/SLC16A3/SLC7A11/TGFB2/TGFBR3/THBS1/VCAM1/VEGFB
Development of genitourinary system	0.000141	0.721	ABCA1/ACD/ADM/APLN/ARID5B/ASPM/BDNF/C3AR1/CCND2/CCNE2/CCNYL1/CDC25A/CDH6/CDKN1A/CDKN1B/Cdkn1c/CETN2/CHEK1/CIP2A/CIT/CITED1/CITED2/CREM/CTGF/CXCL12/CXCR4/CYP19A1/EDNRA/EHD3/EIF4EBP1/EREG/ERRFI1/ESR1/ETV5/EXO1/FANCD2/FASN/FAT4/FOXL2/FSHR/GFRA1/GHR/GJA4/GPAM/GREM1/GSTA3/GZF1/H2AFX/HOXC6/HPSE/HSPA4L/ID1/IL1R1/ING2/INHA/INHBB/Irx5/ITGA8/KDM3A/KIF18A/KITLG/KLF6/LEF1/LIFR/LRP8/LRRC8A/MERTK/MSH2/MYCBP/MY…
Organization of cytoskeleton	0.000142	0.254	ACTN1/ADM/AHNAK/AJUBA/AKAP12/ALDOA/ANGPT2/ANXA1/APPL2/ARHGAP18/ARHGEF25/ASPM/ATF3/ATXN3/BAIAP2/BDNF/BIRC5/BORA/CAMK1D/CAPN6/CAPRIN2/CCNB1/CDC20/CDK1/CDK2AP2/CDKN1B/CENPE/CETN2/CHEK1/CIT/CKAP2/CNN2/CNTNAP1/CPEB3/CRMP1/CTGF/CXCL12/CXCR4/CYP19A1/CYR61/DACT1/DCTN6/DLC1/DLG5/DLGAP5/E2F4/ECT2/EDNRA/EFNA5/EIF4EBP1/EML1/ESR1/F2RL1/FAM107A/FITM2/FLNB/FLRT3/FSHR/GFRA1/GHR/HOXA4/ICK/ID1/IFT80/IL1R1/IL33/INA…
Relapsed metastasis	0.000146	#VALUE!	CYP19A1/ESR1/JUN/POLE/POLE2/POLE3/RRM2/TOP2A/TOP2B/TUBA1C
Metastatic germ cell tumor	0.000149	#VALUE!	POLE/POLE2/POLE3/RRM2/TOP2A/TOP2B/TUBA1C
Seizure disorder	0.000149	-1.144	ABHD6/ADM/ANGPTL4/ANKRD37/ANKRD6/ARID5B/ARRDC3/ARV1/ATF3/BAIAP2/BDNF/BEND5/BHLHE40/C11orf96/CA2/CA9/CDKN1A/CEMIP/CIT/CITED2/CREM/CXCR4/CYR61/DBP/DHFR/DTNA/ELL2/ERRFI1/GABBR2/GADD45A/GFRA1/HMOX1/JUN/JUNB/KLF10/LDLR/LMCD1/MCM6/NAMPT/NFIL3/NR4A1/NRN1/NUDT11/PSEN2/RGS4/RTN4IP1/SCN3A/SEMA3F/SLC1A1/SLC2A1/SLC2A3/SLC39A14/SNTB2/SOCS3/SSTR1/ST8SIA4/SYNJ1/THRB/TIPARP/ZFP36
Delay in initiation of M phase	0.000152	#VALUE!	BIRC5/BUB1B/CCNB1/CDC20/CKAP2/ECT2/PIM1/TOP2A/TOP2B
Locally recurrent breast cancer	0.000152	#VALUE!	CYP19A1/ESR1/POLE/POLE2/POLE3/RRM2/TOP2A/TOP2B/TUBA1C
Entry into interphase	0.000153	-2.664	BHLHE40/BUB1/BUB1B/CDC20/CDC25A/CDC6/CDKN1A/CDKN1B/Cdkn1c/CXCL12/E2F4/GAS1/HMOX1/JUN/JUNB/MCM10/PLPP2/SKP2/SSTR1/TGFB1
Congenital malformation of genitourinary system	0.000156	0.388	ACTA2/ACTN1/ANGPT2/ARID5B/CCNA2/CCNB1/CCND2/CCNE2/CDKN1A/CPT1B/CRIM1/CTGF/CYP19A1/CYP1B1/DACT1/DBP/ESR1/F2RL1/FSHR/GFRA1/HMGCR/HMOX1/INHA/ITGA8/KAT6B/LIFR/MAMLD1/MID1/PCSK7/PPP1R3C/PTTG1/RARA/RDH10/RGS4/SOCS1/SPRY1/SSTR1/SSTR3/TAGLN/TGFB1/TGFB2/TMEM107/TMEM138/TMEM237/VLDLR/WWTR1
Lymphoma	0.000163	-0.866	ADAM9/AHNAK/ANGPT2/ANXA1/ARMC9/ATF3/ATXN3/BIRC5/BUB1B/C2CD4B/CCNA2/CCND2/CDC20/CDK1/CDKN1A/CDKN1B/Cdkn1c/CREM/CSTF3/CXCL12/CXCR4/CYP1B1/CYR61/DDX10/DHFR/DLG5/DNA2/EIF4EBP1/EXO1/FASN/FBXW7/FDPS/FGF11/GADD45A/GFRA1/GHR/GJA4/GPR157/GYS1/H2AFX/HDAC11/HELB/HMGCR/HMOX1/HNRNPM/HS3ST1/ICK/ID1/IDH1/IDH3A/IL22RA1/IL33/ING2/ING3/IRF2BP2/JAKMIP2/JUN/KANK2/KIAA0100/KIAA1551/KIF11/KLF6/KLHL42/KPNA2/LDLR/LEF1/L…
Genital tract cancer	0.000169	#VALUE!	ABCA1/ABCF2/ABHD6/ACSM1/ACTG2/ACTN1/ADAM9/ADCY6/ADM/AGPAT5/AHNAK/AKAP12/ALG11/ALG5/ALPK3/AMD1/AMOTL2/ANGPT2/ANKRD1/ANKRD55/ANO3/ANXA1/APPL2/ARHGAP11A/ARHGAP18/ARHGAP20/ARHGAP29/ARHGEF25/ARID5B/ARL15/ARNTL2/ARRDC2/ARRDC3/ASPM/ASPN/ATP6V0A2/B4GALNT3/BEND5/BEST2/BHLHE40/BIRC5/BORA/BRPF3/BUB1/BUB1B/C3AR1/C3orf58/CA2/CA8/CA9/CANT1/CAPN6/CAPRIN2/CCDC112/CCDC174/CCDC58/CCNA2/CCNB1/CCND2/CCT5/CCT6A/CDA/C…
Platinum-sensitive recurrent ovarian cancer	0.000188	#VALUE!	PARP3/POLE/POLE2/POLE3/RRM2/TOP2A/TOP2B/TUBA1C
Primary peritoneal serous adenocarcinoma	0.000188	#VALUE!	PARP3/POLE/POLE2/POLE3/RRM2/TOP2A/TOP2B/TUBA1C
Primary recurrent peritoneal carcinoma	0.000188	#VALUE!	PARP3/POLE/POLE2/POLE3/RRM2/TOP2A/TOP2B/TUBA1C
Recurrent fallopian tube serous adenocarcinoma	0.000188	#VALUE!	PARP3/POLE/POLE2/POLE3/RRM2/TOP2A/TOP2B/TUBA1C
Stage IV bladder cancer	0.000188	#VALUE!	DHFR/POLE/POLE2/POLE3/RRM2/TOP2A/TOP2B/TUBA1C
Advanced chronic lymphocytic leukemia	0.000193	#VALUE!	POLE/POLE2/POLE3/RRM2/TOP2A/TOP2B
Migration of hepatoma cell lines	0.000194	0.327	CDKN1B/CMTM8/CXCL12/EFNA5/HMOX1/KLF6/KRT8/LMCD1/NR1H4/SLC2A1/SOCS3/TGFB1/THRB/VCAM1
Stage 4 invasive breast carcinoma	0.000194	#VALUE!	CYP19A1/ESR1/HELB/TOP2A/TOP2B
Lymphoid Cancer and Tumors	0.000195	-1.183	ADAM9/AHNAK/ANGPT2/ANXA1/ARID5B/ARMC9/ASB15/ATF3/ATP1B1/ATXN3/BIRC5/BUB1B/C2CD4B/CAPRIN2/CCNA2/CCNB1/CCND2/CCNG2/CDC20/CDK1/CDKN1A/CDKN1B/Cdkn1c/CITED2/CNTNAP1/CREM/CSTF3/CXCL12/CXCR4/CYP19A1/CYP1B1/CYR61/DDX10/DDX41/DHFR/DLC1/DLG5/DNA2/E2F4/EIF4EBP1/ERC1/ESR1/EXO1/FAM129B/FASN/FAT4/FBXW7/FDPS/FGF11/FSD1/GADD45A/GFRA1/GHR/GJA4/GPR157/GYS1/H2AFX/HDAC11/HELB/HLA-B/HMGCR/HMOX1/HNRNPA2B1/HNRNPM/HS3ST…
Delay in mitosis	0.000195	#VALUE!	CCNB1/CDC20/CDK1/CENPE/DLGAP5/MAP9/PTTG1/TOP2A/TOP2B
Invasive hormone receptor negative breast carcinoma	0.000195	#VALUE!	HELB/PARP3/POLE/POLE2/POLE3/RRM2/TOP2A/TOP2B/TUBA1C
Metastatic hormone receptor negative breast cancer	0.000195	#VALUE!	DHFR/HELB/POLE/POLE2/POLE3/RRM2/TOP2A/TOP2B/TUBA1C
Ploidy	0.000196	1.905	BIRC5/BUB1/BUB1B/CCNA2/CDC20/CDKN1A/CENPE/CKAP2/CXCL12/DNA2/FBXW7/GADD45A/KIF11/NDRG1/NUAK1/PIM1/PTTG1/RECQL/SAE1/SKP2/TOP2A/TPP2/UBIAD1/XRCC2
Cell proliferation of carcinoma cell lines	0.000205	-1.081	AJUBA/ANXA1/APAF1/BIRC5/CCNA2/CCNG2/CDKN1A/CDKN1B/CHEK1/CTGF/CXCL12/CXCR4/CYR61/DLC1/DLGAP5/ECT2/EIF4EBP1/EREG/HK2/HMOX1/HNRNPA2B1/ID1/JUN/KITLG/MYL9/NR1H4/NR4A1/PIK3R1/PIK3R3/POLD4/PSEN2/PUS7L/ROR1/SKP2/SLC2A1/SLC7A11/SMAD7/SMC1A/TGFB1/TGFBR3/THRB/TIA1/TNFRSF10A/TRAF6/TXNIP/URI1/VCAM1/ZEB1
Ductal breast carcinoma	0.000205	#VALUE!	ACTA2/ANXA1/ARHGAP20/BIRC5/CDKN1A/CIP2A/CYP19A1/CYR61/DACT1/ESR1/FASN/G0S2/GREM1/HELB/HLA-B/HSPB7/IDH1/MBOAT4/MKI67/NPEPPS/PCNA/POLE/POLE2/POLE3/PPA1/RBM4B/ROBO2/RRM2/SEMA7A/STC2/SYT17/TNFAIP6/TOP2A/TOP2B/TUBA1C
Refractory Ewing's sarcoma	0.000211	#VALUE!	POLE/POLE2/POLE3/RRM2/TOP2A/TOP2B/TUBA1C
Relapsed Ewing's sarcoma	0.000211	#VALUE!	POLE/POLE2/POLE3/RRM2/TOP2A/TOP2B/TUBA1C
Lymphoid cancer	0.000212	-0.823	ADAM9/AHNAK/ANGPT2/ANXA1/ARID5B/ARMC9/ASB15/ATF3/ATP1B1/ATXN3/BIRC5/BUB1B/C2CD4B/CAPRIN2/CCNA2/CCNB1/CCND2/CCNG2/CDC20/CDK1/CDKN1A/CDKN1B/Cdkn1c/CITED2/CNTNAP1/CREM/CSTF3/CXCL12/CXCR4/CYP19A1/CYP1B1/CYR61/DDX10/DHFR/DLC1/DLG5/DNA2/E2F4/EIF4EBP1/ERC1/ESR1/EXO1/FAM129B/FASN/FAT4/FBXW7/FDPS/FGF11/FSD1/GADD45A/GFRA1/GHR/GJA4/GPR157/GYS1/H2AFX/HDAC11/HELB/HLA-B/HMGCR/HMOX1/HNRNPA2B1/HNRNPM/HS3ST1/ICK/…
Glioma cancer	0.000216	#VALUE!	ACTN1/AJUBA/AKAP12/ALAD/ANGPT2/ANKRD34A/ARID5B/ATP1B1/CCND2/CDKN1A/CDKN1B/CLK4/DTNA/ECT2/FBXO9/FBXW7/GFRA1/HLA-B/HNRNPA2B1/IDH1/IL1R1/KLF6/MERTK/MKI67/MSH2/MXI1/NLGN2/PCLAF/PFKFB3/PIK3CG/PIK3R1/POLE/PREPL/PTGDS/PTTG1/PTX3/RRM2/SLC9A3R1/SLCO3A1/SMC1A/SYNJ1/TGFB2/TGFBI/TOP2A/TOP2B/TUBA1C/VCAM1/ZNF365
Localized pancreatic cancer	0.000216	#VALUE!	POLE/POLE2/POLE3/RRM2
Poorly differentiated pancreatic carcinoma	0.000216	#VALUE!	POLE/POLE2/POLE3/RRM2
Primary infiltrating ductal breast carcinoma	0.000216	#VALUE!	ESR1/HELB/TOP2A/TOP2B
Quantity of pyruvic acid	0.000216	1.067	ALDOA/MBOAT4/NQO1/VLDLR
Refractory angioimmunoblastic T-cell lymphoma	0.000216	#VALUE!	POLE/POLE2/POLE3/RRM2
Refractory enteropathy associated T cell lymphoma	0.000216	#VALUE!	POLE/POLE2/POLE3/RRM2
Refractory hepatosplenic T-cell lymphoma	0.000216	#VALUE!	POLE/POLE2/POLE3/RRM2
Relapsed angioimmunoblastic T-cell lymphoma	0.000216	#VALUE!	POLE/POLE2/POLE3/RRM2
Relapsed enteropathy associated T cell lymphoma	0.000216	#VALUE!	POLE/POLE2/POLE3/RRM2
Relapsed hepatosplenic T-cell lymphoma	0.000216	#VALUE!	POLE/POLE2/POLE3/RRM2
Resectable extrahepatic cholangiocarcinoma	0.000216	#VALUE!	POLE/POLE2/POLE3/RRM2
Resectable gallbladder cancer	0.000216	#VALUE!	POLE/POLE2/POLE3/RRM2
Resectable liver cholangiocarcinoma	0.000216	#VALUE!	POLE/POLE2/POLE3/RRM2
S phase of breast cell lines	0.000216	-1	CDKN1A/CDKN1B/ID1/NAE1
Stage IV primary invasive breast cancer	0.000216	#VALUE!	ESR1/HELB/TOP2A/TOP2B
Stage IV primary invasive breast carcinoma	0.000216	#VALUE!	ESR1/HELB/TOP2A/TOP2B
Unresectable locally advanced pancreatic cancer	0.000216	#VALUE!	POLE/POLE2/POLE3/RRM2
Morphology of lung	0.000221	#VALUE!	ABCA1/AKAP12/CDKN1A/Cdkn1c/CEBPG/CITED1/CITED2/COX4I2/CTGF/ERRFI1/FAT4/ID1/ITGA8/LMNB1/MAN2A1/PSEN2/PTHLH/RARA/RASGRP1/RDH10/RGN/SERPINE1/TGFB1/TGFBI/THBS1/TIMP3/TK1/XRCC2
Recurrent pelvic tumor	0.000229	#VALUE!	CYP19A1/DHFR/ESR1/PARP3/POLE/POLE2/POLE3/RRM2/THBS1/TOP2A/TOP2B/TUBA1C
Abnormal morphology of lung	0.000231	#VALUE!	ABCA1/AKAP12/CDKN1A/Cdkn1c/CEBPG/CITED2/COX4I2/CTGF/ERRFI1/FAT4/ID1/ITGA8/LMNB1/MAN2A1/PSEN2/PTHLH/RARA/RDH10/RGN/SERPINE1/TGFB1/TGFBI/THBS1/TIMP3/TK1/XRCC2
Size of body	0.000233	1.263	ABCA1/AHNAK/ANGPTL4/ARID5B/BDNF/CDKN1A/CDKN1B/Cdkn1c/CETN2/CIDEB/CXCR4/DACT1/DHRS3/DNAJC10/DNAJC3/E2F4/EFNA5/EHD3/EIF4EBP1/ESR1/ETV5/FABP5/FANCD2/FAT4/FGF23/FLVCR1/FOXL2/Fus/G0S2/GABBR2/GHR/GPAM/GPR85/GTF2IRD1/GUCY1B3/H2AFX/HK2/HMOX1/IBSP/ID1/IL1R1/INHA/Irx5/KLF6/KRT8/LEF1/LRP8/LRRC8A/LTBP3/MFSD2A/MMP16/MYH11/NDRG1/NECTIN1/NLGN2/NQO1/NR1H4/NRN1/PANK1/PIAS1/PIK3R1/PIM1/PREPL/PTGES/PTPN2/PTTG1/RAB3…
Migration of tumor cell lines	0.000233	0.146	ACKR3/ACTA2/ADAM9/AHNAK/AKAP12/ANGPT2/ANXA1/ARHGAP11A/ARRDC3/ATF3/BDNF/CA9/CDKN1A/CDKN1B/CIP2A/CMTM8/CRMP1/CTGF/CXCL12/CXCR4/CYR61/DLC1/DROSHA/ECT2/EFNA5/EGLN3/ERC1/EREG/ESR1/ETV5/F2RL1/FBLN5/FBXW7/FLNB/HMOX1/HNRNPA2B1/HOXA4/ID1/JUN/KITLG/KLF6/KPNA2/KRT8/LEF1/LMCD1/MERTK/NDRG1/NEDD9/NR1H4/PDLIM1/PIK3CG/PIK3R1/PTHLH/PTTG1/RALGAPA2/RASGRP1/RGS4/ROR1/SDC4/SEMA3F/SEMA5A/SERPINE1/SHC4/SKP2/SLC2A1/SLC9…
Cell death of carcinoma cell lines	0.000248	0.936	APAF1/BIRC5/CCND2/CDKN1B/CERS6/CHEK1/CXCL12/DDIT3/DHX9/EREG/FASN/HK2/HMOX1/HOXC6/HTRA3/ID1/JUN/KLF6/KRT18/MADD/MAP3K5/MSH2/NDRG1/NQO1/PAWR/PIM1/PTPN2/RBM4B/RRM2/SKP2/SLC5A8/SLC7A11/SRSF1/TGFB1/TLR3/TNFAIP3/TNFRSF10A/UGCG/URI1/ZEB1
Advanced BRAF V600E mutation positive non-small cell lung cancer	0.000249	#VALUE!	DHFR/POLE/POLE2/POLE3/RRM2/TOP2A/TOP2B/TUBA1C
Advanced ROS1 inversion positive malignant solid tumor	0.000249	#VALUE!	DHFR/POLE/POLE2/POLE3/RRM2/TOP2A/TOP2B/TUBA1C
Advanced ROS1 rearrangement positive non-small cell lung cancer	0.000249	#VALUE!	DHFR/POLE/POLE2/POLE3/RRM2/TOP2A/TOP2B/TUBA1C
Advanced ROS1 rearrangement positive solid tumor	0.000249	#VALUE!	DHFR/POLE/POLE2/POLE3/RRM2/TOP2A/TOP2B/TUBA1C
Advanced ROS1 translocation positive malignant solid tumor	0.000249	#VALUE!	DHFR/POLE/POLE2/POLE3/RRM2/TOP2A/TOP2B/TUBA1C
Advanced large cell lung carcinoma	0.000249	#VALUE!	DHFR/POLE/POLE2/POLE3/RRM2/TOP2A/TOP2B/TUBA1C
Metastatic nasopharyngeal cancer	0.000249	#VALUE!	DHFR/POLE/POLE2/POLE3/RRM2/TOP2A/TOP2B/TUBA1C
Metastatic progressive ROS1 translocation positive solid tumor	0.000249	#VALUE!	DHFR/POLE/POLE2/POLE3/RRM2/TOP2A/TOP2B/TUBA1C
Non-inflammatory breast adenocarcinoma	0.000249	#VALUE!	HELB/POLE/POLE2/POLE3/RRM2/TOP2A/TOP2B/TUBA1C
Progressive ROS1 rearrangement positive non-small cell lung cancer	0.000249	#VALUE!	DHFR/POLE/POLE2/POLE3/RRM2/TOP2A/TOP2B/TUBA1C
Recurrent nasopharyngeal cancer	0.000249	#VALUE!	DHFR/POLE/POLE2/POLE3/RRM2/TOP2A/TOP2B/TUBA1C
Recurrent primary peritoneal cancer	0.000249	#VALUE!	PARP3/POLE/POLE2/POLE3/RRM2/TOP2A/TOP2B/TUBA1C
Triple negative invasive ductal breast carcinoma	0.000249	#VALUE!	HELB/POLE/POLE2/POLE3/RRM2/TOP2A/TOP2B/TUBA1C
Aneuploidy of fibroblasts	0.000253	#VALUE!	BUB1/CENPE/XRCC2
Binding of CD4+ T-lymphocytes	0.000253	#VALUE!	ANXA1/CXCL12/CXCR4
Chromosomal congression of cervical cancer cell lines	0.000253	#VALUE!	DLGAP5/SKA1/SKA3
Concentration of dGTP	0.000253	#VALUE!	PNP/RRM2/UPP1
Entry into S phase of ventricular myocytes	0.000253	#VALUE!	CDKN1A/CDKN1B/Cdkn1c
Mass of dorsolateral prostatic lobe	0.000253	#VALUE!	CDKN1A/CDKN1B/CYP19A1
Stress response of rhabdomyosarcoma cell lines	0.000253	#VALUE!	CDKN1A/EIF4EBP1/MAP3K5
Quantity of malignant tumor	0.000259	-1.072	ATF3/CDKN1A/Cdkn1c/CYP1B1/FANCD2/JUN/LEF1/MX1/PDLIM1/PIK3R1/RARA/SERPINE1/SOCS1/THRB/TOP2B
Lymphoproliferative disorder	0.000265	-0.711	ADAM9/AHNAK/ANGPT2/ANXA1/APAF1/ARID5B/ARMC9/ASB15/ATF3/ATP1B1/ATXN3/BIRC5/BUB1B/C2CD4B/CAPRIN2/CCNA2/CCND2/CDA/CDC20/CDK1/CDKN1A/CDKN1B/Cdkn1c/CHEK1/CNTNAP1/CPT1A/CPT1B/CREM/CSTF3/CXCL12/CXCR4/CYP1B1/CYR61/DDX10/DHFR/DLC1/DLG5/DNA2/E2F4/EIF4EBP1/ERC1/EXO1/FAM129B/FANCD2/FASN/FAT4/FBXW7/FDPS/FGF11/FSD1/GADD45A/GFRA1/GHR/GJA4/GPR157/GYS1/H2AFX/HDAC11/HELB/HLA-B/HMGCR/HMOX1/HNRNPA2B1/HNRNPM/HS3ST1/I…
Cancer of head	0.000265	#VALUE!	ADAM9/AKAP12/ALAD/ANGPT2/ANXA1/ASPN/BIRC5/CALB1/CDKN1A/CDKN1B/CIP2A/CNN1/CTGF/CXCL12/DHFR/EREG/ESR1/FABP5/FASN/FBXW7/FLRT3/FOXL2/HLA-B/IDH1/ITGA8/KDM4C/LOXL2/MSH2/NLGN2/PCDH7/PIK3R1/PKIA/RAD1/RARA/RASGRP3/RND3/ROBO2/RRM2/SAMD4A/SERPINE1/SOCS1/SPRY1/TAGLN/TGFB1/THBS1/TIMP3/TOP2A/TOP2B/TUBA1C/USP37/VEGFB/XRCC2
Lymphohematopoietic cancer	0.00027	-0.479	ABCA1/ACER2/ADAM9/AHNAK/AKAP12/ALPK3/ANGPT2/ANGPTL4/ANXA1/APAF1/ARID5B/ARMC9/ASB15/ATF3/ATP1B1/ATXN3/B4GALNT3/BDNF/BIRC5/BUB1B/C2CD4B/C3orf58/CA2/CA9/CAPRIN2/CCNA2/CCNB1/CCND2/CCNG2/CCNYL1/CDA/CDC20/CDC25A/CDK1/CDKN1A/CDKN1B/Cdkn1c/CHEK1/CITED2/CLDN5/CLIC3/CNTNAP1/CPT1A/CPT1B/CREM/CSTF3/CXCL12/CXCR4/CYCS/CYP19A1/CYP1B1/CYR61/DDX10/DDX41/DENND3/DHFR/DHX9/DIRC2/DLC1/DLG5/DNA2/E2F4/EIF4EBP1/ENO2/ERC…
Recurrent primary neoplasia	0.000277	#VALUE!	DHFR/ESR1/PARP3/POLE/POLE2/POLE3/RRM2/TOP2A/TOP2B/TUBA1C
Extranodal natural killer/T cell lymphoma	0.000285	#VALUE!	CXCL12/DHFR/GHR/IL33/MKI67/POLE/POLE2/POLE3/RRM2/TIA1/TIMP3/TNFAIP3/TOP2A/TOP2B/TUBA1C/VCAM1
Arrest in G2 phase of fibroblasts	0.000292	#VALUE!	CCNB1/CDKN1A/CHEK1/GADD45A/MBD4/SRSF2
Attachment of kinetochores	0.000292	#VALUE!	CDCA8/CENPE/ECT2/KNL1/NDC80/NUF2
Exit from mitosis	0.000292	#VALUE!	BIRC5/CDKN1A/CDKN1B/Cdkn1c/NDC80/ZW10
Quantity of secretory granules	0.000292	0.447	ANXA1/KRT18/KRT8/RAB27A/SOCS1/SYTL2
G2 phase of fibroblasts	0.000293	#VALUE!	CCNB1/CDKN1A/CHEK1/GADD45A/JUNB/MBD4/SRSF2
Inoperable breast cancer	0.000293	#VALUE!	CYP19A1/ESR1/POLE/POLE2/POLE3/RRM2/TUBA1C
Tumorigenesis of sarcoma	0.000297	-1.744	ACTA2/BUB1B/CDKN1A/CNN1/CNN2/CRMP1/CYR61/DHFR/FDPS/HELB/JUN/KIF11/KLHL25/LEF1/LNP1/MSH2/MXI1/NUDT11/PINX1/POLE/POLE2/POLE3/RARA/RRM2/SLC7A11/TAGLN/THBS1/TOP2A/TOP2B/TUBA1C
Connective or soft tissue tumor	0.00031	-0.567	ABCA1/ACTA2/ADAM9/ALDOA/ANGPT2/ANGPTL4/ASPN/ATP6V0A2/BIRC5/BUB1B/CAPN6/CCND2/CCNE2/CCNJ/CDKN1A/CDKN1B/CGRRF1/CHEK1/CLK4/CNN1/CNN2/CRABP2/CRMP1/CXCL12/CYP19A1/CYP1B1/CYR61/DDIT3/DHFR/DNAJC3/DPM1/DROSHA/EIF4EBP1/ESR1/EXO1/FBXW7/FDPS/FOXL2/GABBR2/GFRA1/H2AFX/HELB/HLA-B/HMOX1/HSPB7/IDH1/ING2/INHA/JUN/KCTD12/KIF11/KIF20B/KIF23/KITLG/KLHL25/LEF1/LIFR/LNP1/LOXL2/LRRC1/LTBP3/MAP3K5/MAP4K2/MERTK/MIS18BP1/…
Morphology of gland	0.000312	#VALUE!	ABCA1/AKAP12/ANXA1/ARID5B/ATF3/C3AR1/CA9/CALB1/CCND2/CDKN1A/CDKN1B/Cdkn1c/CITED2/CYP19A1/DNAJC3/EDNRA/EGLN3/ESR1/FOXL2/FSHR/GHR/IL1R1/ING2/INHA/INHBB/KRT18/KRT8/LDLR/LEF1/MXI1/NR4A1/PIK3CG/PTHLH/PTTG1/RARA/RHBDF1/SKP2/SLC9A3R1/SYTL2/TGFB1/TGFB2/TGFBI/THBS1/THRB/TK1/TLR3/TRAF6
Colony formation of connective tissue cells	0.000312	-1.463	ATF3/CDKN1A/FSHR/GADD45A/JUN/JUNB/KITLG/PTHLH/TGFB1I1
Unilateral invasive breast cancer	0.000312	#VALUE!	CYP19A1/HELB/POLE/POLE2/POLE3/RRM2/TOP2A/TOP2B/TUBA1C
Abnormal morphology of internal genitalia	0.000316	#VALUE!	ABCA1/AKAP12/APAF1/ARID5B/ASPM/CCNE2/CDKN1A/CDKN1B/Cdkn1c/CREM/CYP19A1/DACT1/DHX58/E2F4/ERRFI1/ESR1/ETV5/EXO1/FANCD2/FOXL2/FSHR/GHR/GJA4/H2AFX/HMOX1/ING2/INHA/KDM3A/KIF18A/LEF1/LRRC8A/MERTK/MXI1/PABPC1L/PTTG1/PTX3/RARA/SCMH1/SERPINE1/SKP2/SLC2A1/STC1/STC2/TGFB2/TK1
Spleen neoplasm	0.00032	#VALUE!	ANXA1/CDKN1B/DHFR/PAWR/POLE/POLE2/POLE3/RRM2/TNFAIP3/TOP2A/TOP2B/TUBA1C
Blood protein disorder	0.000323	0	ADAM9/ATP1B1/BDNF/BIRC5/CA2/CCNB1/CCND2/CCNG2/CDC20/CDK1/CDKN1A/CDKN1B/CITED2/CXCL12/CXCR4/DHFR/FASN/FBXO9/FDPS/GALNT1/GHR/HELB/HLA-B/HMOX1/IDH1/KIF11/KIF2C/KITLG/KPNA2/LIFR/LRRC8A/MKI67/MXI1/NAE1/NDC80/NUTF2/PAPSS2/PCNA/PDE4C/PIK3R1/POLE/POLE2/POLE3/PSEN2/PSME3/RARA/RRM2/SMAD7/TFRC/TGFB2/TLR3/TLR6/TNFAIP3/TNS1/TOP2A/TOP2B/TUBA1C/UBXN2B
ALK rearrangement negative CD274 positive non-small-cell lung carcinoma	0.000325	#VALUE!	DHFR/POLE/POLE2/POLE3/RRM2/TOP2A/TOP2B/TUBA1C
Advanced CD274 positive solid tumor	0.000325	#VALUE!	DHFR/POLE/POLE2/POLE3/RRM2/TOP2A/TOP2B/TUBA1C
CD274 positive non-squamous non-small cell carcinoma	0.000325	#VALUE!	DHFR/POLE/POLE2/POLE3/RRM2/TOP2A/TOP2B/TUBA1C
Ovarian germ cell tumor	0.000325	#VALUE!	FSHR/POLE/POLE2/POLE3/RRM2/TOP2A/TOP2B/TUBA1C
Undifferentiated ovarian carcinoma	0.000325	#VALUE!	PARP3/POLE/POLE2/POLE3/RRM2/TOP2A/TOP2B/TUBA1C
Urethral cancer	0.000325	#VALUE!	DHFR/POLE/POLE2/POLE3/RRM2/TOP2A/TOP2B/TUBA1C
Attachment of spindle fibers	0.000337	#VALUE!	BUB1B/CENPE/KNL1/NDC80/NUF2
TNM stage N0 invasive breast cancer	0.000337	#VALUE!	CYP19A1/ESR1/HELB/TOP2A/TOP2B
Stage III ovarian cancer	0.000339	#VALUE!	ESR1/PARP3/POLE/POLE2/POLE3/RRM2/SERPINE1/TOP2A/TOP2B/TUBA1C
Stage IIIB-IV ovarian cancer	0.000339	#VALUE!	ESR1/PARP3/POLE/POLE2/POLE3/RRM2/SERPINE1/TOP2A/TOP2B/TUBA1C
Aortic aneurysm	0.000339	1.544	ACTA2/ADM/ANGPT2/GUCY1B3/HOXA4/LDLR/LTB4R/LTBP3/MYH11/PIM1/PTGES/TGFB2/TIMP3
Quantity of lesion	0.000349	0.29	ATF3/CDKN1A/CDKN1B/Cdkn1c/CYP19A1/CYP1B1/FANCD2/HPSE/INHA/JUN/KLF6/LDLR/LEF1/MAP3K5/MSH2/MX1/NEDD9/NQO1/PDLIM1/PIK3R1/PTGES/RARA/SDC4/SERPINE1/SOCS1/TGFB1/THRB/TOP2B
Endometrial cancer	0.000353	#VALUE!	ABHD6/ACSM1/ACTG2/ACTN1/ADAM9/ADM/AHNAK/ALG11/ALG5/ALPK3/AMOTL2/ANGPT2/ANO3/APPL2/ARHGAP11A/ARHGAP20/ARHGAP29/ARID5B/ARL15/ARNTL2/ARRDC3/ASPM/ASPN/ATP6V0A2/BRPF3/BUB1/BUB1B/C3AR1/C3orf58/CA2/CA8/CAPN6/CAPRIN2/CCDC112/CCDC174/CCDC58/CCNA2/CCNB1/CCT5/CDA/CDC20/CDC25A/CDC6/CDH12/CDH20/CDKN1B/CENPA/CENPE/CEP44/CEP55/CEP76/CIT/CLDN5/CNN1/CNOT6/CRABP2/CREM/CRIM1/CRMP1/CTDSPL2/CTGF/CTH/CXCL12/CYP19A1/CY…
Metabolism of nucleic acid component or derivative	0.000356	-0.303	ABCA1/ACACA/ADCY6/ADM/AK4/AKAP12/ALDOA/AMD1/ANGPT2/ATP1B1/CCNB1/CDA/CDK1/CRMP1/CXCL12/CXCR4/CYP1B1/DPM1/EDNRA/ENTPD7/ERH/EXO1/FASN/FDPS/FSHR/GPAM/GUCY1B3/HMOX1/IDH3A/MPI/NAMPT/NQO1/OAS1/PANK1/PDE4C/PGK1/PIK3CG/PNP/PPA1/PRKAA2/PRPS2/PTHLH/REXO2/RORA/RRM2/SAMHD1/SLC22A5/SNX5/SOCS3/SSTR3/TGFB1/THBS1/TK1/TPK1/UPP1/XDH
Morphogenesis of embryo	0.000367	-0.239	ACD/CITED1/CITED2/CLDN5/CRABP2/DACT1/DHRS3/EREG/FAT4/FLRT3/FLVCR1/GAS1/GREM1/GZF1/IMPAD1/INTU/IRX3/Irx5/ITGA8/JUN/LEF1/NTN4/PSEN2/RARA/RDH10/RNF165/STIL/TGFB1/TGFB2/TGFBR3/THBS1/TMEM107/ZEB1
Colony formation of tumor cell lines	0.000381	-1.684	ANKRD1/ANXA1/ATF3/BIRC5/CCNG2/CDKN1A/CDKN1B/CYR61/DLC1/DROSHA/ESR1/FAM57A/GADD45A/HNRNPA2B1/HPSE/ID1/JUN/KITLG/KLF6/KPNA2/KRT8/MYCBP/NDRG1/NR4A1/PBK/PIK3R1/PTGES/RNF2/RRM2/SEMA3F/SLC5A8/SMAD7/SPRY1/TGFB1/THRB/VEGFB/ZEB1
ALK fusion negative large cell lymphoma	0.00039	#VALUE!	DHFR/HELB/POLE/POLE2/POLE3/RRM2/TOP2A/TOP2B/TUBA1C
Metastatic neuroendocrine carcinoma	0.00039	#VALUE!	POLE/POLE2/POLE3/RRM2/SSTR1/SSTR3/TOP2A/TOP2B/TUBA1C
Relapsed epithelial ovarian cancer	0.00039	#VALUE!	ESR1/PARP3/POLE/POLE2/POLE3/RRM2/TOP2A/TOP2B/TUBA1C
Lymphohematopoietic neoplasia	0.000396	-0.532	ABCA1/ACER2/ADAM9/AHNAK/AKAP12/ALPK3/ANGPT2/ANGPTL4/ANXA1/APAF1/ARID5B/ARMC9/ASB15/ATF3/ATP1B1/ATXN3/B4GALNT3/BDNF/BIRC5/BUB1B/C2CD4B/C3orf58/CA2/CA9/CAPRIN2/CCNA2/CCNB1/CCND2/CCNG2/CCNYL1/CDA/CDC20/CDC25A/CDK1/CDKN1A/CDKN1B/Cdkn1c/CHEK1/CHORDC1/CITED2/CLDN5/CLIC3/CNTNAP1/CPT1A/CPT1B/CREM/CSTF3/CXCL12/CXCR4/CYCS/CYP19A1/CYP1B1/CYR61/DDX10/DDX41/DENND3/DHFR/DHX9/DIRC2/DLC1/DLG5/DNA2/E2F4/EIF4EBP1/…
Advanced ovarian germ cell tumor	0.000398	#VALUE!	POLE/POLE2/POLE3/RRM2/TOP2A/TOP2B/TUBA1C
Celiac disease	0.000398	#VALUE!	HLA-DQB1/HMGCR/JUN/PFKFB3/SMAD7/TFRC/ZFP36
Hormone-refractory malignant neoplasm of prostate	0.000398	#VALUE!	ANXA1/HMOX1/JUN/KLF6/TOP2A/TOP2B/TUBA1C
Metastatic Ewing's sarcoma	0.000398	#VALUE!	POLE/POLE2/POLE3/RRM2/TOP2A/TOP2B/TUBA1C
Metastatic HER2 positive advanced breast cancer	0.000398	#VALUE!	CYP19A1/DHFR/POLE/POLE2/POLE3/RRM2/TUBA1C
Recurrent ovarian germ cell tumor	0.000398	#VALUE!	POLE/POLE2/POLE3/RRM2/TOP2A/TOP2B/TUBA1C
Stage I-IV natural killer cell lymphoma	0.000398	#VALUE!	POLE/POLE2/POLE3/RRM2/TOP2A/TOP2B/TUBA1C
Cell proliferation of cervical cancer cell lines	0.000406	-2.845	ACD/ACER3/AHNAK/BIRC5/CDKN1A/CDKN1B/CENPA/CHEK1/CIP2A/CIRBP/CYP19A1/GADD45A/ILF2/MADD/NAA30/NABP1/NAT10/PCLAF/PFKFB3/POLR3G/RMI1/SKP2/SOCS1/STK38L/TGFB1/ZFP36
Cell proliferation of hepatoma cell lines	0.000406	-0.874	ACD/ANXA1/BIRC5/CDKN1A/CDKN1B/CXCL12/DLC1/EFNA5/F2RL1/HMGCR/ILF2/KLF6/NR1H4/PC/PCLAF/PTHLH/RRM2/SLC2A1/SMAD7/SOCS3/SRSF2/TGFB1/TRIB3/URI1/VCAM1/WWTR1
Lymphocytic neoplasm	0.000412	-0.908	ADAM9/AHNAK/ANGPT2/ANXA1/ARID5B/ARMC9/ASB15/ATF3/ATP1B1/ATXN3/BIRC5/BUB1B/C2CD4B/CAPRIN2/CCNA2/CCNB1/CCND2/CCNG2/CDC20/CDK1/CDKN1A/CDKN1B/Cdkn1c/CITED2/CNTNAP1/CREM/CSTF3/CXCL12/CXCR4/CYP1B1/CYR61/DDX10/DDX41/DHFR/DLC1/DLG5/DNA2/E2F4/EIF4EBP1/ERC1/EXO1/FAM129B/FASN/FAT4/FBXW7/FDPS/FGF11/FSD1/GADD45A/GFRA1/GHR/GJA4/GPR157/GYS1/H2AFX/HDAC11/HELB/HLA-B/HMGCR/HMOX1/HNRNPA2B1/HNRNPM/HS3ST1/ICK/ID1/IDH…
Chronic skin disorder	0.000416	#VALUE!	AMD1/ATP1B1/CCT5/CNN1/CRABP2/ELL2/EREG/FABP5/HMOX1/HSPH1/ID1/KPNA2/LDLR/MANF/MX1/PCLAF/PGAM1/SRM/TAGLN/TIMP3/TWF1/UPP1/ZFP36
CD274 negative non-small cell lung cancer	0.000419	#VALUE!	DHFR/POLE/POLE2/POLE3/RRM2/TOP2A/TOP2B/TUBA1C
Colony formation of colorectal cancer cell lines	0.000419	1.134	CDKN1B/DLC1/ID1/NR4A1/PTGES/RNF2/SMAD7/VEGFB
Metastatic CD274 positive malignant solid tumor	0.000419	#VALUE!	DHFR/POLE/POLE2/POLE3/RRM2/TOP2A/TOP2B/TUBA1C
Stage I-IV diffuse large B-cell lymphoma	0.000419	#VALUE!	DHFR/POLE/POLE2/POLE3/RRM2/TOP2A/TOP2B/TUBA1C
Hormone refractory metastatic prostate cancer	0.000428	#VALUE!	ANXA1/JUN/KLF6/TOP2A/TOP2B/TUBA1C
G2 phase	0.00043	-0.65	BIRC5/BORA/CCNA2/CCNB1/CCNG2/CDC25A/CDK1/CDKN1A/CHEK1/CIT/CREM/E2F4/FANCD2/FASN/GADD45A/IDH1/JUN/JUNB/KIF11/MBD4/MCM10/MSH2/MXI1/NDRG1/PIAS1/PLPP2/POLD4/PTPN2/PTTG1/SKP2/SMARCA1/SRSF2/TFAP4/TOP2A
Morphology of body cavity	0.000433	#VALUE!	ABCA1/ACKR3/ACTG2/ADAM9/ADM/AKAP12/ANGPT2/ANGPTL4/APLN/ARID5B/ATF3/BDNF/BIRC5/BUB1/C3AR1/CA9/CCNA2/CCND2/CDKN1A/CDKN1B/Cdkn1c/CEBPG/CIDEB/CITED1/CITED2/CNN1/COX4I2/CPT1A/CREM/CTGF/CXCL12/CXCR4/CYP19A1/DACT1/DHRS3/DHX58/DNAJC3/E2F4/EDNRA/EGLN3/EIF4EBP1/ERRFI1/ESR1/EXO1/F2RL1/FABP5/FAH/FASN/FAT4/FBXO32/FGF23/FLVCR1/FOXL2/FSHR/G0S2/GADD45A/GBE1/GFRA1/GHR/GUCY1B3/HEG1/HIVEP2/HLA-DQB1/HMGCR/HMOX1/ID1/…
Differentiation of epithelial cells	0.000438	0.722	ADAM9/ANXA1/CDK1/CDKN1A/CDKN1B/CITED1/CPT1A/CYP19A1/DLG5/EREG/ERRFI1/FABP5/FBXW7/ID1/INHA/INTU/JUNB/KDM2A/KITLG/KRT8/LOXL2/MAFF/PCNA/PGK1/PPP1R13L/PTHLH/RAB27A/RND3/SMAD7/SOCS3/SRSF6/TAGLN/TGFB1/TGFB1I1/TXNIP/XDH/ZEB1/ZFP36/ZFP36L1
Organization of cytoplasm	0.000442	0.159	ABCA1/ACTN1/ADM/AHNAK/AJUBA/AKAP12/ALDOA/ANGPT2/ANXA1/APPL2/ARHGAP18/ARHGEF25/ASPM/ATF3/ATXN3/BAIAP2/BDNF/BIRC5/BNIP3/BORA/CAMK1D/CAMKMT/CAPN6/CAPRIN2/CCNB1/CDC20/CDK1/CDK2AP2/CDKN1B/CENPE/CETN2/CHEK1/CIT/CKAP2/CNN2/CNTNAP1/CPEB3/CRMP1/CTGF/CXCL12/CXCR4/CYP19A1/CYR61/DACT1/DCTN6/DLC1/DLG5/DLGAP5/E2F4/ECT2/EDNRA/EFNA5/EIF4EBP1/EML1/ESR1/F2RL1/FAM107A/FITM2/FLNB/FLRT3/FSHR/GFRA1/GHR/HOXA4/ICK/ID1/I…
Arrest in cell cycle progression	0.000449	#VALUE!	ACKR3/AHNAK/BIRC5/CCNA2/CCND2/CCNG2/CDC25A/CDKN1A/CDKN1B/CHEK1/CKAP2/DDIT3/DDIT4/E2F4/ERRFI1/ESR1/FANCD2/FASN/GADD45A/GAS1/ING2/INHA/KLF6/MLLT3/MSH2/NR4A1/PPP1R10/PPP1R15A/RARA/SAE1/SKP2/TGFB1/TGFB2/THBS1/URI1/ZEB1
Renal impairment	0.00046	-0.158	ADM/ATF3/ATP1B1/BUB1B/CA2/CA9/CDKN1A/FDPS/GHR/GUCY1B3/HMGCR/HMOX1/LDLR/MYO1E/NR1H4/PDE4C/PTGDS/PTHLH/SARS2/SERPINE1/SKP2/SLC7A11/SSTR1/SSTR3/STC1/TGFB1/THBS1/TNS1/TOP2A/TOP2B/TXNIP/XDH
Abnormality of lower limb	0.000464	1.982	ARID5B/ATF3/BUB1B/CTGF/CTH/ERRFI1/ESR1/FDPS/FGF23/FSHR/GHR/IBSP/KLF10/LDLR/MMP16/PTHLH/PTPN2/SLC39A14/TGFB2/TGFBR3/THBS1/TRAF6/ZEB1/ZMPSTE24
Primary neoplasm	0.000468	0.261	ALAD/ANGPT2/BIRC5/C2CD4B/CCT5/CDKN1B/CXCR4/CYP19A1/CYR61/DHFR/ECT2/ESR1/FASN/FBXO9/FBXW7/GFRA1/GJA4/GPR157/GREM1/HELB/HPSE/ILF2/KANK2/KLF6/KPNA2/LDLR/MSH2/MYH11/PARP3/PCLAF/PCNA/PIM1/POLE/POLE2/POLE3/PSAT1/RARA/RRM2/SERPINE1/SLC16A3/SMC4/SOCS1/SSTR1/SSTR3/TFAP4/TGFB1I1/TNFAIP3/TNFRSF10A/TOP2A/TOP2B/TUBA1C/VEGFB
Metastatic upper gastrointestinal tract tumor	0.000477	#VALUE!	CYR61/DHFR/HELB/POLE/POLE2/POLE3/PTTG1/RRM2/TOP2A/TOP2B/TUBA1C
Urological disorder of kidney	0.000477	-0.53	ADM/APLN/CPXM1/NR1H4/PARP3/PTHLH/SKP2/SMAD7/SPC25/TGFB1/TNFAIP3
Adenosquamous pancreatic carcinoma	0.000478	#VALUE!	POLE/POLE2/POLE3/RRM2
Locally advanced KRAS mutation negative pancreatic adenocarcinoma	0.000478	#VALUE!	POLE/POLE2/POLE3/RRM2
Locally advanced pancreatic ductal adenocarcinoma	0.000478	#VALUE!	POLE/POLE2/POLE3/RRM2
Stage I-II extranodal natural killer/T cell lymphoma	0.000478	#VALUE!	POLE/POLE2/POLE3/RRM2
Survival of Saccharomyces cerevisiae	0.000478	#VALUE!	EXO1/HMOX1/NDC80/TOP2A
Adhesion of carcinoma cell lines	0.000482	-0.029	ADAM9/CXCL12/HOXA4/INHBB/SEMA3F/THBS1/TIMP3/VCAM1/ZEB1
Advanced neuroendocrine carcinoma	0.000482	#VALUE!	POLE/POLE2/POLE3/RRM2/SSTR1/SSTR3/TOP2A/TOP2B/TUBA1C
Renal lesion	0.000483	-1.126	ADAM8/ADM/AHNAK/AJUBA/ARID5B/ASPM/ATXN3/BEST2/BHLHE40/BIRC5/BRPF3/BUB1B/CA9/CALB1/CANT1/CCND2/CDH6/CDKN1A/CDKN1B/Cdkn1c/CENPE/CEP76/CREM/CYR61/DACT1/DIRC2/DLGAP5/DNAJC10/DPY19L1/DROSHA/DUSP19/EHD3/EREG/ESR1/F2RL1/FABP5/FAH/FANCD2/FAT4/FBXW7/FDPS/FNIP2/FTSJ3/GRAMD1B/GXYLT1/HAGH/HIST1H4I/HMGCR/HMOX1/HPSE/IDH1/IL1R1/INHBB/ITGA8/KIF11/KLF6/LIFR/MAN2A1/MERTK/MKI67/MLLT3/MNAT1/MSH2/MXI1/MYO1E/NEDD8/NET…
DNA replication	0.000506	-0.75	CCNA2/CCNE2/CDC25A/CDC6/CDK1/CDKN1A/CDKN1B/CHEK1/DHX9/DNA2/EREG/ESCO2/HELB/JUN/KITLG/NAE1/NR4A1/ORC3/PCLAF/PCNA/POLD4/POLE/POLE2/POLE3/PRIMPOL/PUS7L/RNF2/SLC25A33/SOCS3/TGFB1/USP37
Development of body trunk	0.000508	-0.156	ABCA1/ACKR3/ADM/AKAP12/ALPK3/ANKRD1/ANXA1/APLN/ARID5B/ATF3/BDNF/BIRC5/BVES/CCNA2/CCND2/CCNE2/CDC25A/CDKN1A/CDKN1B/Cdkn1c/CEBPG/CHEK1/CITED1/CITED2/COX4I2/CTGF/CXCL12/CXCR4/CYCS/CYP19A1/CYR61/DCTN5/DHRS3/DLC1/EDNRA/ERRFI1/ESR1/ETV5/FASN/FAT4/FBXW7/FGF23/FLRT3/FLVCR1/FOXL2/FSHR/GAS1/GHR/GJA4/GREM1/GYS1/HEG1/HOXA4/HOXC4/HOXC6/HPSE/ID1/INHA/INHBB/INTU/ITGA8/JUN/KDM2A/KITLG/KLF10/KLF6/KRT18/KRT8/LEF1/…
Thymic epithelial tumor	0.000512	#VALUE!	DHFR/MKI67/POLE/POLE2/POLE3/RRM2/SSTR1/SSTR3/TOP2A/TOP2B/TUBA1C/XRCC2
Abnormal morphology of uterus	0.000513	#VALUE!	ABCA1/ARID5B/CDKN1B/CYP19A1/DACT1/DHX58/ERRFI1/ESR1/FSHR/INHA/LEF1/MERTK/RARA/TGFB2
Quantity of carbohydrate	0.000514	0.597	ABCA1/ACACA/ADM/APAF1/APLN/BDNF/C1QTNF3/C2CD4B/CDKN1B/CERS6/CHKA/CPT1A/CTGF/CTH/CXCL12/CYP19A1/DNAJC3/ESR1/FABP5/FASN/FGF23/GBE1/GHR/GPAM/HK2/KDM3A/KITLG/LCLAT1/LDLR/LIFR/MADD/MBOAT4/NQO1/NR1H4/NUAK1/ORMDL1/PANK1/PFKFB3/PIK3CG/PIK3R1/PLPP2/PPP1R15A/PPP1R3C/PRKAA2/PTHLH/PTTG1/RAB27A/RGS4/SDC4/Sik1/SLC2A1/SOCS1/SRSF2/SYNJ1/TARDBP/TBC1D4/TGFB1/TXNIP/UGCG/WFS1/ZMPSTE24
Migration of breast cancer cell lines	0.000518	0.639	ADAM9/AHNAK/ANGPT2/ANXA1/ARHGAP11A/ARRDC3/ATF3/CDKN1B/CTGF/CXCL12/CXCR4/DROSHA/EFNA5/ERC1/ESR1/ID1/JUN/KPNA2/KRT8/NDRG1/PIK3CG/PIK3R1/PTHLH/ROR1/SDC4/SERPINE1/SOCS4/TGFB1/TGFB1I1/TGFBR3/THRB/TNFAIP8/WWTR1/ZEB1
Failure of kidney	0.000519	-0.158	ADM/ATF3/ATP1B1/BUB1B/CDKN1A/FDPS/GHR/GUCY1B3/HMGCR/HMOX1/LDLR/MYO1E/NR1H4/PDE4C/PTGDS/PTHLH/SARS2/SERPINE1/SKP2/SLC7A11/SSTR1/SSTR3/STC1/TGFB1/THBS1/TNS1/TOP2A/TOP2B/TXNIP/XDH
Size of adipose tissue	0.000528	#VALUE!	BDNF/CDKN1A/CERS6/CIDEB/CYP19A1/EIF4EBP1/ESR1/G0S2/GHR/ID1/KDM3A/MFSD2A/NR1H4/NR4A1/PIK3R1/PRKAA2/PTGDS/SERPINE1/TBC1D4
CD274 negative breast cancer	0.000531	#VALUE!	POLE/POLE2/POLE3/RRM2/TOP2A/TOP2B/TUBA1C
CD274 positive triple negative breast cancer	0.000531	#VALUE!	POLE/POLE2/POLE3/RRM2/TOP2A/TOP2B/TUBA1C
Cytostasis of colorectal cancer cell lines	0.000531	1.287	BIRC5/CDKN1B/MXI1/NQO1/PPP1R15A/SMAD7/TGFB1
Refractory epithelial ovarian cancer	0.000531	#VALUE!	POLE/POLE2/POLE3/RRM2/TOP2A/TOP2B/TUBA1C
Stage I-IV T-cell non-Hodgkin lymphoma	0.000531	#VALUE!	POLE/POLE2/POLE3/RRM2/TOP2A/TOP2B/TUBA1C
Stage IV cervical cancer	0.000531	#VALUE!	POLE/POLE2/POLE3/RRM2/TOP2A/TOP2B/TUBA1C
Stage IV soft tissue sarcoma	0.000531	#VALUE!	POLE/POLE2/POLE3/RRM2/TOP2A/TOP2B/TUBA1C
EGFR (L858R) negative lung adenocarcinoma	0.000533	#VALUE!	DHFR/POLE/POLE2/POLE3/RRM2/TOP2A/TOP2B/TUBA1C
G1 phase of connective tissue cells	0.000533	-0.447	ATF3/CCNE2/CDKN1A/CDKN1B/E2F4/JUN/MAP3K5/TGFB1
Metastatic BRAF mutation negative solid tumor	0.000533	#VALUE!	DHFR/POLE/POLE2/POLE3/RRM2/TOP2A/TOP2B/TUBA1C
Metastatic HER2 negative hormone receptor negative breast cancer	0.000533	#VALUE!	HELB/POLE/POLE2/POLE3/RRM2/TOP2A/TOP2B/TUBA1C
Arrest in G1 phase of tumor cell lines	0.000535	#VALUE!	AATF/ARHGAP11A/BHLHE40/CCNA2/CDC25A/CDKN1A/CDKN1B/CREM/CYR61/DDIT3/FASN/ING3/JUN/MAP3K5/MNAT1/NAT10/NUAK1/ORC3/PIAS1/PSEN2/STK38L/TFRC/TGFB1
Advanced BRCA mutation positive malignant solid tumor	0.000547	#VALUE!	PARP3/POLE/POLE2/POLE3/RRM2
Advanced BRCA1 mutation positive cancer	0.000547	#VALUE!	PARP3/POLE/POLE2/POLE3/RRM2
Advanced BRCA1 mutation positive solid tumor	0.000547	#VALUE!	PARP3/POLE/POLE2/POLE3/RRM2
Advanced BRCA2 mutation positive cancer	0.000547	#VALUE!	PARP3/POLE/POLE2/POLE3/RRM2
Advanced BRCA2 mutation positive solid tumor	0.000547	#VALUE!	PARP3/POLE/POLE2/POLE3/RRM2
Entry into S phase of muscle cells	0.000547	-1.522	CDKN1A/CDKN1B/Cdkn1c/E2F4/JUN
Metastatic BRCA2 mutation positive solid tumor	0.000547	#VALUE!	PARP3/POLE/POLE2/POLE3/RRM2
Recurrent bladder cancer	0.000547	#VALUE!	POLE/POLE2/POLE3/RRM2/THBS1
Apoptosis of carcinoma cell lines	0.000551	0.671	APAF1/BIRC5/CDKN1B/CERS6/CHEK1/CXCL12/DDIT3/EREG/FASN/HK2/HMOX1/HOXC6/ID1/JUN/KLF6/KRT18/MADD/MSH2/NDRG1/PAWR/PIM1/PTPN2/RBM4B/RRM2/SKP2/SLC5A8/SRSF1/TGFB1/TLR3/TNFAIP3/TNFRSF10A/UGCG/URI1/ZEB1
Glioblastoma	0.000557	#VALUE!	ACTN1/AJUBA/AKAP12/ANGPT2/ANKRD34A/ARID5B/ATP1B1/CCND2/CDKN1A/CDKN1B/CLK4/DTNA/ECT2/FBXO9/FBXW7/GFRA1/HLA-B/HNRNPA2B1/IDH1/IL1R1/KLF6/MERTK/MKI67/MSH2/MXI1/NLGN2/PCLAF/PFKFB3/PIK3CG/PIK3R1/POLE/PREPL/PTGDS/PTTG1/PTX3/RRM2/SLC9A3R1/SLCO3A1/SMC1A/SYNJ1/TGFB2/TGFBI/TUBA1C/VCAM1/ZNF365
Hematologic cancer	0.000563	-0.547	ABCA1/ACER2/ADAM9/AHNAK/AKAP12/ALPK3/ANGPT2/ANGPTL4/ANXA1/APAF1/ARID5B/ARMC9/ASB15/ATF3/ATP1B1/ATXN3/B4GALNT3/BDNF/BIRC5/BUB1B/C2CD4B/C3orf58/CA2/CA9/CAPRIN2/CCNA2/CCNB1/CCND2/CCNG2/CCNYL1/CDA/CDC20/CDC25A/CDK1/CDKN1A/CDKN1B/Cdkn1c/CHEK1/CITED2/CLDN5/CLIC3/CNTNAP1/CPT1A/CPT1B/CREM/CSTF3/CXCL12/CXCR4/CYCS/CYP1B1/CYR61/DDX10/DDX41/DENND3/DHFR/DHX9/DIRC2/DLC1/DLG5/DNA2/E2F4/EIF4EBP1/ENO2/ERC1/ESR1/E…
Cleavage of cells	0.000566	-0.813	AKAP12/ASPM/BIRC5/CDC25A/CDK1/CDKN1A/CDKN1B/ETV5/GFRA1/ING2/KITLG/LEF1/PAWR/SKA1/SKP2/SOCS1/TGFB1/TGFB2/TUBA1C/WWTR1
Angioimmunoblastic T-cell lymphoma	0.000566	#VALUE!	ANGPT2/CYR61/DHFR/FGF11/GJA4/HDAC11/HELB/HS3ST1/IDH1/LIFR/PCDH17/PIK3R1/POLE/POLE2/POLE3/RRM2/TGFB1/TOP2A/TOP2B/TRAF6/TUBA1C/VCAM1
Epithelial-mesenchymal transition	0.000569	-1.257	AHNAK/ANXA1/CDKN1B/CITED1/CTGF/DLG5/ETV5/FBLN5/HNRNPAB/HNRNPM/ID1/IDH1/LEF1/LOXL2/MEF2A/NAMPT/NDRG1/PDLIM1/PRKAA2/PTTG1/SEMA7A/SLC25A33/SMAD7/TFAP4/TGFB1/TGFB2/TGFBR3/THRB/ZEB1
Abnormality of heart ventricle	0.000573	-0.669	ABCA1/ACKR3/ADAM9/ADM/ANGPT2/ANGPTL4/BNIP3/CCND2/CCNE2/CDKN1B/CITED2/CPT1A/CREM/CXCR4/DHRS3/DTNA/EDNRA/FGF23/HMGCR/HMOX1/IBSP/KITLG/LDLR/LOXL2/MANF/MEF2A/MYH11/PDE4C/PIM1/PPP1R13L/PTGES/PTX3/RARA/SERPINE1/SMAD7/TGFB2/THBS1/TIMP3/TNS1/TXNIP/VCAM1/VEGFB
Morphology of uterus	0.00058	#VALUE!	ABCA1/ARID5B/CDKN1B/CNN1/CYP19A1/DACT1/DHX58/ERRFI1/ESR1/FSHR/GHR/INHA/LEF1/MERTK/RARA/TGFB2
Polycystic Kidney Disease	0.000588	#VALUE!	ACTA2/ACTN1/ANGPT2/CCNA2/CCNB1/CCND2/CDKN1A/CPT1B/CTGF/CYP19A1/DBP/F2RL1/HMGCR/HMOX1/PCSK7/PPP1R3C/RGS4/SOCS1/SSTR1/SSTR3/TAGLN/TGFB1/TMEM107/TMEM138/TMEM237/VLDLR/WWTR1
Mediastinal neoplasm	0.000591	#VALUE!	Cdkn1c/DHFR/HELB/MKI67/NQO1/PIK3R1/POLE/POLE2/POLE3/RRM2/SOCS1/SSTR1/SSTR3/TNFAIP3/TOP2A/TOP2B/TUBA1C/XRCC2
Size of adipocytes	0.000591	#VALUE!	BDNF/CDKN1A/CERS6/CIDEB/CYP19A1/ESR1/G0S2/GHR/ID1/KDM3A/MFSD2A/NR1H4/NR4A1/PIK3R1/PRKAA2/PTGDS/SERPINE1/TBC1D4
Arrest in interphase of connective tissue cells	0.000592	#VALUE!	CCNB1/CDKN1A/CHEK1/E2F4/GADD45A/MAP3K5/MBD4/SRSF2/TGFB1
Metastatic malignant neoplasm of aerodigestive tract	0.000592	#VALUE!	DHFR/POLE/POLE2/POLE3/PTTG1/RRM2/TOP2A/TOP2B/TUBA1C
Liver metastasis	0.000594	0	CDKN1B/CXCR4/MX1/PDLIM1/POLE/POLE2/POLE3/RRM2/SERPINE1/TOP2A/TOP2B/VEGFB
Cell cycle progression of connective tissue cells	0.000595	0.277	BIRC5/CDKN1A/CDKN1B/E2F4/FANCD2/GADD45A/JUNB/SKP2/TFCP2/ZMPSTE24
Thymic carcinoma	0.000595	#VALUE!	DHFR/POLE/POLE2/POLE3/RRM2/SSTR1/SSTR3/TOP2A/TOP2B/TUBA1C
Cell death of muscle cells	0.000607	-2.122	ADM/ALDOA/ANKRD1/APAF1/APOPT1/BIRC5/BNIP3/CDKN1A/CDKN1B/Cdkn1c/CREM/CYCS/DDIT3/FASN/HLA-B/HMOX1/IL33/KITLG/MANF/MAP3K5/NAMPT/PIK3R1/PIM1/PPP1R10/PPP1R15A/PRKAA2/PTGDS/TGFB1/TGFB1I1/TIMP3/TNFAIP3/TNFRSF10A/TTPA/TXNIP/VEGFB/VNN1/XDH
Autosomal recessive primary microcephaly	0.000607	#VALUE!	ASPM/CENPE/CIT/KNL1/MFSD2A/STIL
Metaphase/anaphase transition	0.000607	#VALUE!	BUB1B/CCNB1/CDC6/CENPE/CIT/MYL9
Hematopoietic neoplasm	0.000627	-0.692	ABCA1/ACER2/ADAM9/AHNAK/AKAP12/ALPK3/ANGPT2/ANGPTL4/ANXA1/APAF1/ARID5B/ARMC9/ASB15/ATF3/ATP1B1/ATXN3/B4GALNT3/BDNF/BIRC5/BUB1B/C2CD4B/C3orf58/CA2/CA9/CAPRIN2/CCNA2/CCNB1/CCND2/CCNG2/CCNYL1/CDA/CDC20/CDC25A/CDK1/CDKN1A/CDKN1B/Cdkn1c/CHEK1/CHORDC1/CITED2/CLDN5/CLIC3/CNTNAP1/CPT1A/CPT1B/CREM/CSTF3/CXCL12/CXCR4/CYCS/CYP1B1/CYR61/DDX10/DDX41/DENND3/DHFR/DHX9/DIRC2/DLC1/DLG5/DNA2/E2F4/EIF4EBP1/ENO2/ERC…
Activation of Protein kinase	0.000633	#VALUE!	ADAM9/CDKN1A/CDKN1B/CENPE/CXCR4/CYR61/DNAJC3/DUSP19/EDNRA/EREG/GADD45A/GHR/HACD3/LRP8/MADD/MAP3K13/MAP3K2/MAP3K5/MAP3K9/MAP4K2/MMD/PKIA/RGN/SDC4/SHB/SMYD3/TFAP4/THBS1/TNFAIP3/TRIB3/VLDLR/WWTR1
Cell death of liver cells	0.000638	0.877	ADM/CDKN1A/CDKN1B/CIT/CTH/DDIT3/FAH/FGL2/HMOX1/INHA/JUN/Klrk1/KRT18/KRT8/LDLR/NR1H4/PIK3CG/PIK3R1/PRKAA2/RGN/SOCS1/SOCS3/TGFB1/TIMP3/TNFRSF10A/UGCG
Urothelial cancer	0.000639	#VALUE!	AJUBA/ALAD/ARID5B/ATP1B1/BIRC5/CDKN1A/CDKN1B/DHFR/FBXW7/IDH1/LIFR/PIK3CG/PIK3R1/POLE/POLE2/POLE3/RGN/RRM2/SMC1A/TOP2A/TOP2B/TUBA1C/TXNIP/ZFP36L1
Differentiation of keratinocytes	0.00064	1.824	ADAM9/ANXA1/CDK1/CDKN1A/EREG/ERRFI1/FABP5/ID1/INTU/JUNB/LOXL2/PPP1R13L/RND3/SMAD7/SRSF6/TGFB1/TXNIP/ZFP36/ZFP36L1
Morphology of vessel	0.000641	#VALUE!	ACKR3/ACTA2/ADM/ANGPT2/ANGPTL4/APLN/CDKN1B/CITED2/CNN1/CXCL12/CXCR4/EDNRA/EGLN3/EHD3/ESR1/F2RL1/FBLN5/FBXW7/GHR/GPR180/HMOX1/JUN/LDLR/LEF1/LTB4R/MERTK/MYH11/MYO1E/PIK3R1/PTGES/RARA/SEMA3F/SEMA5A/SERPINE1/TGFB2/TGFBR3/THBS1/TIMP3/VASH1/VCAM1/ZFP36L1
M phase of tumor cell lines	0.000648	-2.138	AKAP12/BIRC5/CEP55/ECT2/KIF20A/KIF20B/KIF23/KIF4A/NDC80/NEK9/NUF2/PTTG1/SPDL1/TOP2A/TOP2B/ZW10
Thymus gland tumor	0.000661	#VALUE!	Cdkn1c/DHFR/MKI67/PIK3R1/POLE/POLE2/POLE3/RRM2/SSTR1/SSTR3/TOP2A/TOP2B/TUBA1C/XRCC2
Quantity of cells	0.000662	-1.259	ABCA1/ACKR3/ADAM8/ADAM9/ANGPT2/ANXA1/APAF1/ARID5B/ARNTL2/ATF3/ATXN3/BDNF/BHLHE40/BIRC5/BUB1/C3AR1/CA9/CCNA2/CCNB1/CCND2/CDC20/CDC25A/CDKN1A/CDKN1B/CENPX/CIT/CITED2/CNN1/CNN2/CPEB3/CREM/CTGF/CXCL12/CXCR4/CYP19A1/DDIT3/DHFR/DNA2/DNAJC3/DROSHA/DUSP10/E2F4/EDNRA/EIF4EBP1/ENTPD7/ERRFI1/ESR1/EXO1/F2RL1/FABP5/FAH/FANCD2/FBXW7/FGF23/FLVCR1/FSHR/GABBR2/GADD45A/GALNT1/GFRA1/GHR/GREM1/H2AFX/HIVEP2/HLA-DQB1/…
EGFR exon 19 deletion negative non-squamous non-small cell lung carcinoma	0.000672	#VALUE!	DHFR/POLE/POLE2/POLE3/RRM2/TOP2A/TOP2B/TUBA1C
Metastatic ROS1 rearrangement positive non-small cell lung cancer	0.000672	#VALUE!	DHFR/POLE/POLE2/POLE3/RRM2/TOP2A/TOP2B/TUBA1C
Metastatic ROS1 translocation positive lung adenocarcinoma	0.000672	#VALUE!	DHFR/POLE/POLE2/POLE3/RRM2/TOP2A/TOP2B/TUBA1C
Missegregation of chromosomes	0.000672	1.4	BUB1/BUB1B/CENPA/KIF11/KIF2C/KIF4A/PIM1/TFAP4
Progressive advanced breast cancer	0.000672	#VALUE!	CYP19A1/ESR1/PIK3CG/POLE/POLE2/POLE3/RRM2/TUBA1C
Regulation of cyclin-dependent protein kinase	0.000672	#VALUE!	CCNE2/CDC25A/CDC6/CDKN1A/CDKN1B/GADD45A/GTF2H1/MNAT1
Urothelial bladder carcinoma	0.000679	#VALUE!	AJUBA/ALAD/ARID5B/BIRC5/CDKN1A/CDKN1B/DHFR/FBXW7/IDH1/LIFR/PIK3CG/PIK3R1/POLE/POLE2/POLE3/RRM2/SMC1A/TOP2A/TOP2B/TUBA1C
Hypertrophy of heart	0.000681	#VALUE!	ABCA1/ACTG2/ADM/ANGPT2/APLN/ATF3/BIRC5/CDKN1A/CPT1A/CREM/CXCL12/CYP19A1/DNAJC3/EIF4EBP1/FASN/FBXO32/FGF23/HMGCR/HMOX1/IL33/INHA/JUN/LMCD1/MAP3K5/MEF2A/MYL9/PIK3CG/PIK3R1/PIM1/PTGES/RGS4/SERPINE1/SMAD7/TGFB1/TIMP3/TNFAIP3/TWF1/VEGFB
Primary advanced cancer	0.000698	#VALUE!	CYP19A1/ESR1/HELB/PARP3/TOP2A/TOP2B/TUBA1C
Recurrent HER2 negative metastatic breast cancer	0.000698	#VALUE!	ESR1/PIK3CG/POLE/POLE2/POLE3/RRM2/TUBA1C
Stage IV small cell lung cancer	0.000698	#VALUE!	POLE/POLE2/POLE3/RRM2/TOP2A/TOP2B/TUBA1C
Glomerulosclerosis	0.000703	-0.312	ABCA1/ADM/BUB1B/CDKN1B/F2RL1/GHR/HMOX1/MAN2A1/MYO1E/NR1H4/PDLIM1/PTHLH/SKP2/SMAD7/STC1/TGFB1/TK1/TNS1/XDH
Abnormal morphology of renal cortex	0.00071	#VALUE!	ABCA1/CDKN1A/EHD3/FAH/GADD45A/HSPA4L/MAN2A1/MXI1/MYO1E/TNS1
Colony survival of cells	0.00071	-0.1	ATF3/CA9/CDKN1A/CHEK1/HK2/IDH1/JUN/MSH2/TGFB1/TIMP3
Hepatorenal fibrocystic disease	0.000714	#VALUE!	ACTA2/ACTN1/ANGPT2/CCNA2/CCNB1/CCND2/CDKN1A/CPT1B/CTGF/CYP19A1/DBP/F2RL1/HMGCR/HMOX1/IQCB1/PCSK7/PPP1R3C/RGS4/SOCS1/SSTR1/SSTR3/TAGLN/TGFB1/TMEM107/TMEM138/TMEM237/VLDLR/WWTR1
Interphase of fibroblast cell lines	0.000721	-0.728	AKAP12/CDC25A/CDKN1A/CDKN1B/CHEK1/E2F4/ESR1/GADD45A/GAS1/JUN/KLF6/MSH2/PLPP2/PTTG1/SKP2/THRB/TOB2/TOP2A
Chromosomal aberration	0.000741	1.824	ACD/ATP1B1/BIRC5/BUB1/BUB1B/CDKN1A/CXCL12/DNA2/ECT2/EXO1/FANCD2/H2AFX/HELB/HLA-B/KIF11/NAE1/NHP2/PINX1/POLD4/RRM2/SNTB2/THRB/XRCC2
Proliferation of epithelial cells	0.000745	-1.636	CCND2/CCNG2/CDC25A/CDKN1A/CDKN1B/Cdkn1c/CITED2/CXCL12/CXCR4/DLC1/DUSP10/EDNRA/EREG/ESR1/FAH/FSHR/GAS1/GLUL/ID1/IFT80/INHA/INTU/JUN/JUNB/KITLG/KLF10/LIMS2/LMNB1/LTB4R/MKI67/NR1H4/PAQR3/PPP1R13L/PTHLH/RARA/RGN/RGS4/SKP2/SLC39A14/SLC7A11/SMAD7/SOCS1/SOCS3/SRSF6/TFRC/TGFB1/TGFB2/TGFBR3/THRB/TNFAIP6/ZFP36/ZFP36L1/ZMPSTE24
Incidence of tumor	0.000754	0.842	ADM/BUB1/CDKN1A/CDKN1B/CYP1B1/DDIT3/DNA2/E2F4/ERRFI1/ESR1/EXO1/FAH/FANCD2/FNIP2/FSHR/GADD45A/H2AFX/ID1/IL1R1/ING2/INHA/KLF10/KLF6/LOXL2/MBD4/MSH2/MXI1/NQO1/NR1H4/PAQR3/PINX1/PSEN2/SOCS1/TAP1/TGFB1/TGFBI/THBS1/TLR3/XRCC2/ZEB1
Cell proliferation of fibroblasts	0.000758	0.041	ATF3/BUB1/CCNA2/CCNB1/CCND2/CDC6/CDKN1A/CDKN1B/CIRBP/CITED2/DHX9/EDNRA/EREG/ESR1/FANCD2/GADD45A/JUN/LMNB1/NDRG1/PAWR/PGK1/PPP1R13L/PSME3/PTGES/PTPN2/PTTG1/RBM3/RECQL/SERPINE1/SGPL1/SKP2/SLC7A11/SOCS1/TGFB1/TGFB2/TNFAIP8/TXNIP/XRCC2/ZMPSTE24
Neoplasia of tumor cell lines	0.00076	0.462	ABCA1/ANGPT2/ANGPTL4/ANXA1/ARRDC3/ATF3/CDC25A/CDKN1A/CDKN1B/CNN1/CXCR4/CYR61/DLC1/ECT2/EREG/FABP5/FBLN5/HMOX1/HNRNPAB/KLF6/NDRG1/NEDD9/NTN4/PIM1/PRKAA2/PTGES/PTTG1/ROR1/SKP2/TFAP4/TFCP2/TGFB1/TGFBR3/THBS1/TIMP3/TXNIP/WSB1/WWTR1
Breast or pancreatic cancer	0.000761	-0.971	ABCA1/ABCF2/ACTA2/ACTN1/ADAM9/ADCY6/AGPAT5/AJUBA/AKAP12/ALDOA/ALG5/AMD1/AMOTL2/ANGPT2/ANKRD1/ANKRD34A/ANKRD49/ANKRD55/ANKRD6/ANO3/ANP32A/ANXA1/APAF1/APPL2/ARHGAP20/ARID5B/ARMC9/ARRDC2/ASF1B/ASPM/ATF3/B3GALT2/BAIAP2/BEND5/BEST2/BHLHE40/BIRC5/BLVRA/BNIP3/BRPF3/C3AR1/CA9/CANT1/CAPN6/CAPRIN2/CASKIN1/CCNB1/CCND2/CCNL1/CCT5/CCT6A/CDC14A/CDC20/CDC25A/CDH12/CDH6/CDK1/CDK2AP2/CDKN1A/CDKN1B/CENPE/CEP78/CHE…
Systemic CD30 positive anaplastic large cell lymphoma	0.000773	#VALUE!	BIRC5/DHFR/HELB/JUN/POLE/POLE2/POLE3/RRM2/TOP2A/TOP2B/TUBA1C
Activation of enzyme	0.00078	#VALUE!	ACER2/ADAM9/APAF1/CDKN1A/CDKN1B/CENPE/CXCR4/CYCS/CYR61/DLC1/DNAJC3/DUSP19/EDNRA/EGLN3/EREG/FAM162A/GADD45A/GHR/HACD3/LRP8/MADD/MAP3K13/MAP3K2/MAP3K5/MAP3K9/MAP4K2/MMD/PIK3CG/PKIA/PSEN2/RGN/SDC4/SHB/SLC11A2/SMYD3/TFAP4/THBS1/TNFAIP3/TRIB3/VLDLR/WWTR1/XDH
DNA damage	0.000781	-0.495	BIRC5/CDC6/CDK1/CDKN1A/CENPE/CHEK1/CYP19A1/CYP1B1/DNA2/ESR1/FANCD2/H2AFX/IDH1/KDM2A/MCM10/NQO1/PBK/PCNA/RARA/RECQL/RRM2/SMARCA1/THRB/TOP2A/TOP2B/XDH/ZMPSTE24
Leiomyosarcoma	0.000793	#VALUE!	CDKN1A/CRABP2/CYP19A1/ESR1/POLE/POLE2/POLE3/PRC1/RRM2/TOP2A/TOP2B/TUBA1C
Morphology of lymphoid tissue	0.000799	#VALUE!	ABCA1/ANGPTL4/ARID5B/BHLHE40/CDKN1A/CDKN1B/Cdkn1c/CIDEB/CITED2/CXCL12/CXCR4/CYP19A1/EGLN3/ERRFI1/ESR1/FLVCR1/FSHR/GADD45A/GHR/HIVEP2/HLA-DQB1/HMOX1/IL33/KRT8/LRRC8A/MAN2A1/MERTK/MXI1/NQO1/NR1H4/NR4A1/PANK1/PAWR/PIK3CG/PIK3R1/PIM1/PNP/PPP1R15A/PSEN2/PTPN2/PTTG1/RARA/RASGRP1/RHBDF1/SEMA3F/SOCS1/SOCS3/ST6GALNAC2/TGFB1/TGFBI/TGFBR3/TK1/TNFAIP3/TNFRSF10A/TPP2/TRAF6/TXNIP/VCAM1/ZEB1/ZFP36/ZMPSTE24
Cutaneous T-cell lymphoma	0.000805	#VALUE!	ANXA1/DHFR/IL22RA1/MIA2/MKI67/MX1/OAS1/POLE/POLE2/POLE3/RARA/RRM2/TIA1/TOP2A/TOP2B/TUBA1C
Proliferation of bone marrow cells	0.000806	0.138	ACTL6A/BIRC5/CCNB1/CCND2/CDC25A/CDKN1A/CDKN1B/CXCL12/IL33/JUNB/KITLG/PIM1/RNF2/SKP2/SOCS3/TGFB1/TGFB2
EGFR L858R mutation negative non-squamous non small cell lung carcinoma	0.000838	#VALUE!	DHFR/POLE/POLE2/POLE3/RRM2/TOP2A/TOP2B/TUBA1C
Recurrent metastatic breast cancer	0.000838	#VALUE!	CYP19A1/ESR1/PIK3CG/POLE/POLE2/POLE3/RRM2/TUBA1C
Refractory osteosarcomagenesis	0.000838	#VALUE!	DHFR/POLE/POLE2/POLE3/RRM2/TOP2A/TOP2B/TUBA1C
Relapsed osteosarcomagenesis	0.000838	#VALUE!	DHFR/POLE/POLE2/POLE3/RRM2/TOP2A/TOP2B/TUBA1C
TNM stage N0 invasive breast carcinoma	0.00084	#VALUE!	CYP19A1/ESR1/HELB/TOP2A/TOP2B/TUBA1C
Advanced neuroendocrine tumor	0.000842	#VALUE!	DHFR/POLE/POLE2/POLE3/RRM2/SSTR1/SSTR3/TOP2A/TOP2B/TUBA1C
Metastatic breast carcinoma	0.000842	#VALUE!	CYP19A1/ESR1/HELB/POLE/POLE2/POLE3/RRM2/TOP2A/TOP2B/TUBA1C
BRCA1 mutation positive pancreatic adenocarcinoma	0.000843	#VALUE!	PARP3/POLE/POLE2/POLE3/RRM2
BRCA2 mutation positive pancreatic adenocarcinoma	0.000843	#VALUE!	PARP3/POLE/POLE2/POLE3/RRM2
Chemotaxis of neurons	0.000843	0.271	BDNF/CXCL12/GFRA1/ROBO2/SEMA3F
Ploidy of cells	0.000847	1.998	BIRC5/BUB1/CCNA2/CDC20/CDKN1A/CENPE/CKAP2/CXCL12/DNA2/FBXW7/GADD45A/NDRG1/PIM1/PTTG1/RECQL/SAE1/SKP2/UBIAD1/XRCC2
Pituitary dysfunction	0.000874	-1.521	ANXA1/CDKN1B/Cdkn1c/CYP19A1/DNA2/ESR1/FLRT3/FOXL2/FSHR/GHR/PTTG1/SERPINE1/SSTR1/SSTR3/THRB/TOP2A/TOP2B/TUBA1C
Cell viability	0.00088	-0.396	ABCA1/ACACA/ACER2/ACKR3/ACTL6A/ANGPT2/APAF1/APPL2/ATF3/B4GALT5/BDNF/BHLHE40/BIRC5/BNIP3/BUB1B/CA2/CA9/CALB1/CCNA2/CCNB1/CDK1/CDKN1A/CDKN1B/CENPA/CHEK1/CHKA/CLK3/CTGF/CTH/CXCL12/CXCR4/DDIT3/DHX9/DPP3/DPP9/DUSP10/DUSP19/ESR1/F2RL1/FANCD2/FASN/FBXO32/FBXO9/FKBP5/GADD45A/GFRA1/GHR/GPR180/H2AFX/HELB/HK2/HMOX1/HOXC6/HPSE/HTRA3/IDH1/IL33/JUN/KIF11/KIF18A/KITLG/KLF6/LEF1/LMNB1/MAP3K5/MBD4/MCUR1/MSH2/MX1/…
Microtubule dynamics	0.00088	-0.038	ADM/AHNAK/AJUBA/AKAP12/ANGPT2/APPL2/ARHGEF25/ATF3/ATXN3/BAIAP2/BDNF/BIRC5/CAMK1D/CAPRIN2/CDC20/CDK1/CDK2AP2/CDKN1B/CETN2/CHEK1/CIT/CKAP2/CNTNAP1/CPEB3/CRMP1/CTGF/CXCL12/CXCR4/CYP19A1/CYR61/DACT1/DLG5/DLGAP5/E2F4/ECT2/EDNRA/EFNA5/EIF4EBP1/EML1/ESR1/F2RL1/FAM107A/FLRT3/FSHR/GFRA1/GHR/HOXA4/ICK/ID1/IFT80/IL1R1/INTU/IQCB1/ITGA8/JUN/KIF18A/KIF20B/KIF23/KIF2C/KIF4A/KITLG/KLHL42/KRT18/LDLR/LIFR/LMCD1/LM…
Proliferation of stomach cancer cell lines	0.0009	-0.801	BIRC5/CA9/F2RL1/HPSE/ID1/KLF6/MAP3K5/ROR1/SKP2/TGFB1/TXNIP
ALK rearrangement negative EGFR exon 19 deletion mutation negative EGFR L858R mutation negative squamous cell lung carcinoma	0.000903	#VALUE!	POLE/POLE2/POLE3/RRM2/TOP2A/TOP2B/TUBA1C
Advanced hepatocellular carcinoma	0.000903	#VALUE!	CDKN1B/MERTK/SSTR1/SSTR3/TOP2A/TOP2B/VEGFB
Arrest in M phase of tumor cell lines	0.000903	#VALUE!	AKAP12/ECT2/NDC80/NEK9/NUF2/SPDL1/ZW10
Condensation of chromosomes	0.000903	#VALUE!	CDK1/KIF4A/NCAPH/NUSAP1/SMC2/SMC4/TOP2A
Primary inflammatory breast cancer	0.000903	#VALUE!	CYP19A1/DHFR/ESR1/HELB/TOP2A/TOP2B/TUBA1C
Quantity of chromosomes	0.000903	-0.277	BUB1B/CDKN1A/CENPE/GADD45A/KIF2C/PTTG1/TPP2
Refractory metastatic breast cancer	0.000903	#VALUE!	CYP19A1/ESR1/POLE/POLE2/POLE3/RRM2/TUBA1C
Stage III soft tissue sarcoma	0.000903	#VALUE!	POLE/POLE2/POLE3/RRM2/TOP2A/TOP2B/TUBA1C
Arrest in proliferation of lymphocytes	0.000909	#VALUE!	BIRC5/CDKN1A/TGFB1/TRAF6
Development of Purkinje cells	0.000909	#VALUE!	CXCL12/CXCR4/CYP19A1/NR1D1
Hormone receptor-positive early-stage invasive breast cancer	0.000909	#VALUE!	DHFR/HELB/TOP2A/TOP2B
Mass of parametrial fat pad	0.000909	#VALUE!	CDKN1A/CDKN1B/ESR1/TBC1D4
Meiosis I of oocytes	0.000909	#VALUE!	BUB1/BUB1B/CDC20/ECT2
Stage 4 pancreatic cancer	0.000909	#VALUE!	POLE/POLE2/POLE3/RRM2
Synaptogenesis of brain	0.000909	#VALUE!	BDNF/CYP19A1/DLG5/THBS1
